# Supplementary material for: Identification of the Cytotoxic Transglutaminase from Mycobacterium spp. That Is Involved in RIPK1 Activation
Source: Molecules. 2025 May 21;30(10):2251. doi: 10.3390/molecules30102251 (PMC12113844; doi:10.3390/molecules30102251)
Supplement: Supplementary file 1 [file molecules-30-02251-s001.zip]

Archive with 3 entries (3 files):
- File S1.xlsx
- File S2.txt
- Molecules SI.pdf
