# Supplementary material for: Identification of the Cytotoxic Transglutaminase from Mycobacterium spp. That Is Involved in RIPK1 Activation
Source: Molecules. 2025 May 21;30(10):2251. doi: 10.3390/molecules30102251 (PMC12113844; doi:10.3390/molecules30102251)
Supplement: Supplementary file 1 [file molecules-30-02251-s001.zip › File S1.xlsx]

## Sheet: Table S1
Table S1. Protein sequences of eight transglutaminases derived from different bacterial species.
Bacterial species	Accession Number	Protein Sequence
Mycobacterium tuberculosis variant microti OV254	WP_044511662.1	MRREVGAELEVEITAATTLEFQLAVAPHPRTEVFESLHFVLNGERIQPLEISGVHGNRIHKFDAAIGTLKVHYAATIIGQTDPAPVTEYDQSMYLRPSRYAEADKFYGFASTEFGNDHDSATLLEHVSSWVGTRLNYVPGSSDPIDGAVETLLAGKGVCRDFAHLVVALLRAVKVPARLVSVYAPGLYPMDFHAVAEAFVEGQWRVVDATLLAPRQTLVRVATGRDASDTAFLDNHKGAITLVKLAVTAVVDGDLPADSIDQLVSIR
Actinomycetota bacterium	MDP9164880.1	MRREVGAQLEVEGFDPTTLEFQIAVAPQPGAEVTEELSFTLNGNAIEPMELIGQHGTRIHKFEAGKGTVQANYSATIIGQSEPAPVTEIDLSTYLRPSRYAEADKFYGFAATEFGNLAKSTVLLEKVSSWVGTRLQYVPGSSDPIDGAADTVLAGQGVCRDYAHLVIALLRAVNVPARLVAVYAPGCYPMDFHAVAEAYVDGLWRVVDATCLAPRQTMVRIATGRDAADTAFLDNHGGGINLTSMNVTAWVEGMLPLDSVEELVSL
Williamsia muralis	WP 062796108.1	LKRDVSAHLDVDITGETDLEFQITVAPHPGAEVTESLSFVLDGKPVSAKEISGAHGSRIHMLHAGVGNLQVEYTATVLGSADPAPVSDHDLSMYLRPSRYAEADKFFGFAAKQFGDLTDPAELLEKVASWVGTHLDYVPGSSDPIDGAADTLLAGAGVCRDYAHLVVAILRAVNVPARLVAVYAPGCDPMDFHAVAEAFVDGRWRVVDATCLAPRQTLVRISTGRDAADTAFLDNHRGAITLNKATVTAVVDGPFPNDDISEMVSL
Rhodococcus ruber	WP 269607917.1	LKRDVSARLDVDITAATTLEFQIAIAPHPGTTVTESLSFVLDGSPIEAKEVSGPHGNRIHVMPADVGNLQVSYDATILGNTTPAPVTDYDMSLYLRPSRYAEADKFYGFAATEFGDYADSEELLAKISAWVGARLSYVPGSSDPIDGAVDTLLAGQGVCRDYSHLVVAMLRAVNVPARLVAVYAPGCDPMDFHAVAEAFVGGQWRVVDATCLAPRSTLVRISVGRDAADTAFLDNHKGAITLNSSVVTAVVDGELPQDDITELVSL
Aldersonia sp. NBC 00410	WP 266114300.1	VKRDVSAQLDLDITEPTELEFQIAVAPHPGTTITESLSFWHDGTPVQAQEIIGVHGSRIHKFSAGIGNLQASYEATVFGRAEPPPVDAYDLSVYLRPSRYAEADTFFGFAATEFGSYTGSATLLEKVSAWVGSRLDYVPGSSDPIDGATDTLLSGKGVCRDYAHLVVALLRAVNVPARLVAVYAPGCDPMDFHAVAEAFVDGAWRVVDATCLAPRQSLLRIATGRDAADTAFLDNHGGSINLNYATVTAVVDGGLPFDDITELITL
Spelaeibacter cavernicola	WP 149431569.1	MKRDVACQIGVNVLAATRLEFQIAVAPHPGAEVTETLSVELDGKPVEAREISGSHGTRIHLLDVDKGMVKVDYKATVVGRAEPAPVTEQDQSQYLRPSRYAESDKFFGFAATEFGSYVGGPLLLEKVSSWVGSRLRYLPGSSDPIDGATDTLLAGTGVCRDYTHLVVALLRAVKVPARMVAVYAPGCRPMDFHAVAEAFVDGQWRVVDSTALAPRSTLVRIATGRDAADTAFLDNHGGGIFMNYAWVQATVDGELPKDDVTELVSI
Antrihabitans stalactiti	WP 169591813.1	MRREVSASLNADIIEPTELEFQIAVAFHPGAEVTESLSFSLDGEPIVAHEVIAAHGTRIHTFPAGVGNLQVHYEATIVGQSEPLPTTDYDLSKYLRPSRYAEADKFFGYAATEFGKSKGSAELLEQVSSWVGSRLTYMPGSSDPIDGAVETLLSGTGVCRDYAHLVVALLRAVFVPARVVAVYAPGCNPMDFHAVAEAYIDGVWRVVDATCLAPRSTLVRIATGRDASDTAFMDNHGGAVNLNAAWVTAWVEGELPIDDVTELVSI
Smaragdicoccus niigatensis	WP 018163139.1	MKRDVSANLDVQINESTTLELQIAVAEQANVELSETLVLELNGERVVPQEIIGSHGTRIHRLDAGPGNLLVSYSATVIGAAAPVPASDYDLALYLRPSRYAESDKFFGFAATEFGSIEPHAELLAAVSSWVGSRIRYVPGSSDPIDGATDTLLSGAGVCRDYAHLVVALLRAVKVPARVVSVYAPGCVPMDFHAVAEAFIDGVWRVVDATCLAPRSTLVRIATGRDAADTAFLDNHGGDIAINNMWVSATVDGDLPYDDIAELTSI
Candidatus Mycobacterium methanotrophicum	WP 219070697.1	MKREVGAEIEVEIIAPTTLEFQIAVAPHPRTEVFESLRFILNGRPVQPLEVSGMHGNRIHKFDATVGSLKVDYAATIVGQTDPAPVTEYDLSMYLRPSRYAEADKFYGFAATEFGTYGDSATLLENVSSWVGTRLNYVPGSSDPIDGAVDTLLAGEGVCRDYAHLVVALLRAVNVPARVVSVYAPGVYPMDFHAVAEAFIEEHWRVVDATLLAPRQTLVRIATGRDAADIAFLDNHKGAIMLNQLVVSAVVAGDLPTDSIDRLVSIR

## Sheet: Table S2
Table S2. Protein sequences of eight transglutaminases with opportunistic pathogens to humans and animals
Mycobacterium spp.	Accession Number	Protein Sequence
Mycobacterium abscessus	WP_005078164.1	MKRDIRAQLDVDILEPSTLEFQVAVSPLTGAEVSEELSLELNGRRVEAQEVAGEHGNRIHRLPAERGNLKVSYTATILGQADEVPVEAADLSTYLRPSRYAEADKFFGFAAAEFGEHTDPAVLLEKVSSWVGARLTYSPGSSDPIDGAVDTLLSGAGVCRDYAHLVVALLRAVKVPARLVAVYAPGCDPMDFHAVAEAVVDNRWRVVDATCLAPRQTMVRITTGRDAADTAFLDNHGGQIVLNESIVAAVVDGELPEDHIDHLVSMR
Mycobacterium stephanolepidis	WP_096504462.1	MKRDVRAQLDVDILAPSTLEFQIAVSPLPGAQVTETMSLELNGQPVEAQEVAGEHGNRIHRLYVGQGNLQVTYEATILGQ ADEVPVEAADLSTYLRPSRYAEADKFYGFAATEFGEHTEPAVLLEKVSSWVGSRLTYSPGSSDPIDGAVDTLLAAAGVCR DYAHLVVALLRAVKVPARLVAVYAPGCDPMDFHAVAEAVVDNRWRVVDATCLAPRQTMVRITTGRDAADTAFLDNHGGQI VLNGTFVSAVVDGELPQDHVDQLISLR
Mycobacterium interjectum	WP_211145752.1	MRREVGAEIEVEITAPTTLEFQIAVAPHPGTEVFESLRFVLNGEPVRPLEISGVHGNRIHKFDAGVGTLKADYAATIVGQ TDPAPVTEYDLSMYLRPSRYAEADKFYGFAATEFGTFGDSATLLENVSSWVGTRLNYVPGSSDPIDGAVDTLLSGAGVCR DYAHLVVALLRAVNVPARLVSVYAPGVYPMDFHAVAEAFVDGQWRVVDATLLAPRQTLVRIATGRDASDTAFLDNHKGAI TLNQLVVTAVLDGDLPVDSIDHLVSIR
Mycobacterium parmense	WP_179969858.1	MRREVGAEIEVEITAPTTLEFQIAVAPHPRTEVFESLRFVLNGRPVQPLEVSGVHGNRIHKFDVEMGTLKVDYAATIVGQ TDPAPVTEYDLSMYLRPSRYAEADKFYGFAATEFGTYDDSATLLENVSSWVGTRLNYVPGSSDPIDGAVDTLLSGKGVCR DYAHLVVALLRAVNVPARLVAVYAPGLYPMDFHAVAEAFVEGQWRVVDATLLAPRQTLVRIATGRDAADTAFLDNHKGQI ELKQLTVTAVVDGDLPADSIDQLISIR
Mycobacterium marseillense	WP_067173851.1	MRREVSAEIEVEITAATTLEFQIAVAPHPHAEVFESLRFVLNGRRIRPLEVSGLHGNRIHKFDAAVGTLRVDYSATIVGH TDPAPVTDYDQSMYLRPSRYAEADKFYGFAATEFGNDRDSTALLEHVSSWVGTRLNYVPGSSDPIDGAVDTLLAGEGVCR DYAHLVVALLRAVSVPARLVSVYAPGVHPMDFHAVAEAFVEGQWRVVDATLLAPRQTLVRIATGRDAADTAFLDNHKGAI TLNRLVVSAVVDGDLPRDSIDQLVSIR
Mycobacterium marinum	WP_176456380.1	MKRQVGAELDVEVTGPTTLEFQIAIAPHPNAEVFESLSFLLDGNAVHPQEISGMHGNRIHKIDIQTGTLRVAYAATIVGR TDPAPVTEYDLSMYLRPSRYAEADKFYGFAATEFGNYANTTSLLEMVSSWVGTRLDYVPGSSDPIDGAVDTLLAGAGVCR DFAHLVVALLRAVNVPARVVSVYAPGLYPMDFHAVAEAYVDGIWRVVDGTLLAPRQSLVRIATGRDAADTAFLDNHDGAI TLTRMEVTAVVDGELPADSVDQLVSIR
Mycobacterium intracellulare	WP_069953842.1	MGAEIEVEITAATTLEFQIAVAPHPHAEVFESLRFVLNGERIQPLEVSGLHGNRIHKFDAEVGTLRVGYAATIVGHTDPA PVTEYDQSMYLRPSRYAEADKFYGFAATEFGNDRDPTALLEHVSSWVGTRLNYVPGSSDPIDGAVDTLLAGEGVCRDYAH LVVALLRAVSVPARLVSVYAPGVNPMDFHAVAEAFVEGQWRVVDATLLAPRQTLVRIATGRDAADTAFLDNHKGAITLDR LVVSALVNGELPRDSIDQLVSIR
MmTG：Mycobacterium tuberculosis variant microti OV254	WP_044511662.1	MRREVGAELEVEITAATTLEFQLAVAPHPRTEVFESLHFVLNGERIQPLEISGVHGNRIHKFDAAIGTLKVHYAATIIGQ TDPAPVTEYDQSMYLRPSRYAEADKFYGFASTEFGNDHDSATLLEHVSSWVGTMRLNYVPGSSDPIDGAVETLLAGKGVCR DFAHLVVALLRAVKVPARLVSVYAPGLYPMDFHAVAEAFVEGQWRVVDATLLAPRQTLVRVATGRDASDTAFLDNHKGAI TLVKLAVTAVVDGDLPADSIDQLVSIR

## Sheet: Table S3
Table S3. Primers used in the study
Name	Sequence
pEGFPC1-MmTG-F	TGTACAAGTCCGGACTCAGATCTATGAGACGAGAAGTGGGCGC
pEGFPC1-MmTG-R	TCCCGGGCCCGCGGTACCGTCGACtcaGCGGATGGAAACCAGTTGGTC
MmTG C159S-F	GGTGTGtccCGCGACTTCGCGCACCTGGTGGT
MmTG C159S-R	AAGTCGCGggaCACACCCTTGCCCGCGAGCAG
pEGFPC1-MAB_4306-F	TGTACAAGTCCGGACTCAGATCTatgaaacgtgatattcgagccca
pEGFPC1-MAB_4306-R	TCCCGGGCCCGCGGTACCGTCGACtcatcgcatcgaaaccaggtggt
MAB_4306 C159S-F	TAGTCGCGggaGACTCCGGCCCCCGAGAGCAG
MAB_4306 C159S-R	GGAGTCtccCGCGACTACGCGCACCTGGTGGT
pBBRN-pdp1N50-MmTG-F	AGCAAGTTAAGAGAGGATCCATGAGACGAGAAGTGGGCGC
pBBRN-pdp1N50-MmTG-R	TCGTCCTTGTAGTCAAGCTTGCGGATGGAAACCAGTTGGTC
pBBRN-pdp1N50-MAB_4306-F	AGCAAGTTAAGAGAGGATCCatgaaacgtgatattcgagccca
pBBRN-pdp1N50-MAB_4306-R	ATCGTCCTTGTAGTCAAGCTTtcgcatcgaaaccaggtggt
pMV261-MmTG-F	TCAGGATCCCATCATCACCATCACCACatgagacgagaagtgggcgc
pMV261-MmTG-R	ACGTCGACATCGATAAGCTTCTAGTGGTGATGGTGATGATGgcggatggaaaccagttggt
