# Supplementary material for: Identification of the Cytotoxic Transglutaminase from Mycobacterium spp. That Is Involved in RIPK1 Activation
Source: Molecules. 2025 May 21;30(10):2251. doi: 10.3390/molecules30102251 (PMC12113844; doi:10.3390/molecules30102251)
Supplement: Supplementary file 1 [file molecules-30-02251-s001.zip › File S2.txt]

>WP_044511662.1 transglutaminase [Mycobacterium tuberculosis variant microti OV254]
MRREVGAELEVEITAATTLEFQLAVAPHPRTEVFESLHFVLNGERIQPLEISGVHGNRIHKFDAAIGTLK
VHYAATIIGQTDPAPVTEYDQSMYLRPSRYAEADKFYGFASTEFGNDHDSATLLEHVSSWVGTRLNYVPG
SSDPIDGAVETLLAGKGVCRDFAHLVVALLRAVKVPARLVSVYAPGLYPMDFHAVAEAFVEGQWRVVDAT
LLAPRQTLVRVATGRDASDTAFLDNHKGAITLVKLAVTAVVDGDLPADSIDQLVSIR
>WP 044511662.1 transglutaminase-like domain-containing protein [Mycobacterium simiae]
MRREVGAELEVEITAATTLEFQLAVAPHPRTEVFESLHFVLNGERIQPLEISGVHGNRIHKFDAAIGTLKVHYAATIIGQ
TDPAPVTEYDQSMYLRPSRYAEADKFYGFASTEFGNDHDSATLLEHVSSWVGTRLNYVPGSSDPIDGAVETLLAGKGVCR
DFAHLVVALLRAVKVPARLVSVYAPGLYPMDFHAVAEAFVEGQWRVVDATLLAPRQTLVRVATGRDASDTAFLDNHKGAI
TLVKLAVTAVVDGDLPADSIDQLVSIR
>BBX38592.1 putative transglutaminase-like protein [Mycobacterium simiae]
MGAELEVEITAATTLEFQLAVAPHPRTEVFESLHFVLNGERIQPLEISGVHGNRIHKFDAAIGTLKVHYAATIIGQTDPA
PVTEYDQSMYLRPSRYAEADKFYGFASTEFGNDHDSATLLEHVSSWVGTRLNYVPGSSDPIDGAVETLLAGKGVCRDFAH
LVVALLRAVKVPARLVSVYAPGLYPMDFHAVAEAFVEGQWRVVDATLLAPRQTLVRVATGRDASDTAFLDNHKGAITLVK
LAVTAVVDGDLPADSIDQLVSIR
>HEV7581763.1 transglutaminase family protein [Mycobacterium sp.]
MRREVGAELEVEITAATTLEFQLAVAPHPLTEVFESLRFVLNGQQIEPLEISGVHGNRIHKFDAAVGTLKVDYSATIVGQ
TAPAPVTEYDQSMYLRPSRYAEADKFYGFAATEFGNDHDSATLLEHVSSWVGTRLNYVPGSSDPIDGAVDTLLAGAGVCR
DYAHLVVALLRAVKVPARLVSVYAPGLYPMDFHAVAEAFVEGQWRVVDATLLAPRQTLVRVATGRDASDTAFLDNHKGAI
TLNKLVVTAVVDGDLPTDSIDQLVSIR
>WP 267730412.1 transglutaminase-like domain-containing protein [Mycobacterium sp. Aquia 213]
MRREVGVELEVEITAATTLEFQIAVAPHPRTEVFESLQFVLNGQQVQPLEISGVHGNRIHKFDAGVGTLRVDYAATVVGQ
TDPAPVTEYDQSMYLRPSRYAEADKFYGFAATEFGNDHDSATLLEHVSSWVGTRLNYVPGSSDPIDGAVETLLAGEGVCR
DFAHLVVALLRAVKVPARLVSVYAPGLAPMDFHAVAEAFVQGQWRVVDATLLAPRQTLVRIATGRDASDTAFLDNHKGAI
TLSQLLVTAVSDGDLPADSIDQLVSIR
>WP 313865501.1 transglutaminase family protein [Mycobacterium sp.]
MRREVGAELEVEITAATTLEFQLAVAPHPLTEVFESLRFVLNGQQIEPLEISGVHGNRIHKFEAAVGTLKVDYSATIVGQ
TAPAPVTEYDQSMYLRPSRYAEADKFYGFAATEFGNDHDSATLLEHVSSWVGTRLNYVPGSSDPIDGAVDTLLAGAGVCR
DYAHLVVALLRAVKVPARLVSVYAPGLYPMDFHAVAEAFVEGQWRVVDATLLAPRQTLVRVATGRDASDTAFLDNHKGAI
TLNQLVVTAVVDGDLPTDSIDQLVSIR
>WP 268132323.1 transglutaminase-like domain-containing protein [Mycobacterium sp. Aquia 216]
MRREVGAELEVEITAATTLEFQIAVAPHPGTEVFESLRFVLNGQQIQPLEISGVHGNRIHKFAAAVGTLKVDYAATIVGQ
TDPAPVTEYDQSMYLRPSRYAEADKFYGFAATEFGNDHDSETLLEHVSSWVGTRLNYVPGSSDPIDGAVETLLAGEGVCR
DFAHLVVALLRAVKVPARLVSVYAPGLYPMDFHAVAEAFVEGEWRVVDATLLAPRQSLVRIATGRDASDTAFLDNHKGAI
MLNHLAVTAVVDGELPADSIDRLVSIR
>WP 330979402.1 transglutaminase family protein [Mycobacterium sp. 050128]
MRREVGVELEVEITSATTLEFQIAVAPHPLAEVFESLRFVLNGEQIHPLEISGVHGNRIHKFDAAVGTLKVDYSATVVGQ
TSPAPVTEYDQSMYLRPSRYAEADKFYGFAATEFGNDHDSATLLEHVSSWVGTRLNYVPGSSDPIDGAVETLLAGKGVCR
DFAHLVVALLRAVKVPARLVSVYAPGLSPMDFHAVAEAFVQGQWRVVDATLLAPRQTLVRIATGRDASDTAFLDNHKGAI
TLNKLVVMAVVDGDLPGDSIDQLVSIR
>WP 036468875.1 transglutaminase-like domain-containing protein [Mycobacterium triplex]
MRREVSVELEVEITAATTLEFQIAVAPHPVAEVFESLRFVLNGEQVRPLEISGVHGNRIHKFDAAVGTLKVDYAATVVGQ
ADPAPVTEYDQSMYLRPSRYAEADKFYGFAATEFGNDNDSATLLEHVSSWVGTRLNYVPGSSDPIDGAVETLLAGEGVCR
DFAHLVVALLRAVKVPARLVSVYAPGLSPMDFHAVAEAFVQGQWRVVDATLLAPRQTLVRIATGRDASDTAFLDNHKGAI
TLNQLMVTAVVDGDLPADSVDQLVSIR
>WP 197419938.1 MULTISPECIES: transglutaminase-like domain-containing protein [Mycobacterium]
MRREVGTEMEVQITAPTTLEFQIAVAPHPHTEVFESLRFLLNGDLIQPLEVSGVHGNRIHKFDAAVGTLKVEYSATIVGQ
TDPAPVTEYDQSMYLRPSRYAEADKFYGFAATEFGSYNDSATLLENVSSWVGTRLNYVPGSSDPIDGAVDTLLAGKGVCR
DFAHLVVALLRAVNVPARLVSVYAPGLYPMDFHAVAEAFVEGQWRVVDATLLAPRQTLVRIATGRDAADTAFLDNHKGAI
TLNQLSVTAVVDGDLPADSIDQLVSIR
>WP 090601728.1 transglutaminase-like domain-containing protein [Mycobacterium lentiflavum]
MRREVGVELEVEITAATTLEFQIAVAPHPGADVFESLRFVLNGQQVHPLEISGVHGNRIHKFDAGVGTLKVDYAATVVGQ
TDPAPVTDYDQSMYLRPSRYAEADKFYGFAATEFGNDHDSATLLEHVSSWVGTRLNYVPGSSDPIDGAVETLLAGKGVCR
DFAHLVVALLRAVKVPARLVSVYAPGLAPMDFHAVAEAFVQQQWRVVDATLLAPRQTLVRIATGRDASDTAFLDNHKGAI
TLNQLVVTAVSDGALPADSIDQLVSIR
>WP 342928596.1 transglutaminase family protein [Mycobacterium sp. 050272]
MRREVGVQLEVDITSATTLEFQVAVAPHPLAEVFESLRFVLNGVQVHPLEISGVHGNRIHKFDAAAGTLKVDYSATVVGQ
TSPAPVTEYDQSMYLRPSRYAEADKFYGFAATEFGNHHDSATLLEHVSSWVGTRLNYVPGSSDPIDGAVETLLAGKGVCR
DFAHLVVALLRAVKVPARLVSVYAPGLSPMDFHAVAEAFVQGQWRVVDATLLAPRQTLVRIATGRDASDTAFLDNHKGAI
TLTKLMVTAVVDGDLPGDSIDQLVSIR
>WP 370498263.1 transglutaminase family protein [Mycobacterium sp. pR1184]
MRRDVGVELEVEITAATTLEFQVAVAPHPLAQVFESLRFVLNGEQVHPLEISGVHGNRIHKFDAATGTLKVDYSATVVGQ
TSPAPVTEYDQSMYLRPSRYAEADKFYGFAATEFGNYHDSATLLEHVSSWVGTRLNYVPGSSDPIDGAVETLLAGKGVCR
DFAHLVVALLRAVKVPARLVSVYAPGLSPMDFHAVAEAFVRGQWRVVDATLLAPRQTLVRIATGRDASDTAFLDNHKGAI
TLTKLLVTAVVDGDLPGDSIDQLVSIL
>HYB80428.1 transglutaminase family protein [Mycobacterium sp.]
MRREVGAEIEVEITAATKLEFQIAVAPHPRTEVFESLRFVLNGRPIRPLEVSGVHGNRIHKFDAAVGTLQVDYAATIVGQ
TDPAPVTEYDQSMYLRPSRYAEADKFYGFAATEFGNDRNSATLLEHVSSWVGTRLNYVPGSSDPIDGAVETLLAGEGVCR
DYAHLVVALLRAVNVPARLVSVYAPGLYPMDFHAVAEAFVDGQWRVVDATLLAPRQTLVRIATGRDASDTAFLDHHKGAI
TLNRLVVTAVVDGELPRDSIDQLVSIR
>WP 310786825.1 transglutaminase family protein [Mycobacterium sp. Z3061]
MRREVGTEMEVQITAPTTLEFQIAVAPHPHTEVFESLRFLLNGDLIQPLEVSGVHGNRIHKFDAAVGTLKVEYSATIVGQ
TDPAPVTEYDQSMYLRPSRYAEADKFYGFAATEFGSYNDSARLLENVSSWVGTRLNYVPGSSDPIDGAVDTLLAGKGVCR
DFAHLVVALLRAVNVPARLVSVYAPGLYPMDFHAVAEAFVEGQWRVVDATLLAPRQTLVRIATGRDAADTAFLDNHKGAI
TLNRLSVTAVVDGDLPADSIDQLVSIR
>HWF27900.1 transglutaminase family protein [Mycobacterium sp.]
MRREVGADIEVEITAATTLEFQIAVAPHPRAEVFESLRFLLNGRPIRPSEISGVHGNRIHKFDAAVGTLKVDYAATIVGQ
TDPASVTEYDQSMYLRPSRYAEADKFYGFAATEFGNDGDSANLLEHVSSWVGTRLNYVPGSSDPIDGAVETLLAGEGVCR
DYAHLVVALLRAVNVPARLVSVYAPGVYPMDFHAVAEAFVEGQWRVVDATLLAPRQTLVRIATGRDASDTAFLDNHKGAI
TLNQLVVTAVVDGDLPRDSIDQLVSIR
>MDT5346919.1 hypothetical protein [Mycobacterium sp.]
MIGTVRREVGAQIEVEVTAPTTLEFQIAVAPHPRTEVFESLRFVLNGRPIQPLEVSGVHGNRIHKFDAGVGTLEVDYAAA
IVGQTDPAPVTEYDQSMYLRPSRYAEADKFYGFAATEFGSDSDSATLLEHVSSWVGTRLNYVPGSSDPIDGAVDTLLAGK
GVCRDYAHLVVALLRAVNVPARLVSVYAPGLYPMDFHAVAEAFVEGQWRVVDATLLAPRQTLVRIATGRDAADTAFLDNH
KGAITLNKLVVTAVVDGDLPLDSIDHLVSIR
>HZC93310.1 transglutaminase family protein [Mycobacterium sp.]
MRREVAAEIEVEITAASTLEFQIAVAPHPRTEVFESLRFVLNGRPIQPQEISGVHGNRIHKFDASVGTLKVDYAATITGQ
TDPAPVTDYDQSMYLRPSRYAEADKFYGFAATEFGTYGDSATLLENVSSWVGTRLNYVPGSSDPIDGAVDTLLAGEGVCR
DFAHLVVALLRAVNVPARLASVYAPGLYPMDFHAVAEAFVEGQWRVVDATLLAPRQTLVRIATGRDASDTAFLDNHKGAI
TLNWLAVTAVVDGDLPADSIDQLVSIR
>HUE34233.1 transglutaminase family protein [Mycobacterium sp.]
MRREVGAEIEVEITAASTLEFQIAVAPHPRAAVFESLRFVLNGRPIRPLEVSGVHGNRIHKFDAAVGTLKVDYAATIVGQ
TDPAPVTEYDQSMYLRPSRYAEADKFYGFAATEFGNDGDSANLLEHVSSWVGTRLNYVAGSSDPIDGAVDTLLAGEGVCR
DYAHLVVALLRAVNVPARLVSVYAPGVYPMDFHAVAEAFVEGQWRVVDATLLAPRQTLVRIATGRDASDTAFLDNHKGAI
TLKHLVVTAVVDGDLPQDSIDELVSIR
>HEY2503835.1 transglutaminase family protein [Mycobacterium sp.]
MRREVGAEIEVEITAATTLEFQIAVAPHPRAEVFESLRFVLNERPIRPMEVSGVHGNRIHKFDAAVGTLKVDYTATIVGQ
TDPAPVTEYDQSMYLRPSRYAEADKFYGFAATEFGNDGDSASLLEHVSSWVGTRLNYVPGSSDPIDGAVDTLLAGEGVCR
DYAHLVVALLRAVNVPARLVSVYAPGVYPMDFHAVAEAFVAGQWRVVDATLLAPRQTLVRIATGRDASDTAFLDNHKGEI
TLNQLVVTAVVDGDLPQDSIDELVSIR
>MDT5319479.1 hypothetical protein [Mycobacterium sp.]
MRREVGAEIEVEITAPTTLEFQIAVAPHPRTEVFESLCFVLNGRPIQPLEVSGVHGNRIHKFDASVGTLKVDYAATIVGQ
TDPAPVTDYDLSMYLRPSRYAEADKFYGFAATEFGTYGDSATLLENVSSWVGTRLNYVPGSSDPIDGAVDTLLAGAGVCR
DYAHLVVALLRAVKVPARLVSVYAPGLYPMDFHAVAEAFVEGQWRVVDATLLAPRQTLVRIATGRDASDTAFLDNHKGQI
ELNQLVVTAIVDGDLPADSIDQLVSIR
>WP 293335038.1 transglutaminase-like domain-containing protein [Mycobacterium sp.]
MRREVGAEIEVEITASTRLEFQIAVAPHPRTEVFESLHFVLNGQPITPLEISGVHGNRIHQFDAPTGTLKVHYSATVVGQ
TDPAPVTDYDQSMYLRPSRYAEADKFYGFATTEFGNDRSPAALLEHVTSWVGSRLNYVPGSSDPIDGAVDTLLAGEGVCR
DYAHLVVALLRAVHVPARLVSVYAPGAYPMDFHAVAEAFVEGQWRVVDATLLAPRQTLVRIATGRDAADTAFLDNHKGAI
TLNQLLVTAVVDGDLPRDSIDQLVSIR
>KQH77036.1 transglutaminase [Mycobacterium gordonae]
MGTEMEVQITAPTTLEFQIAVAPHPHTEVFESLRFLLNGDLIQPLEVSGVHGNRIHKFDAAVGTLKVEYSATIVGQTDPA
PVTEYDQSMYLRPSRYAEADKFYGFAATEFGSYNDSATLLENVSSWVGTRLNYVPGSSDPIDGAVDTLLAGKGVCRDFAH
LVVALLRAVNVPARLVSVYAPGLYPMDFHAVAEAFVEGQWRVVDATLLAPRQTLVRIATGRDAADTAFLDNHKGAITLNQ
LSVTAVVDGDLPADSIDQLVSIR
>MDT5355171.1 hypothetical protein [Mycobacterium sp.]
MRREVGAEIEVEITAPTTLEFQIAVAPHPRTEVFESLCFVLNGRPIQPLEVSGVHGNRIHKFDASVGTLKVDYAATIVGQ
TDPAPVTDYDLSMYLRPSRYAEADKFYGFAATEFGTYGDSATLLENVSSWVGTRLNYVPGSSDPIDGAVDTLLAGAGVCR
DYAHLVVALLRAVNVPARLVSVYAPGLYPMDFHAVAEAFVEGQWRVVDATLLAPRQTLVRIATGRDASDTAFLDNHKGQI
ELNQLVVTAIVDGDLPADSIDQLVSIR
>WP 325612007.1 transglutaminase family protein [Mycobacterium sp.]
MGAELEVEITEATTLEFQIAIAPHPRTEVFESLRFVLDGQPIQPLEVSGVHGNRIHKFDAGVGTLKVDYAATIVGQTDPA
PVTDYDQSMYLRPSRYAEADKFYGFAATEFGSDSDSATLLEHVSSWVGTRLNYVPGSSDPIDGAVETLLAGEGVCRDYAH
LVVALLRAVNVPARLVSVYAPGLYPMDFHAVAEAFVEGQWRVVDATLLAPRQTLVRIATGRDAADTAFLDNHKGGISLNK
LVVTAVVEGDLPQDSIDELVSIR
>WP 179969858.1 transglutaminase-like domain-containing protein [Mycobacterium parmense]
MRREVGAEIEVEITAPTTLEFQIAVAPHPRTEVFESLRFVLNGRPVQPLEVSGVHGNRIHKFDVEMGTLKVDYAATIVGQ
TDPAPVTEYDLSMYLRPSRYAEADKFYGFAATEFGTYDDSATLLENVSSWVGTRLNYVPGSSDPIDGAVDTLLSGKGVCR
DYAHLVVALLRAVNVPARLVAVYAPGLYPMDFHAVAEAFVEGQWRVVDATLLAPRQTLVRIATGRDAADTAFLDNHKGQI
ELKQLTVTAVVDGDLPADSIDQLISIR
>WP 083009822.1 transglutaminase-like domain-containing protein [Mycobacterium malmoense]
MRRQVGAEMEVEITAATTLEFQIAVAPHPGTEVFESLCFVLNGRPIRPLEVSGVHGNRIHKFDAPVGTLKVDYAATIVGQ
TDPAPVTEYDQSLYLRPSRYAEADKFYGFAATEFGSDADSATLLEHVSSWVGTRLNYVPGSSDPIDGAVDTLLAGEGVCR
DYAHLVVALLRAVYVPARLVSVYAPGVYPMDFHAVAEAFVEGQWRVVDATLLAPRQTLVRIATGRDAADTAFLDNHKGAV
TLNQLVVTAVVDRELPRDSIDQLVSIR
>WP 067173851.1 transglutaminase-like domain-containing protein [Mycobacterium marseillense]
MRREVSAEIEVEITAATTLEFQIAVAPHPHAEVFESLRFVLNGRRIRPLEVSGLHGNRIHKFDAAVGTLRVDYSATIVGH
TDPAPVTDYDQSMYLRPSRYAEADKFYGFAATEFGNDRDSTALLEHVSSWVGTRLNYVPGSSDPIDGAVDTLLAGEGVCR
DYAHLVVALLRAVSVPARLVSVYAPGVHPMDFHAVAEAFVEGQWRVVDATLLAPRQTLVRIATGRDAADTAFLDNHKGAI
TLNRLVVSAVVDGDLPRDSIDQLVSIR
>WP 071510404.1 transglutaminase-like domain-containing protein [Mycobacterium malmoense]
MRRQVGAEIEVEITAATTLEFQIAVAPHPGTEVFESLCFVLNGRPIRPLEVSGVHGNRIHKFDAPVGTLKVDYAATIVGQ
TDPAPVTEYDQSLYLRPSRYAEADKFYGFAATEFGSDADSATLLEHVSSWVGTRLNYVPGSSDPIDGAVDTLLAGEGVCR
DYAHLVVALLRAVYVPARLVSVYAPGVYPMDFHAVAEAFVEGQWRVVDATLLAPRQTLVRIATGRDAADTAFLDNHKGAV
TLNQLVVTAVVDRELPRDSIDQLVSIR
>WP 293043363.1 transglutaminase-like domain-containing protein [Mycobacterium sp.]
MRREVSAEIEVDITAATTLEFQIAVAPHPHAEVFESLRFVLNGRRIQPLEVSGLHGNRIHKFDAAAGTLRVDYAATIVGH
TDPAPVTEYDQSMYLRPSRYAEADKFYGFAATEFGNDRDSTALLEHVSSWVGTRLNYVPGSSDPIDGAVDTLLAGEGVCR
DYAHLVVALLRAVSVPARLVSVYAPGVHPMDFHAVAEAFVEGQWRVVDATLLAPRQTLVRIATGRDASDTAFLDNHKGAI
TLDRLVVSALVDGELPRDSIDQLVSIR
>WP 179970086.1 transglutaminase-like domain-containing protein [Mycobacterium mantenii]
MRREVGAEIEVDITAPTTLEFQIAVAPHPRTEVFESLRFVLDGRPIQAMEISGVHGNRIHKFDAAVGTLKVDYSATIVGQ
TDPAPVTEYDQSMYLRPSRYAEADKFYGFAATEFGTYGDSATLLENVSSWVGTRLNYVPGSSDPIDGAVETLLSGAGVCR
DYAHLVVALLRAVNVPARLVSVYAPGVHPMDFHAVAEAFVEGQWRVVDATLLAPRQTLVRIATGRDASDTAFLDNHRGAI
TLNRLVVTAVVDGDLPRDSIDQLVSIR
>WP 036428934.1 transglutaminase-like domain-containing protein [Mycobacterium intracellulare]
MRREVGAEIEVEITAATTLEFQIAVAPHPHAEVFESLRFVLNGERIQPLEVSGLHGNRIHKFDAEVGTLRVDYAATIVGH
TDPAPVTEYDQSMYLRPSRYAEADKFYGFAATEFGNDRDPTALLEHVSSWVGTRLNYVPGSSDPIDGAVDTLLAGEGVCR
DYAHLVVALLRAVSVPARLVSVYAPGVNPMDFHAVAEAFVEGQWRVVDATLLAPRQTLVRIATGRDAADTAFLDNHKGAI
TLDRLVVSALVNGELPRDSIDQLVSIR
>WP 036390244.1 MULTISPECIES: transglutaminase-like domain-containing protein [Mycobacterium avium complex (MAC)]
MRREVGAEIEVEITAATTLEFQIAVAPHPRAEVFESLRFVLNGEQIRPLEVSGLHGNRIHKFDAEVGTLRVDYAATIVGH
TDPAPVTEYDQSMYLRPSRYAEADKFYGFAATEFGNDRDPTALLEHVSSWVGTRLNYVPGSSDPIDGAVDTLLAGEGVCR
DYAHLVVALLRAVSVPARLVSVYAPGVNPMDFHAVAEAFVEGQWRVVDATLLAPRQTLVRIATGRDAADTAFLDNHKGAI
TLDRLVVSALVNGELPRDSIDQLVSIR
>WP 042912074.1 transglutaminase-like domain-containing protein [Mycobacterium intracellulare]
MRREVGAEIEVEITAATTLEFQIAVAPHPHAEVFESLRFVLNGERIQPLEVSGLHGNRIHKFDAEVGTLRVGYAATIVGH
TDPAPVTEYDQSMYLRPSRYAEADKFYGFAATEFGNDRDPTALLEHVSSWVGTRLNYVPGSSDPIDGAVDTLLAGEGVCR
DYAHLVVALLRAVSVPARLVSVYAPGVNPMDFHAVAEAFVEGQWRVVDATLLAPRQTLVRIATGRDAADTAFLDNHKGAI
TLDRLVVSALVNGELPRDSIDQLVSIR
>MCA2241598.1 transglutaminase family protein [Mycobacterium sp. WUMAC-067]
MRREVGAEIEVEITAATTLEFQIAVAPHPHAEVFESLRFVLNGERIWPLEVSGLHGNRIHKFDAQVGTLRVDYAATIVGH
TDPAPVTEYDQSMYLRPSRYAEADKFYGFAATEFGNDRDSTALLEHVSSWVGTRLNYVPGSSDPIDGAVDTLLAGEGVCR
DYAHLVVALLRAVSVPARLVSVYAPGVNPMDFHAVAEAFVEGQWRVVDATLLAPRQALVRIATGRDAADTAFLDNHKGAI
TLDRLVVSALVDGELPRDSIDQLVSIR
>WP 369738070.1 transglutaminase-like domain-containing protein [Mycobacterium sp. HUMS 12744610]
MRREVGAEIEVEITAPTSLEFQIAVAPHPRTEVFESLRFVLNGRPVEPLEVSGVHGNRIHKFDAAVGTLRVDYAATIVGQ
TDPAPVTDYDLSMYLRPSRYAEADKFYGFAATEFGTYGDSATLLENVSSWVGTRLNYVPGSSDPIDGAVDTLLAGKGVCR
DFAHLVVALLRAVNVPARLVSVYAPGVYPMDFHAVAEAYVKGQWRVVDATLLAPRQTLVRIATGRDAADTAFLDNHRGQI
TLDRLVVTAVVDGDLPSDSIDQLVSIR
>WP 067101636.1 transglutaminase-like domain-containing protein [Mycobacterium sp. 852002-40037 SCH5390672]
MRREVGAEMEVEITAATTLEFQIAVAPHPRTEVFESLRFVLNGRPITPLEVSGLHGNRIHKFDAAVGTLQVNYEATIVGQ
TDPAPVTEYDQSMYLRPSRYAESDKFFGFAATEFGNDRDSSELLEHVSSWVGTRLDYVPGSSDPIDGAVDTMLAGEGVCR
DYAHLVVALLRAVSVPARVASVYAPGVYPMDFHAVAEAFVDGHWRVVDATLLAPRQALVRIATGRDASDTAFLDNHKGAI
TLNRLAVSAVVDGELPRDSIDQLVSIR
>WP 407689194.1 transglutaminase-like domain-containing protein [Mycobacterium sp. HUMS 1102779]
MRREVGAEIEVEITEPTTLEFQIAIAPHPRTEVFESLSFVLNGRPVQPLEVSGAHGNRIHKFDAAVGALRVDYAATIVGQ
TDPAPVTDYDLSMYLRPSRYAEADKFYGFAATEFGTYGDSATLLEHVSSWVGTRLNYVPGSSDPIDGAVDTLLAGEGVCR
DFAHLVVALLRAVKIPARLVSVYAPGVYPMDFHAVAEAYVKGQWRVVDATLLAPRQTLVRIATGRDASDTAFLDNHKGQI
ELERLVVTAVVDGDLPSDSIDQLVSIR
>WP 085238802.1 transglutaminase-like domain-containing protein [Mycobacterium europaeum]
MRREVGAEIEVEITAPTTLEFQIAVAPHPRAEVFESLRFVLDGRPVQPLEVSGVHGNRIHKFDAGVGTLKVDYAATIVGQ
TDPAPVTEYDQSMYLRPSRYAEADKFYGFAATEFGTYGDSATLLENVSSWVGTRLSYVPGSSDPIDGAVETLLSGAGVCR
DYAHLVVALLRAVNVPARLVSVYAPGVHPMDFHAVAEAFVDGQWRVVDATLLAPRQTLVRIATGRDASDTAFLDNHRGAI
TLNQLTVTAVVDGDLPRDSIDQLVSIR
>OBF10008.1 transglutaminase [Mycobacterium sp. 852002-10029 SCH5224772]
MRREVSTEIEVEITAATTLEFQIAVAPHPHAEVFESLSFVLNGRRIRPLEVSGLHGNRIHKFDAAVGTLHVDYAATIVGH
TDPAPVTDYDQSMYLRPSRYAEADKFYGFAATEFGNDRDSTALLEHVSSWVGTRLNYVPGSSDPIDGAVDTLLAGEGVCR
DYAHLVVALLRAVSVPARLVSVYAPGVHPMDFHAVAEAFVEGQWRVVDATLLAPRQALVRIATGRDAADTAFLDNHKGAI
TLNRLVVSAVVDGDLPRDSIDQLVSIR
>WP 325504131.1 transglutaminase family protein [Mycobacterium sp.]
MRRKVGAEIEVEITAPTTLEFQIAVAPHPRTEVFESLHFVLNGRPIQPLEVSGVHGNRIHKFDAAVGTLGVDYAATIVGQ
TDPAPVTDYDLSMYLRPSRYAEADKFYGFAATEFGSYGDPATLLENVSSWVGTRLKYVAGSSDPIDGAVDTLLSGEGVCR
DYAHLVVALLRAVNVPARLVSVYAPGVYPMDFHAVAEAFVEGQWRVVDATLLAPRQTLVRIATGRDASDTAFLDNHKGAI
TLNQLVVTAVVDGDLPQDSIDQLVSIR
>WP 368681603.1 transglutaminase family protein [Mycobacterium intracellulare]
MRREVGAEIEVEITAATTLEFQIAVAPHPRAEVFESLRFVLNGEQIRPLEVSGLHGNRIHKFDAEVGTLRVDYAATIVGH
TDPAPVTEYDQSMYLRPSRYAEADKFYGFAATEFGNDRDPTALLEHVSSWVGTRLNYVPGSSDPIDGAVDTLLAGESVCR
DYAHLVVALLRAVSVPARLVSVYAPGVNPMDFHAVAEAFVEGQWRVVDATLLAPRQTLVRIATGRDAADTAFLDNHKGAI
TLDRLVVSALVNGELPRDSIDQLVSIR
>WP 196772195.1 transglutaminase-like domain-containing protein [Mycobacterium colombiense]
MRREVGAELEVEITAATTLEFQIAVAPHPRTEVFESLRFVLNGRPITPLEVSGLHGNRIHKFDAAAGTLQVNYEATIVGQ
TDPAPVTEYDQSMYLRPSRYAESDKFFGFAATEFGNDRDSAELLEHVSSWVGTRLDYVPGSSDPIDGAVDTMLAGAGVCR
DYAHLVVALLRAVSVPARVASVYAPGVYPMDFHAVAEAFVDGHWRVVDATLLAPRQTLVRIATGRDASDTAFLDNHKGAI
TLNRLLVNAIVDGELPCDSIDQLVSIR
>HSS25165.1 transglutaminase family protein [Mycobacterium sp.]
MRREVGADIEVEITAASTLEFQIAVAPHPRAEVFESLRFVLNGRPIRPLEVSGVHGNRIHKFDAAVGTLKVDYAATIVGQ
TDPAPVTEYDQSMYLRPSRYAEADKFYGFAATEFGNDGDSANLLEHVSSWVGTRLNYVPGSSDPIDGAVETMLAGEGVCR
DYAHLVVALLRAVNVPARLVSVYAPGVYPMDFHAVAEAFVEGHWRVVDATLLAPRQTLVRIATGRDASDTAFLDNHKGAI
TLNQLMVTAVVDGDLPQDS
>WP 210419946.1 transglutaminase-like domain-containing protein [Mycobacterium helveticum]
MRREVGAEIEVEITEPTTLEFQIAIAPHPRTEVFESLSFVLNGRPVEPLEVSGAHGNRIHKFDAAVGALRVDYAATIVGQ
TDPAPVTDYDLSMYLRPSRYAEADKFYGFAATEFGTYGDSATLLENVSSWVGTRLNYVPGSSDPIDGAVDTLLAGEGVCR
DFAHLVVALLRAVKVPARLVSVYAPGLYPMDFHAVAEAYVKGQWRVVDATLLAPRQTLVRIATGRDASDTAFLDNHKGQI
ELKRLVVTAVVDGDLPSDSIDQLVSIR
>WP 205869132.1 MULTISPECIES: transglutaminase-like domain-containing protein [Mycobacterium]
MRREVGAELEVEITAATTLEFQIAVAPHPRAEVFESLRFVLNGRPITPLEISGLHGNRIHKFDAAVGTLRVDYEATIVGQ
TDPAPVTEYDQSMYLRPSRYAESDKFFGFAATEFGKDRDSAELLEHVSSWVGTRLDYVPGSSDPIDGAVDTLLAGEGVCR
DYAHLVVALLRAVSVPARVVSVYAPGVYPMDFHAVAEAFVDGHWRVVDATLLAPRQTLVRIATGRDASDTAFLDNHKGSV
TLNRLGVSAVVDGDLPMDSIDHLVSIR
>WP 031344716.1 MULTISPECIES: transglutaminase-like domain-containing protein [Mycobacterium avium complex (MAC)]
MRREVGAEIEVEITAPTTLEFQIAVAPHPRAEVLESLRFLLDGRPVQPLEVSGVHGNRIHKFDAGVGTLKVDYAATIVGQ
TDPAPVTEYDQSMYLRPSRYAEADKFYGFAATEFGTYGDSATLLENVSSWVGTRLSYVPGSSDPIDGAVETLLSGAGVCR
DYAHLVVALLRAVNVPARLVSVYAPGVHPMDFHAVAEAFVDGQWRVVDATLLAPRQTLVRIATGRDASDTAFLDNHRGAI
TLNQLAVTAVVDGDLPWDSIDQLVSIR
>WP 211145752.1 transglutaminase-like domain-containing protein [Mycobacterium interjectum]
MRREVGAEIEVEITAPTTLEFQIAVAPHPGTEVFESLRFVLNGEPVRPLEISGVHGNRIHKFDAGVGTLKADYAATIVGQ
TDPAPVTEYDLSMYLRPSRYAEADKFYGFAATEFGTFGDSATLLENVSSWVGTRLNYVPGSSDPIDGAVDTLLSGAGVCR
DYAHLVVALLRAVNVPARLVSVYAPGVYPMDFHAVAEAFVDGQWRVVDATLLAPRQTLVRIATGRDASDTAFLDNHKGAI
TLNQLVVTAVLDGDLPVDSIDHLVSIR
>WP 090422928.1 transglutaminase-like domain-containing protein [Mycobacterium europaeum]
MRREVGAEIEVEITAPTTLEFQIAVAPHPRAEVFESLRFVLDGRPVQPLEVSGVHGNRIHKFDAGVGTLKVDYAATIVGQ
TDPAPVTEYDHSMYLRPSRYAEADKFYGFAATEFGTYGDSATLLENVSSWVGTRLSYVPGSSDPIDGAVETLLSGAGVCR
DYAHLVVALLRAVNVPARLVSVYAPGVHPMDFHAVAEAFVDGQWRVVDATLLAPRQTLVRIATGRDASDTAFLDNHRGAI
TLNQLTVTAVVDGDLPRDSIDQLVSIR
>WP 181447404.1 transglutaminase-like domain-containing protein [Mycolicibacterium vulneris]
MRREVGAEIEVDITAPTTLEFQIAVAPHPRTEVFESLRFILDGRPIQAVEVSGVHGNRIHKFDAAVGTLRVDYSATIVGQ
TDPAPVNEYDQSMYLRPSRYAEADKFYGFAATEFGTYGDSATLLENVSSWVGTRLNYVPGSSDPIDGAVETLLSGAGVCR
DYAHLVVALLRAVNVPARLVSVYAPGLHPMDFHAVAEAFVEGQWRVVDATLLAPRQSLVRIATGRDASDTAFLDNHRGAI
TLNRLVVTAVVDGDLPRDSIDQLVSIR
>WP 174814352.1 transglutaminase-like domain-containing protein [Mycobacterium paraseoulense]
MRREVGAELEVEITAPTTLEFQIAVAPHPRAEVFESLRFVLNGRPVQPLDVSGVHGNRIHKFDAGVGTLRVDYAATIVGQ
TDPAPVTEYDLSMYLRPSRYAEADKFYGFAATEFGTYGDSATLLENVSSWVGTRLNYVPGSSDPIDGAVETLLSGEGVCR
DYAHLVVALLRAVNVPARLVSVYAPGVHPMDFHAVAEAFVEGQWRVVDATLLAPRQTLVRIATGRDASDTAFLDNHGGAI
TLNQLVVTAVVDGDLPRDSIDHLVSIR
>WP 221043104.1 transglutaminase-like domain-containing protein [Mycobacterium senriense]
MRREVGAEMEVEVTAATTLEFQIAVAPHPRTEVFESLRFVLNGRPITPLEVSGLHGNRIHKFHAAVGTLQVNYEATIVGQ
TDPAPVTEYDQSMYLRPSRYAESDKFFGFAATEFGNDRDSAELLEHVSSWVGTRLDYVPGSSDPIDGAVDTMLAGEGVCR
DYAHLVVALLRAVSVPARVASVYAPGVYPMDFHAVAEAFVDGHWRVVDATLLAPRQTLVRIATGRDASDTAFLDNHKGAI
TLHRLVVTALVDGELPRDSIDQLVSIR
>WP 170322108.1 transglutaminase-like domain-containing protein [Mycobacterium bohemicum]
MRREVGAEIEVEITAPTTLEFQIAVAPHPGAEVWESLSFVLNGHPVQPLEVSGVHGNRIHKFDAGVGTLKVDYAATIVGQ
TDPAPVTEYDLSMYLRPSRYAEADKFYGFAATEFGTYGDSATLLENVSSWVGTRLNYVPGSSDPIDGAVETLLAGQGVCR
DYAHLVVALLRAVNVPARLVSVYAPGVYPMDFHAVAEAFVEGQWRVVDATLLAPRQTLVRIATGRDASDTAFLDNHKGQI
ELKQMAVTAVVDGDLPVDSLDRLVSIR
>WP 297602001.1 transglutaminase-like domain-containing protein [Mycobacterium sp.]
MRREVSAEIDVEITAATTLEFQIAVAPHPHAEVFESLRFVLNGRRIWPLEISGLHGNRIHKFDAAVGTLRVDYAATIVGH
TDPAPVTEYDQSMYLRPSRYAEADKFYGFAATEFGNDRDSTALLEHVSSWVGTRLNYVPGSSDPIDGAVDTLLAGEGVCR
DYAHLVVALLRAVSVPARLVSVYAPGVHPMDFHAVAEAFVEGQWRVVDATLLAPRQTLVRIATGRDASDTAFLDNHKGAI
TLNRLLVGALVDGELPRDSIDQPVSIR
>WP 046182098.1 transglutaminase-like domain-containing protein [Mycobacterium nebraskense]
MRREVGAQIEVEITAPTTLEFQIAVAPHPKTEVLESLRFMLDGRPVQALEVSGVHGNRIHKFDAAAGTLKVDYAATIVGK
TDPAPVTDYDMSVYLRPSRYAEADKFYGFAATEFGTYGDSATLLENVSSWVGTRLNYVPGSSDPIDGAVETLLSGEGVCR
DYAHLVVALLRAVNVPARLVSVYAPGLYPMDFHAVAEAFVEGQWRVVDATLLAPRQTLVRIATGRDASDTAFLDNHKGAI
TLNQLVVTAVVDGDLPADSIDQLVCIR
>WP 067118265.1 transglutaminase-like domain-containing protein [Mycobacterium sp. 852002-51057 SCH5723018]
MRREVGAEMEVEITAPTTLEFQIGVAPHPRAQVFESLSFVLNGRSVQPLEVSGVHGNRIHKFDAEVGTLKVRYAATIVGQ
TDPAPVTEYDKSQYLRPSRYAEADKFYGFATTEFGTYGDSETLLKNVSSWVGTRLNYVPGSSDPIDGAVETLLAGEGVCR
DYAHLVVALLRAVKVPARLVSVYAPGVYPMDFHAVAEALVEDQWRVVDATLLAPRQTLVRIATGRDASDTAFLDNHKGAI
TLNELVVTAAVDGDLPVDSIDQLVYIR
>WP 077089563.1 transglutaminase-like domain-containing protein [Mycobacterium rhizamassiliense]
MRREVSTELEVEITTASTLEFQIAVAPHPQTEVFESLRFVLNGQPIQAMEISGQHGNRIHKFDAAVGTLRVDYAATIVGQ
TDPAPVTEYDQCLYLRPSRYAEADKFLGFAATEFGNDRDSATLLEHVSSWVGTRLNYVPGSSDPIDGAVETLLAGEGVCR
DYAHLVVALLRAVYVPARLVSVYAPGLSPMDFHAVAEAFVGGQWRVVDATLLAPRQSLVRIATGRDASDAAFLDNHKGAI
TLNRLWVTATVDGDLPQDSVDQLVSIR
>WP 174813787.1 transglutaminase-like domain-containing protein [Mycobacterium seoulense]
MRREVGAELEVEITAPTTLEFQIAVAPHPRTEVSESLRFVLNGRPVQPLDVSGVHGNRIHKFDAEVGTLRVDYAATIVGQ
TDPAPVTEYDLSMYLRPSRYAEADKFYGFAATEFGTYGDSATLLENVSSWVGTRLNYVPGSSDPIDGAVETLLSGEGVCR
DYAHLVVALLRAVNVPARLVSVYAPGVHPMDFHAVAEAFVEGQWRVVDATLLAPRQTLVRIATGRDASDTAFLDNHGGAI
TLNQLVVTAVVDGDLPRDSIDHLVSIR
>MDT5258183.1 hypothetical protein [Mycobacterium sp.]
MRREVGTEIEVEITAPTTLEFQIAVAPHPRTDVFESLRFVLNGRPIQPLEVSGVHGNRIHKFYAGMGTLKVDYAATIVGQ
TDPAPVTEYDLSMYLRPSRYAEADKFYGFAATEFGTYGSSATLLENVSSWVGTRLNYVPGSSDPIDGAVDTLLSGEGVCR
DYAHLVVALLRAVKVPARLVSVYAPGVYPMDFHAVAEAFVDGQWRVVDATLLAPRQTLVRIATGRDASDTAFLDNHKGPI
NLNQLVVTAVVDGDLPADSIDHLVSIR
>HTZ12913.1 transglutaminase family protein [Mycobacterium sp.]
MRRELGAEIEVEITAPTTLEFQIAVAPHPRAEVSESLRFVLNGRPIEPLEVSGVHGNRIHKFDAGVGTLKVDYAATIVGQ
TDPAPVTEHDLSMYLRPSRYAEADKFYGFAATEFGTYGDSGTLLENVSSWVGTRLNYVPGSSDPIDGAVDTLLSGEGVCR
DYAHLVVALLRAVNVPARLVSVYAPGVYPMDFHAVAEAFVEGHWRVVDATLLAPRQTLVRIATGRDASDTAFLDNHRGAI
TLNQLVVTAVVDGDLPADSIDQLVSIR
>WP 324396057.1 transglutaminase family protein [Mycobacterium sp.]
MRRDVGAELEVEISAPTTLEFQIAVAPHPNTEVSESLSFVLDGNRFQPLEISGVHGNRIHKLDAPVGNLKVNYAATIVGQ
TDPAPVTEYDLSMYLRPSRYAEADKFYGFAATEFGNYIDSATLLEKVSSWVGTRLNYVPGSSDPIDGAVDTLLAGAGVCR
DFAHLVVALLRAVNVPARVVSVYAPGLYPMDFHAVAEAFVEGQWRVVDGTLLAPRQTLVRIATGRDAADIAFLDNHKGAI
TLTKLVVTAVVEGGLPRDSIDQLVSIR
>WP 085257490.1 transglutaminase-like domain-containing protein [Mycobacterium saskatchewanense]
MRREVGAEMEVEITAPTTLEFQIAVAPHPGAEVLESLRFVLNGRPVQPLEVSGVHGNRIHKFDAAVGTLKVDYAATIVGR
TDPAPVIEYDLSMYLRPSRYAEADKFYGFAATEFGTYGDSATLLENVSSWVGTRLNYVPGSSDPIDGAADTLLSGAGVCR
DYAHLVVALLRAVNVPARLVSVYAPGLYPMDFHAVAEAFVEGQWRVVDATLLAPRQTLVRIATGRDASDTAFLDNHRGAI
TLNQLVVTAVVDGDLPRDSIDQFVSIR
>WP 173842261.1 transglutaminase-like domain-containing protein [Mycobacterium terramassiliense]
MRREVGAEIEVEITAPTTLEFQIAVAPHPGTEVFESLRFVWNGEPIRPSEISGVHGNRIHKFEAGVGTLKADYAATIVGQ
TDPAPVTEYDLSMYLRPSRYAEADKFYGFAATEFGTYGDSATLLENVSSWVGTRLNYVPGSSDPIDGAVDTLLSGEGVCR
DYAHLVVALLRAVNVPARLVSVYAPGLYPMDFHAVAEAFVDGQWRVVDATLLAPRQTLVRIATGRDASDTAFLDNHKGAI
TLNQLVVTAVLDGDLPVDSIDHLVSIR
>WP 066946097.1 MULTISPECIES: transglutaminase-like domain-containing protein [unclassified Mycobacterium]
MRRVVSAEMDVEITASTTLEFQIAVAQHPRLEVSESLSFVLNGQPIQPLEVGGVHGNRIHKFDAPVGTLKVDYSATVVGR
TDPAPVTEYDLSMYLRPSRYAESDKFYGFAATEFGNDRDSATLLEHVSSWVGTRLNYVPGSSDPIDGAVDTLLAGEGVCR
DYAHLVVALLRAVYVPARLVSVYAPGVYPMDFHAVAEAFVEGQWRVVDATLLAPRQTLVRIATGRDAADTAFLDNHKGAI
TLNQMLVTAVVDGELPVDSIDQLVSIR
>ASW90719.1 transglutaminase family protein [Mycobacterium marseillense]
MSAEIEVEITAATTLEFQIAVAPHPHAEVFESLRFVLNGRRIRPLEVSGLHGNRIHKFDAAVGTLRVDYSATIVGHTDPA
PVTDYDQSMYLRPSRYAEADKFYGFAATEFGNDRDSTALLEHVSSWVGTRLNYVPGSSDPIDGAVDTLLAGEGVCRDYAH
LVVALLRAVSVPARLVSVYAPGVHPMDFHAVAEAFVEGQWRVVDATLLAPRQTLVRIATGRDAADTAFLDNHKGAITLNR
LVVSAVVDGDLPRDSIDQLVSIR
>WP 083067176.1 transglutaminase-like domain-containing protein [Mycobacterium arosiense]
MRREVGAELEIEITAATTLEFQIAVAPHPGAEVSESLRFALNGRPITPLEVSGLHGNRIHKFDAAVGTLRVDYEATIVGQ
THPAPVTEYDQSMYLRPSRYAESDKFFGFAATEFGNDRDSAELLEHVSSWVGTRLNYVPGSSDPIDGAVDTMLAGEGVCR
DYAHLVVALLRAVSVPARVVSVYAPGVYPMDFHAVAEAFVDGHWRVVDATLLAPRQTLVRVATGRDASDTAFLDNHKGAI
TLNRLVVSAVVDGDLPRDSIDQLVSIR
>BBZ44314.1 putative transglutaminase-like protein [Mycobacterium parmense]
MGAEIEVEITAPTTLEFQIAVAPHPRTEVFESLRFVLNGRPVQPLEVSGVHGNRIHKFDVEMGTLKVDYAATIVGQTDPA
PVTEYDLSMYLRPSRYAEADKFYGFAATEFGTYDDSATLLENVSSWVGTRLNYVPGSSDPIDGAVDTLLSGKGVCRDYAH
LVVALLRAVNVPARLVAVYAPGLYPMDFHAVAEAFVEGQWRVVDATLLAPRQTLVRIATGRDAADTAFLDNHKGQIELKQ
LTVTAVVDGDLPADSIDQLISIR
>TAM67484.1 MAG: transglutaminase family protein [Mycobacterium sp.]
MSAEIEVDITAATTLEFQIAVAPHPHAEVFESLRFVLNGRRIQPLEVSGLHGNRIHKFDAAAGTLRVDYAATIVGHTDPA
PVTEYDQSMYLRPSRYAEADKFYGFAATEFGNDRDSTALLEHVSSWVGTRLNYVPGSSDPIDGAVDTLLAGEGVCRDYAH
LVVALLRAVSVPARLVSVYAPGVHPMDFHAVAEAFVEGQWRVVDATLLAPRQTLVRIATGRDASDTAFLDNHKGAITLDR
LVVSALVDGELPRDSIDQLVSIR
>BBY36338.1 putative transglutaminase-like protein [Mycobacterium mantenii]
MGAEIEVDITAPTTLEFQIAVAPHPRTEVFESLRFVLDGRPIQAMEISGVHGNRIHKFDAAVGTLKVDYSATIVGQTDPA
PVTEYDQSMYLRPSRYAEADKFYGFAATEFGTYGDSATLLENVSSWVGTRLNYVPGSSDPIDGAVETLLSGAGVCRDYAH
LVVALLRAVNVPARLVSVYAPGVHPMDFHAVAEAFVEGQWRVVDATLLAPRQTLVRIATGRDASDTAFLDNHRGAITLNR
LVVTAVVDGDLPRDSIDQLVSIR
>WP 008257316.1 MULTISPECIES: transglutaminase-like domain-containing protein [Mycobacterium]
MGAEIEVEITAATTLEFQIAVAPHPHAEVFESLRFVLNGERIQPLEVSGLHGNRIHKFDAEVGTLRVDYAATIVGHTDPA
PVTEYDQSMYLRPSRYAEADKFYGFAATEFGNDRDPTALLEHVSSWVGTRLNYVPGSSDPIDGAVDTLLAGEGVCRDYAH
LVVALLRAVSVPARLVSVYAPGVNPMDFHAVAEAFVEGQWRVVDATLLAPRQTLVRIATGRDAADTAFLDNHKGAITLDR
LVVSALVNGELPRDSIDQLVSIR
>WP 069953842.1 transglutaminase-like domain-containing protein [Mycobacterium intracellulare]
MGAEIEVEITAATTLEFQIAVAPHPHAEVFESLRFVLNGERIQPLEVSGLHGNRIHKFDAEVGTLRVGYAATIVGHTDPA
PVTEYDQSMYLRPSRYAEADKFYGFAATEFGNDRDPTALLEHVSSWVGTRLNYVPGSSDPIDGAVDTLLAGEGVCRDYAH
LVVALLRAVSVPARLVSVYAPGVNPMDFHAVAEAFVEGQWRVVDATLLAPRQTLVRIATGRDAADTAFLDNHKGAITLDR
LVVSALVNGELPRDSIDQLVSIR
>WP 406815747.1 transglutaminase-like domain-containing protein [Mycobacterium sp. M23085]
MRREVGTELEVEITAPTTLEFQIAIAPHPRTEVSESLRFVLNGRPITPLEISGLHGSRIHKFDAGVGTLQVNYEATIVGQ
TDPAPVTDYDQSMYLRPSRYAESDKFFGFAATEFGNDRDSAELLEHVSSWVGTRLDYVPGSSDPIDGAVDTMLAGEGVCR
DYAHLVVALLRAVSVPARVVSVYAPGVYPMDFHAVAEAFVDGGWRVVDATLLAPRQTLVRIATGRDASDTAFLDNHKGAI
TLQRMAVAAVVDGELPRDSIDQLVSIR
>SPM30678.1 transglutaminase domain-containing protein [Mycobacterium terramassiliense]
MRAAAGLAGDTPVRDGSVARLADPHRLAHHHAMRREVGAEIEVEITAPTTLEFQIAVAPHPGTEVFESLRFVWNGEPIRP
SEISGVHGNRIHKFEAGVGTLKADYAATIVGQTDPAPVTEYDLSMYLRPSRYAEADKFYGFAATEFGTYGDSATLLENVS
SWVGTRLNYVPGSSDPIDGAVDTLLSGEGVCRDYAHLVVALLRAVNVPARLVSVYAPGLYPMDFHAVAEAFVDGQWRVVD
ATLLAPRQTLVRIATGRDASDTAFLDNHKGAITLNQLVVTAVLDGDLPVDSIDHLVSIR
>WP 009953999.1 MULTISPECIES: transglutaminase-like domain-containing protein [Mycobacterium]
MGAEIEVEITAATTLEFQIAVAPHPRAEVFESLRFVLNGEQIRPLEVSGLHGNRIHKFDAEVGTLRVDYAATIVGHTDPA
PVTEYDQSMYLRPSRYAEADKFYGFAATEFGNDRDPTALLEHVSSWVGTRLNYVPGSSDPIDGAVDTLLAGEGVCRDYAH
LVVALLRAVSVPARLVSVYAPGVNPMDFHAVAEAFVEGQWRVVDATLLAPRQTLVRIATGRDAADTAFLDNHKGAITLDR
LVVSALVNGELPRDSIDQLVSIR
>WP 186274774.1 transglutaminase-like domain-containing protein [Mycobacterium kubicae]
MRREVSAEMEVEISAPTTLEFQIAVAPHPGTEVFESLSFVLDGRAVHPLEISGVHGNRIHKFDAAVGTLTVDYAATIVGQ
TDPAPVTEYDQSMYLRPSRYAEADKLYGFAATEFGGEVDPATLLEHVSSWVGTRLNYVPGSSDPIDGAVDTLLAGAGVCR
DYAHLVVALLRAVNVPARLVSVYAPGASPMDFHAVAEAFVNGQWRVVDATLLAPRQTMVRIATGRDAADTAFLDNHKGTI
TLNRLMVSAVVDGDLPADSIDQLVSIR
>WP 343709391.1 transglutaminase family protein [Mycobacterium sp.]
MRREVGAEIEVEITEPTTLEFQIAVAPHPGTEVRESLHFVLNGRPVEPLEVSGAHGNRIHKFDAAVGALRVDYAATIVGQ
TDPAPVTDYDLSMYLRPSRYAEADKFYGFAATEFGTYGDSATLLENVSSWVGTRLNYVPGSSDPIDGAVDTLLAGEGVCR
DFAHLVVALLRAVKVPARLVSVYAPGVYPMDFHAVAEAYVKGQWRVVDATLLAPRQTLVRIATGRDASDTAFLDNHKGQI
ELKRLVVGAVVDGDLPSDSIDQLVSIR
>WP 225328529.1 MULTISPECIES: transglutaminase-like domain-containing protein [Mycobacterium]
MGAEIEVEITAATTLEFQIAVAPHPHAEVFESLRFVLNGERIWPLEVSGLHGNRIHKFDAQVGTLRVDYAATIVGHTDPA
PVTEYDQSMYLRPSRYAEADKFYGFAATEFGNDRDSTALLEHVSSWVGTRLNYVPGSSDPIDGAVDTLLAGEGVCRDYAH
LVVALLRAVSVPARLVSVYAPGVNPMDFHAVAEAFVEGQWRVVDATLLAPRQALVRIATGRDAADTAFLDNHKGAITLDR
LVVSALVDGELPRDSIDQLVSIR
>WP 156660566.1 transglutaminase-like domain-containing protein [Mycobacterium sp. 852002-10029 SCH5224772]
MSTEIEVEITAATTLEFQIAVAPHPHAEVFESLSFVLNGRRIRPLEVSGLHGNRIHKFDAAVGTLHVDYAATIVGHTDPA
PVTDYDQSMYLRPSRYAEADKFYGFAATEFGNDRDSTALLEHVSSWVGTRLNYVPGSSDPIDGAVDTLLAGEGVCRDYAH
LVVALLRAVSVPARLVSVYAPGVHPMDFHAVAEAFVEGQWRVVDATLLAPRQALVRIATGRDAADTAFLDNHKGAITLNR
LVVSAVVDGDLPRDSIDQLVSIR
>OBB79218.1 transglutaminase [Mycobacterium colombiense]
MGAELEVEITAATTLEFQIAVAPHPRTEVFESLRFVLNGRPITPLEVSGLHGNRIHKFDAAAGTLQVNYEATIVGQTDPA
PVTEYDQSMYLRPSRYAESDKFFGFAATEFGNDRDSAELLEHVSSWVGTRLDYVPGSSDPIDGAVDTMLAGAGVCRDYAH
LVVALLRAVSVPARVASVYAPGVYPMDFHAVAEAFVDGHWRVVDATLLAPRQTLVRIATGRDASDTAFLDNHKGAITLNR
LLVNAIVDGELPCDSIDQLVSIR
>WP 236591256.1 transglutaminase-like domain-containing protein [Mycobacterium paraintracellulare]
MGAEIEVEITAATTLEFQIAVAPHPRAEVFESLRFVLNGEQIRPLEVSGLHGNRIHKFDAEVGTLRVDYAATIVGHTDPA
PVTEYDQSMYLRPSRYAEADKFYGFAATEFGNDRDPTALLEHVSSWVGTRLNYVPGSSDPIDGAVDTLLAGEGVCRDYAH
LVVALLRAVSVPARLVSVYAPGVNPMDFHAVAEAFVEGQWRVVDATLLAPRQTLVRIATGRDAADTAFLDNHKGPITLDR
LVVSALVNGELPRDSIDQLVSIR
>WP 068027259.1 transglutaminase-like domain-containing protein [Mycobacterium kubicae]
MRREVSAEMEVEISAPTTLEFQIAVAPHPGTEVFESLSFVLDGRAVHPLEISGVHGNRIHKFDAAVGTLTVDYAATIVGQ
TDPAPVTEYDQSMYLRPSRYAEADKLYGFAATEFGGEADSARLLEHVSSWVGTRLNYVPGSSDPIDGAVDTLLAGAGVCR
DYAHLVVALLRAVNVPARLVSVYAPGASPMDFHAVAEAFVNGQWRVVDATLLAPRQTMVRIATGRDAADTAFLDNHKGTI
TLNRLMVSAVVDGDLPPDSIDQLVSIR
>WP 330964173.1 transglutaminase family protein [Mycobacterium sp. 050134]
MRREVGAEIEVEIVAPTTLEFQIAVAPHPRTEVFESLCFALNGRPVHPVEISGVHGNRIHKLDAPVGNLTVDYAATIVGQ
TDPAPVTEYDLSMYLRPSRYAEADKFYGFAATEFGTYGDSATLLENVSSWVGTRLNYVPGSSDPIDGAVETLLAGEGVCR
DYAHLVVALLRAVNVPARLVSVYAPGVSPMDFHAVAEAFVEGQWRVVDATLLAPRQSLVRIATGRDASDTAFLDNHKGEI
TLNQLVVTAVVDGDLPADSIDDLVSIR
>WP 197499570.1 MULTISPECIES: transglutaminase-like domain-containing protein [unclassified Mycobacterium]
MKREVGAELEVDITAATTLEFQIAVAPHPRAEVSESLRFVLDGRPITPLEISGLHGNRIHKFDAAVGTLRVDYEATIVGH
TDPAPVTEYDQSMYLRPSRYAESDKFFGFAATEFGNDRDAAELLEHVSSWVGTRLNYVPGSSDPIDGAVDTLLAGEGVCR
DYAHLVVALLRAVSVPARVVSVYAPGVYPMDFHAVAEAFVDGHWRVVDATLLAPRQTLVRVATGRDAADTAFLDNHKGAV
TLNRLVVSAVVDGELPRDSIDHLVSIR
>TVS85532.1 transglutaminase family protein [Mycobacterium helveticum]
MGAEIEVEITEPTTLEFQIAIAPHPRTEVFESLSFVLNGRPVEPLEVSGAHGNRIHKFDAAVGALRVDYAATIVGQTDPA
PVTDYDLSMYLRPSRYAEADKFYGFAATEFGTYGDSATLLENVSSWVGTRLNYVPGSSDPIDGAVDTLLAGEGVCRDFAH
LVVALLRAVKVPARLVSVYAPGLYPMDFHAVAEAYVKGQWRVVDATLLAPRQTLVRIATGRDASDTAFLDNHKGQIELKR
LVVTAVVDGDLPSDSIDQLVSIR
>RAV09726.1 transglutaminase [Mycobacterium colombiense]
MGAELEVEITAATTLEFQIAVAPHPRAEVFESLRFVLNGRPITPLEISGLHGNRIHKFDAAVGTLRVDYEATIVGQTDPA
PVTEYDQSMYLRPSRYAESDKFFGFAATEFGKDRDSAELLEHVSSWVGTRLDYVPGSSDPIDGAVDTLLAGEGVCRDYAH
LVVALLRAVSVPARVVSVYAPGVYPMDFHAVAEAFVDGHWRVVDATLLAPRQTLVRIATGRDASDTAFLDNHKGSVTLNR
LGVSAVVDGDLPMDSIDHLVSIR
>AXO21211.1 transglutaminase family protein [Mycobacterium avium subsp. hominissuis]
MGAEIEVEITAPTTLEFQIAVAPHPRAEVLESLRFLLDGRPVQPLEVSGVHGNRIHKFDAGVGTLKVDYAATIVGQTDPA
PVTEYDQSMYLRPSRYAEADKFYGFAATEFGTYGDSATLLENVSSWVGTRLSYVPGSSDPIDGAVETLLSGAGVCRDYAH
LVVALLRAVNVPARLVSVYAPGVHPMDFHAVAEAFVDGQWRVVDATLLAPRQTLVRIATGRDASDTAFLDNHRGAITLNQ
LAVTAVVDGDLPWDSIDQLVSIR
>OSC27378.1 transglutaminase [Mycolicibacterium vulneris]
MGAEIEVDITAPTTLEFQIAVAPHPRTEVFESLRFILDGRPIQAVEVSGVHGNRIHKFDAAVGTLRVDYSATIVGQTDPA
PVNEYDQSMYLRPSRYAEADKFYGFAATEFGTYGDSATLLENVSSWVGTRLNYVPGSSDPIDGAVETLLSGAGVCRDYAH
LVVALLRAVNVPARLVSVYAPGLHPMDFHAVAEAFVEGQWRVVDATLLAPRQSLVRIATGRDASDTAFLDNHRGAITLNR
LVVTAVVDGDLPRDSIDQLVSIR
>WP 068158988.1 transglutaminase-like domain-containing protein [Mycobacterium kubicae]
MRREVSAEMEVEISAPTTLEFQIAVAPHPGTEVFESLSFVLDGRAVHPLEISGVHGNRIHKFDAAVGKLTVDYAATIVGQ
TDPAPVTEYDQSMYLRPSRYAEADKLYGFAATEFGGEADSARLLEHVSSWVGTRLNYVPGSSDPIDGAVDTLLAGAGVCR
DYAHLVVALLRAVNVPARLVSVYAPGASPMDFHAVAEAFVNGQWRVVDATLLAPRQTMVRIATGRDAADTAFLDNHKGTI
TLNRLMVSAVVDGDLPPDSIDQLVSIR
>ORB33456.1 transglutaminase [Mycobacterium paraseoulense]
MGAELEVEITAPTTLEFQIAVAPHPRAEVFESLRFVLNGRPVQPLDVSGVHGNRIHKFDAGVGTLRVDYAATIVGQTDPA
PVTEYDLSMYLRPSRYAEADKFYGFAATEFGTYGDSATLLENVSSWVGTRLNYVPGSSDPIDGAVETLLSGEGVCRDYAH
LVVALLRAVNVPARLVSVYAPGVHPMDFHAVAEAFVEGQWRVVDATLLAPRQTLVRIATGRDASDTAFLDNHGGAITLNQ
LVVTAVVDGDLPRDSIDHLVSIR
>WP 197498213.1 transglutaminase-like domain-containing protein [Mycobacterium sp. 1165196.3]
MKREVGAELEVDITAATTLEFQIAVAPHPRAEVSESLRFVLDGRPITPLEISGLHGNRIHKFDAAVGTLRVDYEATIVGH
TDPAPVTEYDQSMYLRPSRYAESDKFFGFAATEFGNDRDAAELLEHVSSWVGTRLNYVPGSSDPIDGAVDTLLAGEGVCR
DYAHLVVALLRAVSVPARVASVYAPGVYPMDFHAVAEAFVDGHWRVVDATLLAPRQTLVRVATGRDAADTAFLDNHKGAV
TLNRLVVSAVVDGELPRDSIDHLISIR
>MCW2654355.1 transglutaminase-like enzyme predicted cysteine protease [Mycobacterium sp.]
MKRDVGVELEVDIAAPTTLEFQIAAAPHPGTELSESLSFVLNGKPIQPLEISGVHGNRIHKFDAGTGNLKVDYAATIVGQ
TDPAPVTEYDLSMYLRPSRYAEADKFYGFAATEFGGYADSATLLEQVSSWVGTRLNYVPGSSDPIDGAVDTLLAGAGVCR
DYAHLVVALLRAVNVPARLVSVYAPGLNPMDFHAVAEAFVEGQWRVVDATLLAPRQSLVRIATGRDAADTAFLDNHKGTI
TLNKLEVTAVVDGDLPEDSIDQLVSIR
>WP 096439684.1 transglutaminase-like domain-containing protein [Mycobacterium shigaense]
MRREVSAELEVEITTASTLEFQIAVAPHPGTEVFESLRWVLDGQPVQPVEISGAHGNRIHKLDAEAGTLKVDYAATIVGR
TDPAPVTDFDQSMYLRPSRYAEADKFYGFAATEFGNDRDSATLLEHVSSWVGTRLDYVPGSSDPIDGAVDTLLAGRGVCR
DFAHLVVALLRAVHVPARLVSVYAPGLSPMDFHAVAEAFVEGQWRVVDATLLAPRESLVRIATGRDASDTAFLDNHRGAI
TLNKMTVTATVDGDLPHDSVNQLAYIR
>WP 067127355.1 transglutaminase-like domain-containing protein [Mycobacterium sp. 852002-51971 SCH5477799-a]
MKREVGVQIEAEITAPTTLEFQVAVAPHPRTEVFESLRFVLNGRPVQPSEIRGLHGNRIHHFDAGVGTLKVHYAATIVGQ
TDPAPVTEHDLSMYLRPSRYAEADKFYGFAATEFGTYGDSASLLENVSSWVGTRLNYVPGSSDPIDGAVDTLLSGKGVCR
DYAHLVVALLRAVNVPARLVSVYAPGVYPMDFHAVAEAFVAGHWRVVDATLLAPRQTLVRIATGRDASDTAFLDNHRGQI
ELNTLVVTAVVDGDLPADSIDQLVSIR
>BBY00190.1 putative transglutaminase-like protein [Mycobacterium seoulense]
MGAELEVEITAPTTLEFQIAVAPHPRTEVSESLRFVLNGRPVQPLDVSGVHGNRIHKFDAEVGTLRVDYAATIVGQTDPA
PVTEYDLSMYLRPSRYAEADKFYGFAATEFGTYGDSATLLENVSSWVGTRLNYVPGSSDPIDGAVETLLSGEGVCRDYAH
LVVALLRAVNVPARLVSVYAPGVHPMDFHAVAEAFVEGQWRVVDATLLAPRQTLVRIATGRDASDTAFLDNHGGAITLNQ
LVVTAVVDGDLPRDSIDHLVSIR
>WP 163712439.1 transglutaminase-like domain-containing protein [Mycobacterium bourgelatii]
MRREVGVEMEVEITAATTLEFQIAVAPHPGAEVFESLRFDLNGRTIQPLEISGVHGNRIHKFDASEGTLRVDYAATIVGR
TQPALGSEYDQSLYLRPSRYAETDKFFGFAATEFGSDRDAATLLEHVSSWVGTRLEYVPGSSDPIDGAVDTLLAGRGVCR
DYAHLVVALLRAVHVPARLVSVYAPGLSPMDFHAVAEAFVEGQWRVVDATLLAPRQTLVRIATGRDAADTAFLDNHRGAI
TLNQLSVTAVVDGDLPHDSIDQLVSIR
>WP 331516538.1 transglutaminase family protein [Mycobacterium sp.]
MRREVSAELEVEITVPTTLEFQIAVAPHPRAEVYESLQFVLNGRPVQPMEISGMHGNRIHKFEAPVGDLRVDYAATIVGQ
TDPAPVTDHDLSMYLRPSRYAEADKFYGFAATEFGTYGDSATLLENVSSWVGTRLNYVAGSSDPIDGAVDTLLVGQGVCR
DFAHLVVALLRAVNVPARLVSVYAPGLFPMDFHAVAEAFVEGQWRVVDATLLAPRQTLVRIATGRDAADTAFLDNHKGAI
TLNWLSVTAVVDGDLPADSIDHMVSIR
>WP 205869385.1 transglutaminase-like domain-containing protein [Mycobacterium colombiense]
MRREVGAEMEVEITAATTLEFQIAVAPHPGTEVFESLRFVLNGRPITPLEVSGLHGNRIHKFDSAVGTLLVNYEATILGQ
TGRAPVTEYDQSMYLRPSRYAESDKFFGFAATEFGNDRDPAELLEHVSSWVGTRLDYVPGSSDPIDGAVDTMLAGEGVCR
DYAHLVVALLRAVSVPARVASVYAPGVYPMDFHAVAEAFVAGHWRVVDATLLAPRQTLVRIATGRDASDTAFLDNHKGSI
TLNRLVVSAVVDGELPRDSIDQLVSIR
>BBX65775.1 putative transglutaminase-like protein [Mycobacterium saskatchewanense]
MGAEMEVEITAPTTLEFQIAVAPHPGAEVLESLRFVLNGRPVQPLEVSGVHGNRIHKFDAAVGTLKVDYAATIVGRTDPA
PVIEYDLSMYLRPSRYAEADKFYGFAATEFGTYGDSATLLENVSSWVGTRLNYVPGSSDPIDGAADTLLSGAGVCRDYAH
LVVALLRAVNVPARLVSVYAPGLYPMDFHAVAEAFVEGQWRVVDATLLAPRQTLVRIATGRDASDTAFLDNHRGAITLNQ
LVVTAVVDGDLPRDSIDQFVSIR
>WP 065074719.1 transglutaminase-like domain-containing protein [Mycobacterium colombiense]
MGAELEVEITAATTLEFQIAVAPHPRTEVFESLRFVLNGRPITPLEVSGLHGNRIHKFHAAAGTLQVNYEATIVGQTDPA
PVTEYDQSMYLRPSRYAESDKFLGFAATEFGNDRDSAELLEHVSSWVGTRLDYVPGSSDPIDGAVDTMLAGEGVCRDYAH
LVVALLRAVSVPARVASVYAPGVYPMDFHAVAEAFVDGHWRVVDATLLAPRQTLVRIATGRDASDTAFLDNHKGAITLNR
LLVNAIVDGELPWDSIDQLVSIR
>WP 219070697.1 transglutaminase-like domain-containing protein [Candidatus Mycobacterium methanotrophicum]
MKREVGAEIEVEIIAPTTLEFQIAVAPHPRTEVFESLRFILNGRPVQPLEVSGMHGNRIHKFDATVGSLKVDYAATIVGQ
TDPAPVTEYDLSMYLRPSRYAEADKFYGFAATEFGTYGDSATLLENVSSWVGTRLNYVPGSSDPIDGAVDTLLAGEGVCR
DYAHLVVALLRAVNVPARVVSVYAPGVYPMDFHAVAEAFIEEHWRVVDATLLAPRQTLVRIATGRDAADIAFLDNHKGAI
MLNQLVVSAVVAGDLPTDSIDRLVSIR
>WP 067416904.1 transglutaminase-like domain-containing protein [Mycobacterium sp. 1423905.2]
MKREVGAELEVEITAATTLEFQIAVAPHPGAEVFESLRFSLDGQAIDPVEISGVHGNRIHKFDAAVGTLKVDYAATIIGQ
TDPAPVTDYDQSMYLRPSRYAESDKFFGFAATEFGSELNATTLLEHVSSWVGTRLDYVPGSSDPIDGAVDTLLAGRGVCR
DYAHLVVALLRAVNVPARLVSVYAPGVNPMDFHAVAEAFVDGRWRVVDATLLAPRQSLVRIATGRDAADTAFLDNHNGMI
TLNSMMVTAVVDGDLPKDSIDELVCIR
>HEX7429680.1 transglutaminase family protein [Mycobacterium sp.]
MKRDVGAELEVEITAPTTLEFQIAVAPHPNAEVSESLSFVLDGKPVQPLEISGVHGNRIHKLDAAVGNLKVDYAATIVGQ
TDPAPVTEYDLSMYLRPSRYAEADKFFGFAATEFGNYIDSTTLLEKVSSWVGTRLNYVPGSSDPIDGAADTLLAGAGVCR
DFAHLVVALLRAVNVPARVVSVYAPGLYPMDFHAVAEAFVEGHWRVVDGTLLAPRQTLVRIATGRDAADIAFLDNHSGAI
TLDKLLVTAVVDGDLPRDSIDQLVSIG
>MDT5369731.1 hypothetical protein [Mycobacterium sp.]
MKRDVGAELEVEISAPATLEFQIAVAPHPNTEVFESLSFVLDGNPVQPLEISGVHGNRIHKLDVPVGNLTVDYAATIIGR
TDPAPVTEYDLSMYLRPSRYAEADKFYGFAATEFGNYIDSTTLLEKVSTWVGTRLNYVPGSSDPIDGAADTLLAGAGVCR
DFAHLVVALLRAVKVPARVVSVYAPGLYPMDFHAVAEAFVEGKWRVVDGTLLAPRQTLVRIATGRDAADIAFLDNHKGAI
TLNKLVVTAVVDGDLPRDSIDQLMSIG
>WP 324689096.1 transglutaminase family protein [Mycobacterium sp. 94-17]
MGAEIEVEITAATTLEFQIAVAPHPRAEVFESLRFLLNGRPIRPLEVTGVHGNRIHKFDAAVGTLQVDYAATTVGRTDPA
PVSEYDQSMYLRPSRYAEADKFYGFAATEFGNDRDARALLEHVSSWVGNRLDYVPGSSDPIDGAVDTLLAGKGVCRDYAH
LVVALLRAVHVPARLVSVYAPGLHPMDFHAVAEAFVGGTWRVVDATLLAPRQTLVRIATGRDAADTAFLDNHKGAIELNR
LVVSAVVDGDLPYDSIDQLVSIR
>HEX9175930.1 transglutaminase family protein [Mycobacterium sp.]
MRRDVSAELEVEITAPTTLEFQIAVAPHPKTEMSESLSFVMDGNLVQPLEISGVHGNRIHKLEAPVGTLKVDYAATIFGR
NDPAPVTEYDLSMYLRPSRYAEADKFYGFAATEFGNYIDSTTLLEKVSSWVGTRLNYVPGSSDPIDGAVDTMLAGAGVCR
DFAHLVVALLRAVNVPARVVSVYAPGLYPMDFHAVAEAFVDGQWRVVDGTLLAPRQTLVRIATGRDAADIAFLDNHKGAI
TLNKLTVTAIVDGDLPRDSIDQLVSIG
>MBX9638536.1 transglutaminase family protein [Mycobacteriaceae bacterium]
MRREVGTLMEVDITAPTTLEFQIAVAPHPNTEVFESLRFVLDGQPIQAREISGVHGNRIHKFDAPIGNLQVDYSATIVGQ
TDSAPVTEYDLSMYLRPSRYAEADKFYGFAATEFGTYGDSATLLENVSSWVGTRLNYVPGSSDPIDGAVDTLLAGKGVCR
DYAHLVVALLRAVKVPARLVSVYAPGLSPMDFHAVAEAFVEGRWRVVDATLLAPRQTLVRIATGRDAADTAFLDNHKGTI
TLNQLTVTAIVDGDLPADSIDRLACIR
>HYX99356.1 transglutaminase family protein [Mycobacterium sp.]
MRREVGAQLDVDISAPTTLEFQIAVAPHPNTQVLESLSFVLNGKPITPTEISGVHGNRIHKFKAPVGNLQVDYGATIVGR
TDPAPVTEYDLSMYLRPSRYAEADKFFGFAATEFGNDADSTTLLENVSSWVGTRLNYVPGSSDPIDGAVDTLLAGAGVCR
DFAHLVVALLRAVKVPARLVSVYAPGLSPMDFHAVAEAFVEGQWRVVDATLLAPRQSLVRITTGRDAADTAFLDNHNGAI
TLNDIAVTAIVDGNLPMDSIDQLVSIG
>BCZ24651.1 putative transglutaminase-like protein [Mycobacterium senriense]
MEVEVTAATTLEFQIAVAPHPRTEVFESLRFVLNGRPITPLEVSGLHGNRIHKFHAAVGTLQVNYEATIVGQTDPAPVTE
YDQSMYLRPSRYAESDKFFGFAATEFGNDRDSAELLEHVSSWVGTRLDYVPGSSDPIDGAVDTMLAGEGVCRDYAHLVVA
LLRAVSVPARVASVYAPGVYPMDFHAVAEAFVDGHWRVVDATLLAPRQTLVRIATGRDASDTAFLDNHKGAITLHRLVVT
ALVDGELPRDSIDQLVSIR
>OBJ00888.1 transglutaminase [Mycobacterium sp. 1482292.6]
MGAELEVDITAATTLEFQIAVAPHPRAEVSESLRFVLDGRPITPLEISGLHGNRIHKFDAAVGTLRVDYEATIVGHTDPA
PVTEYDQSMYLRPSRYAESDKFFGFAATEFGNDRDAAELLEHVSSWVGTRLNYVPGSSDPIDGAVDTLLAGEGVCRDYAH
LVVALLRAVSVPARVVSVYAPGVYPMDFHAVAEAFVDGHWRVVDATLLAPRQTLVRVATGRDAADTAFLDNHKGAVTLNR
LVVSAVVDGELPRDSIDHLVSIR
>WP 163775531.1 transglutaminase-like domain-containing protein [Mycobacterium cookii]
MRREVGAELEVEITMPTTLEFQIAVAPHPQTEVYESLRFVLNGRPVEPLEISGLHGNRIHKLEAPVGNLRVDYAATIVGQ
TDPAPITDHDLSMYLRPSRYAEADKFYGFAETEFGTYGDSATLLENVSSWVGTRLNYVAGSSDPIDGAVDTLLSGQGVCR
DFAHLVVALLRAVNVPARVVSVYAPGLYPMDFHAVAEAFVDGEWRVVDATLLAPRQTLVRIATGRDAADTAFLDNHKGAI
NLTWLWVTAVVDGDLPADSIDHLVSIR
>MBV8347600.1 transglutaminase family protein [Mycolicibacterium sp.]
MKREVGAEVEVEITAPTTLEFQIAVAPHPNTEVCESLSFVLDGKPIQPLEISGVHGNRIHKLAAPVGNLTVDYAATIVGQ
TDRAPVTEYDLSMYLRPSRYAEADKFYGFAATEFGNYIDSATLLEKVSSWVGTRLSYVPGSSDPIDGAVDTLLAGAGVCR
DFAHLVVALLRAVNVPARVVSVYAPGLYPMDFHAVAEAFVEGQWRVVDGTLLAPRQTLVRIATGRDAADIAFLDNHNGAI
TLNRLVVTAVVEGDLPRDSINQLVSIR
>OBK28188.1 transglutaminase [Mycobacterium sp. 1165196.3]
MGAELEVDITAATTLEFQIAVAPHPRAEVSESLRFVLDGRPITPLEISGLHGNRIHKFDAAVGTLRVDYEATIVGHTDPA
PVTEYDQSMYLRPSRYAESDKFFGFAATEFGNDRDAAELLEHVSSWVGTRLNYVPGSSDPIDGAVDTLLAGEGVCRDYAH
LVVALLRAVSVPARVASVYAPGVYPMDFHAVAEAFVDGHWRVVDATLLAPRQTLVRVATGRDAADTAFLDNHKGAVTLNR
LVVSAVVDGELPRDSIDHLISIR
>WP 067929835.1 transglutaminase-like domain-containing protein [Mycobacterium sp. E2479]
MRREVAAELEVDITAATTLEFQIAVAPHPNAEVSESLSFVLDGMPLQPLEISGVHGNRIHKLDVPVGNLRVDYAATIVGQ
TDPAPVTEYDLSMYLRPSRYAESDKFFGFAATEFGNYLDSTALLERVSLWVGSRLNYVPGSSDPIDGAVDTLLAGAGVCR
DFAHLVVALLRAVNVPARVVSVYAPGLYPMDFHAVAEAFVEGNWRVVDGTLLAPRQTLVRIATGRDAADTAFLDNHNGAI
TLDKLVVTAVVDGDLPRDSIDQLASIR
>MDT5015527.1 hypothetical protein [Mycobacterium sp.]
MKREVAAELQVGISAPTTLEFQIAVAPHPNTEVYESLSFVLDGKPLQPLEISGVHGNRIHKMDVPVGNLKVEYSATIIGR
TDPAPVTEYDLSMYLRPSRYAEADKFYGFAATEFGNYVDSATLLEKVSSWVGTRLNYVPGSSDPIDGAIDTLLAGAGVCR
DYAHLVVALLRAVNVPARVVSVYAPGLYPMDFHAVAEAFVEGHWRVVDGTLLAPRQSLVRIATGRDAADIAFLDNHKGSI
TLDMLMVTAIVDGDLPTDSVDQLVSIS
>GFG64949.1 putative transglutaminase-like protein [Mycobacterium kubicae]
MEVEISAPTTLEFQIAVAPHPGTEVFESLSFVLDGRAVHPLEISGVHGNRIHKFDAAVGTLTVDYAATIVGQTDPAPVTE
YDQSMYLRPSRYAEADKLYGFAATEFGGEADSARLLEHVSSWVGTRLNYVPGSSDPIDGAVDTLLAGAGVCRDYAHLVVA
LLRAVNVPARLVSVYAPGASPMDFHAVAEAFVNGQWRVVDATLLAPRQTMVRIATGRDAADTAFLDNHKGTITLNRLMVS
AVVDGDLPPDSIDQLVSIR
>RAU96601.1 transglutaminase [Mycobacterium colombiense]
MGAEMEVEITAATTLEFQIAVAPHPGTEVFESLRFVLNGRPITPLEVSGLHGNRIHKFDSAVGTLLVNYEATILGQTGRA
PVTEYDQSMYLRPSRYAESDKFFGFAATEFGNDRDPAELLEHVSSWVGTRLDYVPGSSDPIDGAVDTMLAGEGVCRDYAH
LVVALLRAVSVPARVASVYAPGVYPMDFHAVAEAFVAGHWRVVDATLLAPRQTLVRIATGRDASDTAFLDNHKGSITLNR
LVVSAVVDGELPRDSIDQLVSIR
>WP 208619730.1 transglutaminase-like domain-containing protein [Mycobacterium scrofulaceum]
MRRMVSAEIDVGITAPTTLEFQIAVAPHPRTDVSESLSFVLNGRPLQPVEVSGVHGNRIHKVDAPVGTLKVDYAATIVGQ
TDPAPVSEYDLSLYLRPSRYAEADKFYGFAATEFGNDRDSTALLEHVSSWVGTRLKYVPGSSDPIDGAVDTLLAGEGVCR
DYAHLAVALLRAVYVPARLASVYAPGVYPMDFHAVAEAFVGGQWRVVDATLLAPRQALVRIATGRDAADTAFLDNHKGAI
TLNQLLVTAVVEGELPTDSIDRLVSIR
>WP 199178171.1 transglutaminase-like domain-containing protein [Mycobacterium hubeiense]
MKRDVGAALEVEITAPTTLEFQIAVAPHPNAEVSERLSFVLDGKPVQPLEISGMHGNRIHKFDAPVGTLTVDYAATIVGR
TDPAPVTEYDLSMYLRPSRYAEADKFFGFAATEFGSYADSATLLERVSSWVGTRLNYVPGSSDPIDGAADTLLAGEGVCR
DFAHLVVALLRAVNVPARMVSVYAPGLSPMDFHAVAEAFVDGQWRVVDGTLLAPRQTLVRIATGRDAADTAFLDNHKGAI
TLNSMEVTAVVDGDLPRDSVDELVSIG
>MDT5208380.1 hypothetical protein [Mycobacterium sp.]
MRREVGAQLEVEISAPTTLEFQIAVAPHPNTEVHESLSFVLDGTSVQPLEISGTHGNRIHKLDVPFGNLKVEYTAAIVGR
TDPAPVTEYDLSMYLRPSRYAEADKFYGFAATEFGNYIDSTTLLEKVSSWVGHRLNYVPGSSDPIDGAVDTLLAGAGVCR
DFAHLVVAMLRAVNVPARVVSVYAPGLYPMDFHAVAEAFVEGHWRVVDGTLLAPRQTLVRIATGRDAADIAFLDNHKGAI
MLTKMEVTAVVDGDLPMDSIDQLVSIG
>WP 069418279.1 transglutaminase-like domain-containing protein [Mycobacterium intermedium]
MRREVGVEMEVEITAATTLEFQIAVAPHPGAEVFESLRFDLDGRTIQPVEINGLHGNRIHKFDASEGTLRVDYAATVVGQ
TQPALGSEYDQSLYLRPSRYAEADKFFGFAATEFGSDDDAARLLEHVSSWVGTRLEYVPGSSDPIDGAVDTLLAGKGVCR
DYAHLVVALLRAVNIPARVVSVYAPGLSPMDFHAVAEVFVEGHWRVVDATLLAPRQTLVRIATGRDAADTAFLDNHRGAI
TLNQLSVTAVVDGDLPRDSIDHLVSIR
>WP 325674369.1 transglutaminase family protein [Mycobacterium sp.]
MRREVAAHLEVEITAPTTLEFQIAIAPHPNTSVSEALSFDFDGENVQPLEISGVHGNRIHKLDVPVGLLKVEYSAAIVGR
TDPAPVTEYDLSMYLRPSRYAEADKFYGFASTEFGQYLDSTTLLEKVSSWVGTRLNYVPGSSDPIDGAVDTLLAGAGVCR
DFAHLVVALLRAVNVPARVVSVYAPGLFPMDFHAVAEAFVDGQWRVVDGTLLAPRQTLVRIATGRDAADTAFLDNHKGAI
TLNKLEVTAVVDGDLPKDSIDRLVSIG
>HEX5254811.1 transglutaminase family protein [Mycobacterium sp.]
MRREVAAELEVEVTAATTLEFQIAVAPHPKAEVSESLSFVLDGTPLQPLEISGMHGNRIHKLDVPVGNLKVDYGATIVGQ
TDPAPVTEYDLSMYLRPSRYAESDKFFGFAATEFGNYLDSTALLERVSLWVGSRLNYVPGSSDPIDGAVDTLLSGAGVCR
DFAHLVVALLRAVKVPARVVSVYAPGLYPMDFHAVAEAFVEGHWRVVDGTLSAPRQTLVRIATGRDAADTAFLDNHNGAI
TLDKLVVTAVVDGDLPRDAIDQLASIR
>WP 330966239.1 transglutaminase-like domain-containing protein [Mycobacterium sp. 050134]
MRREVAAELEVEIAEATTLEFQIAVAPHPNTEVSELLSFVLDGKPLQPLEISGVHGNRIHKLDVPVGNLKVDYAATIVGQ
TDPAPVTEYDLSMYLRPSRYAESDKFFGFAATEFGNYLDSTTLLERVSLWVGSRLNYVPGSSDPIDGAVDTLLSGAGVCR
DFVHLVVALLRAVKVPARAVSVYAPGLYPMDFHAVAEAFVEGRWRVVDGTLLAPRQTLVRIATGRDAADIAFLDNHNGAI
TLDKLVVTAVVDGDLPRDSIDQLVSIS
>WP 353320873.1 transglutaminase-like domain-containing protein [Mycobacterium sp.]
MKRDVGAELEVEIIAPTTLEFQIAVAPHPNTEVFESLSFVLDGKPIQALEISGTHGNRIHKMDVPVGYLKVDYTATILGR
TDPAPVSEYDLSMYLRPSRYAEADKFYGFAATEFGNYVDSTTLLEKVSSWVGTRLNYVPGSSDPIDGAVDTLLAGAGVCR
DYAHLVVALLRAVNVPARAVSVYAPGLYPMDFHAVAEAFVEGQWRVVDGTLLAPRQTLVRIATGRDAADTAFLDNHKGEI
ALHKLWVTAVVDGDLPTDAVDELVSIG
>HJT90935.1 transglutaminase family protein [Mycobacterium sp.]
MKRDVGAELEVEIIAPTTLEFQIAVAPHPNTEVFESLSFVLDGNPVQPLEISGTHGNRIHKMDVPAGYLKVNYTATVLGR
TDPAPVSEYDLSMYLRPSRYAEADKFYGFAATEFGNYVDSTTLLEKVSSWVGTRLNYVPGSSDPIDGAVDTLLAGAGVCR
DYAHLVVALLRAVNVPARAVSVYAPGLFPMDFHAVAEAFVEGQWRVVDGTLLAPRQTLVRIATGRDAADTAFLDNHKGEI
ALRKLWVTAVVDGDLPTDAVDELVSIG
>WP 353357049.1 transglutaminase-like domain-containing protein [Mycobacterium sp.]
MKRDVGAELEVEITAPTTLEFQIAVAPHPNTEVSESLSFVLDGKHVQPLEISGTHGNRIHKLDVPVGNLKVDYAATVVGR
TGAAPVTEYDLSMYLRPSRYAEADKFYGFAATEFGNYIDSTTLLEKVSLWVGNRLNYVPGSSDPIDGAVDTLLSGAGVCR
DFAHLVVALLRAVNVPARVVSVYAPGLYPMDFHAVAEAFVEGHWRVVDGTLLAPRQTLVRIATGRDAADIAFLDNHKGAI
TLDKLLVTAVVDGDLPRDSIDQLVSIS
>WP 068125885.1 transglutaminase-like domain-containing protein [Mycobacterium sp. E796]
MRREVAAELEVEITAPTTLEFQIAVAPHPNTEVSESMSFVLDGKPLQPLEISGVHGNRIHKMVVPVGDLKVDYAATIVGQ
TDPAPVTEYDLSMYLRPSRYAECDKFFGFAATEFGRYIDSATLLEKVSSWVGGRLNYVPGSSDPIDGAADTLLSGAGVCR
DFAHLVVALLRAVKVPARVVSVYAPGLYPMDFHAVAEAFVDGHWRVVDSTLLAPRQSLVRIATGRDAADIAFLDNHNGAI
TLGKLVVTAFVDGDLPRDSIDQLVSIR
>WP 325332343.1 transglutaminase family protein [Mycobacterium sp.]
MRREVGASLEVEITAPTTLEFQIAVAPHPNTEVYESLSFDLDGAGVQPMEISGTHGNRIHKLDVPVGNLRVEYSATIVGR
TDPAPVTEYDLSMYLRPSRYAEADKFFGFAATEFGQYVDSATLLEKVSSWVGTRLNYVPGSSDPIDGAVDTLLAGAGVCR
DFAHLVVALLRAVNVPARVVSVYAPGLSPMDFHAVAEAFVDGQWRVVDGTLLAPRQTLVRIATGRDAADVAFLDNHRGAI
TLTKLEVTAIVDGELPKDSIDHLVSIG
>WP 075509362.1 transglutaminase-like domain-containing protein [Mycobacterium ostraviense]
MRREVAAELEVEIAEATTLEFQIAVAPHPNTEVSELLSFVLDGKPLQPLEISGVHGNRIHKLDVPVGNLKVNYAATIVGQ
TDPAPVTEYDLSMYLRPSRYAESDKFFGFAATEFGNYIDSTTLLEKVSLWVGSRLNYVPGSSDSIDGAVDTLLSGAGVCR
DFVHLVVALLRAVKVPARAVSVYAPGLYPMDFHAVAEAFVEGHWRVVDGTLLAPRQTLVRIATGRDAADIAFLDNHNGAI
TLDKLVVTAVVDGDLPRDSIDQLVSIS
>GFG90580.1 putative transglutaminase-like protein [Mycobacterium bourgelatii]
MEVEITAATTLEFQIAVAPHPGAEVFESLRFDLNGRTIQPLEISGVHGNRIHKFDASEGTLRVDYAATIVGRTQPALGSE
YDQSLYLRPSRYAETDKFFGFAATEFGSDRDAATLLEHVSSWVGTRLEYVPGSSDPIDGAVDTLLAGRGVCRDYAHLVVA
LLRAVHVPARLVSVYAPGLSPMDFHAVAEAFVEGQWRVVDATLLAPRQTLVRIATGRDAADTAFLDNHRGAITLNQLSVT
AVVDGDLPHDSIDQLVSIR
>MBV8180756.1 transglutaminase family protein [Mycobacterium sp.]
MRRQVGAELGVEITAPTTLEFQIAVAPHPNTEVLERLSFVLNGEPVQPLEISGVHGNRIHKLEAPVGNLTVDYAATIIGR
TDPAPATDYDLSMYLRPSRYAEADKFYGFAETEFGAYVDSTTLLERVSLWVGTRLNYVPGSSDPIDGAVETMLAGAGVCR
DFAHLVVALLRAVNVPARVVSVYAPGLYPMDFHAVAEAFVEGQWRVVDGTLLAPRQALVRIATGRDAADIAFLDNHRGAI
ELNKLVVTAVVDGDLPIDSIDEVVSIG
>HET7667912.1 transglutaminase family protein [Mycobacterium sp.]
MRREVAAELEVEITAPTTLEFQIAVAPHPNASVSEELCFVLDGASVQPLEISGTHGNRIHKLDVPVGNLVANYNATIVGR
TDPAPVTEYDLSMYLRPSRYAEADKFYGFASTEFGNYADSATLLEKVSSWVGTRLNYVPGSSDPIDGAVDTLLAGAGVCR
DYAHLVVALLRAVNVPARVVSVYAPGLSPMDFHAVAEAFVDGQWRVVDGTLLAPRQSLVRIATGRDAADTAFLDNHKGAI
TLNKMGVMAVVDGELPVDSIDQLVSIG
>MBO0882991.1 transglutaminase family protein [Mycobacterium sp.]
MRRVVGAQLDVDISAPTTLEMQISVAPHPNTQVFESLSFVLDGNPIIPMEISGAHGNRIHKFDAPVGNLKVEYAATIVGQ
TDPAPVTDYDLSMYLRPSRYAEADKFFGFAATEFGQYADSTTLLENVSSWVGTRLNYVPGSSDPIDGAVDTLLAGTGVCR
DFAHLVVALLRAIKVPARLVSVYAPGLSPMDFHAVAEAFIGEQWRVVDATLLAPRQSLVRIATGRDAADTAFLDNHGGAI
TLNDIAVTAVVDGDLPEDSTDQLVSIR
>WP 067006479.1 transglutaminase-like domain-containing protein [Mycobacterium sp. 1081908.1]
MRREVAAELEVEITAPTTLEFQIAVAPHPNTEVSESMSFVLDGKPLRPLEISGVHGNRIHKLDVPVGDLKVDYSATIVGQ
TDPAPVTEYDLSLYLRPSRYAECDKFFGFAATEFGRYIDSATLLEKVSRWVGSRLNYVPGSSDPIDGAADTLLSGAGVCR
DFAHLVVALLRAVKVPARVVSVYAPGLYPMDFHAVAEAFVDGHWRVVDGTLLAPRQSLVRIATGRDAADIAFLDNHNGAI
TLDKLVVTAVVDGDLPRDSIDQLVSIR
>HYP91712.1 transglutaminase family protein [Mycobacterium sp.]
MKRDVGAELEVDITAPTTLEFQIAVAPHPNTEVSESLSFVLDGKPLRPLEISGVHGNRIHKLDVPVGNLRVDYAATIEGQ
TDPAPVTEYDLSMYLRPSRYAEADKFFGFAATEFGSYIDSTTLLEKVSFWVGSRLNYVPGSSDPIDGAVDTLLSGAGVCR
DFAHLVVALLRAVNVPARVVSVYAPGLYPMDFHAVAEAFVEGHWRVVDGTLLAPRQSLVRIATGRDAADIAFLDNHKGAI
TLNKLVVTAVVDGDLPRDSIDQLVSIS
>HZN80095.1 transglutaminase family protein [Mycobacterium sp.]
MRREVGAELEVEITAPTTLEFQIAVAPHPNTSVSEALSFVLDGVSVEPLEISGTHGNRIHKLDVPVGNLKVEYSAAIVGR
TGPAPVTEYDLSMYLRPSRYAEADKFFGFAATEFGNYLDSTTLLAKVSSWVGTRLNYVPGSSDPIDGAVDTLLAGAGVCR
DFAHLVVALLRAVNVPARVVSVYAPGLSPMDFHAVAEAFVDGQWRVVDGTLLAPRQTLVRIATGRDAADIAFLDNHKGAI
TLSKMEVTAVVDGDLPRDSIDQLVSIG
>BBX45203.1 putative transglutaminase-like protein [Mycobacterium cookii]
MGAELEVEITMPTTLEFQIAVAPHPQTEVYESLRFVLNGRPVEPLEISGLHGNRIHKLEAPVGNLRVDYAATIVGQTDPA
PITDHDLSMYLRPSRYAEADKFYGFAETEFGTYGDSATLLENVSSWVGTRLNYVAGSSDPIDGAVDTLLSGQGVCRDFAH
LVVALLRAVNVPARVVSVYAPGLYPMDFHAVAEAFVDGEWRVVDATLLAPRQTLVRIATGRDAADTAFLDNHKGAINLTW
LWVTAVVDGDLPADSIDHLVSIR
>WP 393437836.1 transglutaminase-like domain-containing protein [Mycobacterium sp. NPDC048908]
MRREVAAELEVEITAPTTLEFQIAVAPHPHAAVSEELCFVLDGASVQPLEISGTHGNRIHKLDLPVGNLVVDYNATIVGR
TDPAPVTEYDLSMYLRPSRYAEADKFYGFASTEFGNYADSATLLEKVSSWVGTRLNYVPGSSDPIDGAVDTLLAGAGVCR
DYAHLVVALLRAVNVPARVVSVYAPGLLPMDFHAVAEAFVDGQWRVVDGTLLAPRQSLVRIATGRDAADTAFLDNHKGAI
TLNKMGVMAVVDGELPVDSIDQLVSIG
>MCW2624132.1 transglutaminase domain protein [Mycobacterium sp.]
MRPNPRGTPKAGQPSGRQPTEKVGRCPVVPRVYRTRRLAFAAEPHIIGGMKRDVGAELEVEITAPTTLEFQIAVAPHPNT
EVSESLSFVLDGKHVQPLEISGTHGNRIHKLDVPVGNLKVDYAATVVGRTGAAPVTEYDLSMYLRPSRYAEADKFYGFAA
TEFGNYIDSTTLLEKVSLWVGNRLNYVPGSSDPIDGAVDTLLSGAGVCRDFAHLVVALLRAVNVPARVVSVYAPGLYPMD
FHAVAEAFVEGHWRVVDGTLLAPRQTLVRIATGRDAADIAFLDNHKGAITLDKLLVTAVVDGDLPRDSIDQLVSIS
>HTX96067.1 transglutaminase family protein [Mycobacterium sp.]
MKREVGAELEVEITAPTTLEFQIAVGPHPNTRVSERLSFVLDGNPVQPLEISGVHGNRIHKLDAPVGNLTVDYAATIIGR
TDPAPVTEYDLSMYLRPSRYAEADKFYGFAATEFGNYIDSTTLLEKVSVWVGTRLNYVPGSSQPIDGAVDTLLAGAGVCR
DFAHLVVALLRAVNIPARVVSVYPPGLCPMDFHSVAEAFVEGQWRVVDATLLAPRQTLVRIATGRDAADIAFLDNHKDAI
TLNTIAVTAIVDGDLPRDSIDQLVSIG
>HUB58386.1 transglutaminase family protein [Mycobacterium sp.]
MKRQVGAELGVEITAPTTLEFQIAVAPHPNTEVSERLSFVLNGEPIQPLEISGEHGNRIHKLDASVGDLTVDYAATVVGR
TDPAPVTEYDLSMYLRPSRYAEADKFFGFAATEFGDYADSATLLERVSLWVGTRLNYMPGSSDPIDGAAETILAGAGVCR
DFAHLVVALLRAVYVPARVVSVYAPGLYPMDFHAVAEAFVEGQWRVVDGTLLAPRQALVRIATGRDAADIAFMDNHRGAV
ALTKLAVMAVVDGDLPIDSIDEVVSIG
>MET0756757.1 transglutaminase family protein [Mycobacterium sp.]
MKREVGAALDVDITAPTTLEVQIAIAPHPNTQVSESLSFVMNGRTVVPLEISGVHGNRIHKFEAPVGNLKVDYAATIVGQ
TDPAPVTEYDLSMYLRPSRYAEADKFFGFAATEFGEYSDSTALLEKVSSWVGTRLNYVPGSSDPIDGAADTLLAGAGVCR
DYAHLVVALLRAVNVPARLVSVYAPGLYPMDFHAVAEAFVEGRWRVVDATLLAPRQTLVRITTGRDAADTAFLDNHKGAI
TLNNMEVTAVVEGDLPRDQVGQLVSLR
>WP 169715344.1 transglutaminase-like domain-containing protein [Mycobacterium fragae]
MKREVGAELEVEITDPTTLEFQIAIAPHPNTEVSERLSFVLDGNPVQPLEISGMHGNRIHKLDAPVGSLTVEYAATIVGR
TCPAPVTEYDLSMYLRPSRYAEADKFYGFAATEFGSYVDSTTLLERVSLWVGTRLNYVPGSSDPIDGAVETMLAGAGVCR
DYAHLVVALLRAVKVPARVVSVYAPGLSPMDFHAVAEAFVGGQWRVVDGTLLAPRQSLVRIATGRDAADIAFLDNHNGAI
TLNKLAVTAIVDGDLPIDSIEQLVSIG
>WP 110316294.1 transglutaminase-like domain-containing protein [Mycolicibacterium moriokaense]
MRREVAAELAVEIAAPTTLEFQIAVAPHPNTEVYESLSFDLDGASVYPMEISGVHGNRIHKLDVPVGNLSVSYSATIVGR
TDPAPVTEYDLSMYLRPSRYAEADKFYGFAATEFGRYSDSATLLEKVSSWVGHRLNYVPGSSDPIDGAVDTLLAGAGVCR
DFAHLVVAMLRAVFVPARVVSVYAPGLYPMDFHAVAEAFVEGQWRVVDGTLLAPRQTLVRIATGRDAADIAFLANHNGAI
TLTNMAVTAVVDGDLPMDSIDQLVSIG
>ORB75341.1 transglutaminase [Mycobacterium scrofulaceum]
MSAEIDVGITAPTTLEFQIAVAPHPRTDVSESLSFVLNGRPLQPVEVSGVHGNRIHKVDAPVGTLKVDYAATIVGQTDPA
PVSEYDLSLYLRPSRYAEADKFYGFAATEFGNDRDSTALLEHVSSWVGTRLKYVPGSSDPIDGAVDTLLAGEGVCRDYAH
LAVALLRAVYVPARLASVYAPGVYPMDFHAVAEAFVGGQWRVVDATLLAPRQALVRIATGRDAADTAFLDNHKGAITLNQ
LLVTAVVEGELPTDSIDRLVSIR
>MCB0950005.1 transglutaminase family protein [Mycobacterium sp.]
MKRVVGAELEIEITAPTTLEFQIAVAPHPHTDVSESLSFVLNGRPVQALEISGTHGNRIHKLDAPVGTLKVDYGATIDGR
TDPAPVTEYDLSMYLRPSRYAEADKFYGFAATEFGSYIDSTTLLEKVSSWVGGRLSYVPGSSDPIDGAVDTLLSGAGVCR
DFAHLVVAMLRAVNVPARVVSVYAPGLYPMDFHAVAEAFVEGQWRVVDGTLLAPRQSLVRIATGRDAADIAFLDNHKGAI
ILNKLAVTAVVDGELPRDAIDQLVSIS
>WP 140691748.1 transglutaminase-like domain-containing protein [Mycolicibacterium hodleri]
MKRNVGCELDVDITAPTTLEFQIAIAPHPNAEVFEALTFTLDGNRVHPVEISGVHGNRIHKMEAPVGNLKVAYSATIIGQ
TDPAPVTDYDLSMYLRPSRYAEADKFYGFAATEFGEYADSTTLLEHVAAWVGGRLNYVPGSSDPIDGAIDTMLAGAGVCR
DFAHLVVAMLRAVNVPARLVAVYAPGLSPMDFHAVAEAFVDGQWRVVDATLLAPRQTLVRIATGRDASDTAFLTNHKGAI
NLNSMNVMAIVDGDLPFDSIDQLVSIR
>WP 067856099.1 transglutaminase-like domain-containing protein [Mycolicibacterium wolinskyi]
MEFRRRSDHAVKRDVGAQLEVEIVAPTTLEFQIAVAPHPNTQVFESLSFTLDGKAVHPLEISGVHGNRIHKFDVSEGILS
VDYAATIIGRTDPAPVTEYDLSMYLRPSRYAEADKFYGFAATEFGNYVDSTTLLEKVTSWVGNRLSYVPGSSDPIDGAVD
TMLAGAGVCRDFAHLVVALLRAVNVPARVVSVYAPGLSPMDFHAVAEAFVEGQWRVVDGTLLAPRQSLVRIATGRDAADT
AFLDNHKGSITLKTMVVTAVVDGELPRDSIDQLVSIG
>WP 067001711.1 transglutaminase-like domain-containing protein [Mycobacterium sp. 1465703.0]
MRREVAAELEVEIAAATTLEFQIAVAPHPNTEISESLSFVLDGKPLQPLEISGPHGNRIHKLDAPMGNLKVDYAATIVGQ
TDPAPVTDYDLSVYLRPSRYAESDKFFGFAATEFGSYLDSTALLERVSLWVGSRLNYVPGSSDSIDGAVDTLLSGAGVCR
DFAHLAVALLRAVKVPARVVSVYAPGLYPMDFHAVAEAFVAGHWRVVDGTLLAPRQTLVRIATGRDAADTAFLDNHNGAI
TLEKLVVTAVVDGDLPRDSIDQLASIR
>WP 036411689.1 transglutaminase-like domain-containing protein [Mycobacterium gastri]
MRREVAAELEVEITAATTLEFQIAVAPHPNAEVAESLSFVLDGKPLQPLEISGVHGNRIHKLDVAVGNLKVDYAATIVGH
TDPAPVTEYDLSMYLRPSRYAESDKFFGFAATEFGSYRDSTTLLEKVSLWVGSQLNYVPGSSDPIDGAVDTLLSGAGVCR
DFVHLVVALLRAANVPARAVSVYAPGLYPMDFHAVAEAFVEGHWRVVDGTLLAPRQTLVRIATGRDAADIAFLDNHNGAI
TLNKLVVTAVVDGELPRDSIEQLASIS
>HXO53242.1 transglutaminase family protein [Mycobacterium sp.]
MKRDVGAELEVQITAPTTLEFQIAVAPHPKTEVSESLSFVLDGKPVQPLEISGTHGNRIHKLDVPVGNLKVDYAATVVGR
TGAAPVTEYDLSMYLRPSRYAEADKFYGFAATEFGNYIDSTTLLEKVSLWVGNRLNYVPGSSDPIDGAVDTLLSGAGVCR
DFAHLVVALLRAVNVPARVVSVYAPGLYPMDFHAVAEAFVEGHWRVVDGTLLAPRQALVRIATGRDAADIAFLGNHKGAI
TLDKLLVTAVVDGDLPRDSIDQLVSIS
>WP 105342064.1 transglutaminase-like domain-containing protein [Mycobacterium sp. ITM-2016-00318]
MRREVGVELDVEIVAPTTLEFQIAVAPHPTAEVSETLSFLLDGKPLEPLEVTGVHGNRIHKMDAATGNLKVNYAATVVGR
TDPAPVTEYDLSMYLRPSRYAEADKFFGFAATEFGKYGDSTTLLEKVSSWVGTRLKYVPGSSDPIDGAADTLLAGEGVCR
DYAHLVVALLRAVNVPARLVSVYAPGLYPMDFHAVAEAFVEGQWRVVDATLLAPRQTLVRIATGRDAADTAFLDNHGGPV
NLDKLLVTAIVDGDLPRDSIDQLVCIG
>MCW2562077.1 transglutaminase-like enzyme predicted cysteine protease [Mycobacterium sp.]
MRREVGAQLEVEITAPTTLEFQIAVAPHPNTEVYESLSFDLDGTRVQPLEISGTHGNRIHKLDVPVGNLKVDYAATIVGR
TGPAPVTEYDLSMYLRPSRYAEADKFYGFAATEFGEYIDSATLLEKVSSWVGHRLNYVTGSSDPIDGAVDTLLAGAGVCR
DFAHLVVAMLRAVNVPARVVSVYAPGLYPMDFHAVAEAFVDGHWWVVDGTLLAPRQALVRIATGRDAADIAFLANHKGAI
TLTKMEVTAIVDGDLPMDSIDQLVSIG
>WP 176456380.1 transglutaminase-like domain-containing protein [Mycobacterium marinum]
MKRQVGAELDVEVTGPTTLEFQIAIAPHPNAEVFESLSFLLDGNAVHPQEISGMHGNRIHKIDIQTGTLRVAYAATIVGR
TDPAPVTEYDLSMYLRPSRYAEADKFYGFAATEFGNYANTTSLLEMVSSWVGTRLDYVPGSSDPIDGAVDTLLAGAGVCR
DFAHLVVALLRAVNVPARVVSVYAPGLYPMDFHAVAEAYVDGIWRVVDGTLLAPRQSLVRIATGRDAADTAFLDNHDGAI
TLTRMEVTAVVDGELPADSVDQLVSIR
>WP 020728237.1 transglutaminase-like domain-containing protein [Mycobacterium marinum]
MKRQVGAELDVEVTGPTTLEFQIAIAPHPNAEVFESLSFLLDGNAVHPQEISGMHGNRIHKIDIQAGTLRVAYAATIVGR
TDPAPVTEYDLSMYLRPSRYAEADKFYGFAATEFGNYANTTSLLEMVSSWVGTRLDYVPGSSDPIDGAVDTLLAGAGVCR
DFAHLVVALLRAVNVPARVVSVYAPGLYPMDFHAVAEAYVDGIWRVVDGTLLAPRQSLVRIATGRDAADTAFLDNHDGAI
TLTRMEVTAVVDGELPADSVDQLVSIR
>WP 198965908.1 transglutaminase-like domain-containing protein [Mycobacterium shottsii]
MKRQVGAELDVEVTGPTTLEFQIAIAPHPNAEVFESLSFFLDGNAVHPQEISGMHGNRIHKIDIQAGTLRVAYAATIVGR
TDPAPVTEYDLSMYLRPSRYAEADKFYGFAATEFGNYANTTSLLEMVSSWVGTRLDYVPGSSDPIDGAVDTLLAGAGVCR
DFAHLVVALLRAVNVPARVVSVYAPGLYPMDFHAVAEAYVDGIWRVVDGTLLAPRQSLVRIATGRDAADTAFLDNHDGAI
TLTRMEVTAVVDGELPADSVDQLVSIR
>MCW2659130.1 putative transglutaminase-like protein [Mycobacterium sp.]
MKRDVGAELEVEIIAPTTLEFQIAVAPHTNTEVSESLSFKLDGKPVQPLEISGVHGNRIHKLDAEVGNLTVDYAATIVGR
TDPAPVSEYDLSLYLRPSRYAEVDKFFGFAATEFGNYADSATLLEMVSLWVGTRLNYVPGSSDPIDGAVDTLLAGAGVCR
DFAHLVVALLRAVNVPARVVSVYAPGLYPMDFHAVAEAFVDGHWRVVDGTLLAPRQSLVRIATGRDAADIAFLDNHKGAI
TLNKLVVMAVVDGELPTDAIDQLVSIG
>HVQ52919.1 transglutaminase family protein [Mycobacterium sp.]
MRREVGAQLEVEIIAPTTLEFQIAVAPHPNTEVYELLSFDLDGTTVHPLEISGTHGNRIHKLDVPGGNLKVEYTAAIVGR
TNPAPVTEYDLSMYLRPSRYAEADKFYGFAATEFANYIDSTTLLEKVSSWVGHRLNYVPGSSDPIDGAVDTLLAGAGVCR
DFAHLVVAMLRAVNVPARVVSVYAPGLYPMDFHAVAEAFVEGQWRVVDGTLLAPRQALVRIATGRDAADTAFLANHKGAI
TLTKMEVTAVVDGDLPRDSIDQLVSIG
>MDT5328867.1 hypothetical protein [Mycobacterium sp.]
MRREVAAELEVEITAPTTLEFQIAVAPHPNTEVSESLSFVLDGAGVQPLEISGTHGNRIHKLDVPVGNLKVEYAATIVGR
TDPAPVTEYDLSMYLRPSRYAEADKFYGFAATEFGKYIDSATLLEKVSSWVGHRLNYVTGSSDPIDGAVDTLLAGAGVCR
DFAHLVVAMLRAVNVPARVVSVYAPGLYPMDFHAVAEAFVDGHWWVVDGTLLAPRQALVRIATGRDAADIAFLANHKGAI
TLNKMEVRAIVDGDLPKDSIDQLVSIG
>MDT7766340.1 hypothetical protein [Mycobacterium sp.]
MKRDVGAELEVAIIAPTTLEFQIAVAPHPSTEVSESLSFVLDGKPVQALEISGTHGNRIHKLDVPVGNLKVDYAATIVGR
THAAPVTEYDLSMYLRPSRYAEADKFYGFAATEFGNYIDSTTLLEKVSLWVGNRLNYVPGSSDPIDGAVDTLLSGAGVCR
DFAHLVVALLRAVNVPARVVSVYAPGLYPMDFHAVAEAFVEGHWRVVDGTLLAPRQSLVRIATGRDAADIAFLDNHKGAI
TLDKLLVTAVVDGDLPRDSIDQLVSIS
>WP 210084031.1 transglutaminase-like domain-containing protein [Mycobacterium sp. OAE908]
MRREVAAELEIEITSPTTLEFQIAVAPHPNASVSETLSFNLNGSNVEPLEVSGVHGNRIHKLEVPAGSLSVHYAAAIVGR
AEPAPVTEYDLSMYLRPSRYAEADKFFGFAATEFGNYADSTTLLEKVSSWVGTRLNYVPGSSDPIDGAVDTLLAGAGVCR
DYAHLVVALLRAVKMPARVVSVYAPGLSPMDFHAVAEAFVDGQWRVVDGTLLAPRQSLVRIATGRDAADIAFLDNHKGAI
ELTKMEVMAIVDGDLPNDSIDQLVSIG
>WP 407773156.1 transglutaminase-like domain-containing protein [Mycobacterium sp.]
MKRDVGAELELEITAPTTLEFQIAVAPHPNTEVSESLSFVLDGNPVWPNEISGVHGNRIHKLDVAVGKNLTVDYAATIVG
RTDPAPVTEYDLSMYLRPSRYAEADKFFGFAATEFGSYADSATLLAKVSSWVGTRLNYVPGSSDPIDGAVDTLLAGAGVC
RDFAHLVVAMLRAVNVPARVVSVYAPGLYPMDFHAVAEAFVDGHWQVVDGTLLAPRQTLVRIATGRDAADIAFLDNHGGA
INLNKLVVTAVVDGDLPRDSIDQLVSIG
>WP 192722262.1 transglutaminase-like domain-containing protein [Mycobacterium sp. OAS707]
MRREVAAELEIEITSPTTLEFQIAVAPHPNASVSETLSFNLNGSNVEPLEVSGVHGNRIHKLEVPVGSLSVHYAAAIVGR
AEPAPVTAYDLSMYLRPSRYAEADKFFGFAATEFGNYADSTTLLEKVSSWVGTRLNYVPGSSDPIDGAVDTLLAGAGVCR
DYAHLVVALLRAVKMPARVVSVYAPGLSPMDFHAVAEAFVDGQWRVVDGTLLAPRQSLVRIATGRDAADIAFLDNHKGAI
ELTKMEVMAIVDGDLPNDSIDQLVSIG
>WP 325695355.1 transglutaminase family protein [Mycobacterium sp.]
MDRQSKREVAAELEVEITDPTTLEFQIAVAPHPNTEVSERLSFVLDGKPVQALEISGTHGNRIHKFDVPVGYLTVDYAAT
IVGRTDPAPVTEHDLSMYLRPSRYAEADKLYGFAATEFGNYADSTSLLERVSLWVGTRLNYVPGSSDPIDGAVETLLAGA
GVCRDYAHLVVAMLRAVKVPARVVSVYAPGLYPMDFHAVAEAFVGGQWRVVDGTLLAPRQSLVRIATGRDAADIAFLDNH
RGAIILHKLAVTAIVDGDLPIDSIDQLVSIG
>WP 015304875.1 transglutaminase-like domain-containing protein [Mycobacterium sp. JS623]
MRREVAAELEVEITSPTTLEFQIAVAPHPGASVSETLSFDLNGSTVEPLEVSGVHGNRIHKLEVPVGNLHVQYAAAIVGR
ADPAPVTEYDLSMYLRPSRYAEADKFFGFAATEFGNYADSTTLLEKVSSWVGTRLNYVPGSSDPIDGAVDTLLAGAGVCR
DYAHLVVALLRAVKIPARVVSVYAPGLSPMDFHAVAEAFVDGQWRVVDGTLLAPRQSLVRIATGRDAADIAFLDNHKGAI
ELTKMEVMAVVDGDLPNDSIDQLVSIG
>WP 328351276.1 transglutaminase family protein [Mycobacterium sp. NBC 00419]
MRREVGSDLEVEITEPTTLEFQIAVAPHPGTSVSEALSFVLNGSPVTPLEISGTHGNRIHKLEAPVGTLKVHYEATVTGR
TDPAPVTEHDLSVYLRPSRYAEADKFYGFAATEFGGYLDSTDLLEKVSRWVGTRLNYVPGSSDPIDGAVDTLLAGAGVCR
DFAHLVVAMLRAVNVPARVVAVYAPGLYPMDFHAVAEAYVEGQWRVVDGTLLAPRQSLVRIATGRDAADTAFLDNHKGSI
TLTWLEVMAIVDGDLPRDSIDQLVSIG
>WP 163806787.1 transglutaminase-like domain-containing protein [Mycolicibacterium anyangense]
MKRDVGADLEVEITAPTTLEFQIAVAPHPGTSVRESLSFVLDGSPVTPLEISGMHGSRIHKLDVPVGTLKVHYEATVVGT
TAPAPVTEHDLSMYLRPSRYAEADKFYGFAATEFGSYHDSSALLEKVSRWVGTRLSYVPGSSDPIDGAVDTLLAGAGVCR
DFAHLVVALLRAVNVPARVVSVYAPGLYPMDFHAVAEAYVDGQWRVVDGTLLAPRQSLVRIATGRDAADTAFLDNHKGAI
TLSWLEVKAVVDGQLPTDSIDQLVSIC
>WP 105389461.1 transglutaminase-like domain-containing protein [Mycolicibacterium austroafricanum]
MKRVVGSALEVAVTAPTTLEFQIAVAPHPNAVVYESLSFVLDGTPVQALEVSGTHGNRIHKLDVAAGTLEVDYAATIIGQ
TDPAPVTEYDLSMYLRPSRYAEADKFYGFAATEFGRYADSATLLEKVSAWVGSRLNYVPGSSDPIDGAVDTLLAGAGVCR
DFAHLVVAMLRAVNVPARVVSVYAPGLYPMDFHAVGEAFVDGAWRVVDGTLLAPRQTLVRIATGRDAADTAFLDNHRGAI
TLEKLEVTAIVDGDLPTDDIGELMSIR
>MEN3317722.1 hypothetical protein [Mycobacterium sp.]
MKAPDRTVGGRSGYRHDMKRDVGAELELEITAPTTLEFQIAVAPHPNTEVSESLSFVLDGNPVWPNEISGVHGNRIHKLD
VAVGKNLTVDYAATIVGRTDPAPVTEYDLSMYLRPSRYAEADKFFGFAATEFGSYADSATLLAKVSSWVGTRLNYVPGSS
DPIDGAVDTLLAGAGVCRDFAHLVVAMLRAVNVPARVVSVYAPGLYPMDFHAVAEAFVDGHWQVVDGTLLAPRQTLVRIA
TGRDAADIAFLDNHGGAINLNKLVVTAVVDGDLPRDSIDQLVSIG
>WP 011778316.1 MULTISPECIES: transglutaminase-like domain-containing protein [Mycolicibacterium]
MKRVVGSALEVAVTAPTTLEFQIAVAPHPNAVVYESLSFVLDGTPVQALEVSGTHGNRIHKLDVAGGTLEVDYAATVIGQ
TDPAPVTEYDLSMYLRPSRYAEADKFYGFAATEFGRYADSATLLEKVSAWVGSRLNYVPGSSDPIDGAVDTLLAGAGVCR
DFAHLVVAMLRAVNVPARVVSVYAPGLYPMDFHAVGEAFVDGAWRVVDGTLLAPRQTLVRIATGRDAADTAFLDNHKGAI
TLEKLEVTAIVDGDLPTDDIGELMSIR
>WP 370501356.1 MULTISPECIES: transglutaminase-like domain-containing protein [unclassified Mycolicibacterium]
MKRVVGSALEVAVTAPTTLEFQIAVAPHPNAVVYESLSFVLDGTPVQALEVSGTHGNRIHKLDIAGGTLEVDYAATVIGQ
TDPAPVTEYDLSMYLRPSRYAEADKFYGFAATEFGRYADSATLLEKVSAWVGSRLNYVPGSSDPIDGAVDTLLAGAGVCR
DFAHLVVAMLRAVNVPARVVSVYAPGLYPMDFHAVGEAFVDGAWRVVDGTLLAPRQTLVRIATGRDAADTAFLDNHKGAI
TLEKLEVTAIVDGDLPTDDIGELMSIR
>WP 222877786.1 transglutaminase-like domain-containing protein [Mycolicibacterium austroafricanum]
MKRVVGSALEVAVTAPTTLEFQIAVAPHPSAVVYESLSFVLDGTPVQALEVSGTHGNRIHKLDVAAGTLEVEYAATVIGQ
TDPAPVTEYDLSTYLRPSRYAEADKFYGFAATEFGRYADSATLLEKVSAWVGSRLNYVPGSSDPIDGAVDTLLAGAGVCR
DFAHLVVAMLRAVNVPARVVSVYAPGLYPMDFHAVGEAFVDGAWRVVDGTLLAPRQTLVRIATGRDAADTAFLVNHKGAI
TLEKLAVTAIVDGDLPADDIGELMSIR
>OBA72289.1 transglutaminase [Mycobacterium sp. 1554424.7]
MRREVAAELEVEITAPTTLEFQIAVAPHPDTEVSESMSFVLDGNPLRPLEISGMHGSRIHKLDVPVGSLKVDYAATIVGQ
TDPAPVTEHDLSMYLRPSRYAECDKFFGFAATEFGRYIDSATLLEKVSLWVRGRLDYVPGSSDPIDGAVDTLLSGAGVCR
DFAHLVVALLRAVNVPARVVSVYAPGLYPMDFHAVVEAFVDGHWRVVDGTLLAPRQSLVRIATGRDAADVAFLDNHNGAI
TLDKLVVTAVVDGDLPKDSIDQLVSIR
>HEX4394791.1 transglutaminase family protein [Mycobacterium sp.]
MDHQSKREVAAELEVEITDPTTLEFQIAVAPHPNTEVSERLSFVLDGKPVQALEISGTHGNRIHKFDVPVGYLTVDYAAT
IVGRTDPAPVTEHDLSMYLRPSRYAEADKLYGFAATEFGSYADSTSLLERVSLWVGTRLNYVPGSSDPIDGAVETLLAGA
GVCRDYAHLVVALLRAVKVPARVVSVYAPGLYPMDFHAVAEAFVGGQWRVVDGTLLAPRQSLVRIATGRDAADIAFLDNH
RGAIILHKLAVTAIVDGDLPIDSIDQLVSIG
>HXO56144.1 transglutaminase family protein [Mycobacterium sp.]
MDRQSKREVAAELEVEITDPTTLEFQIAVAPHPNTQVSERLSFALDGKPVQALEISGTHGNRIHKFDVPVGYLTVDYAAT
IVGRTDPAPVTEHDLSMYLRPSRYAEADKLYGFAATEFGNYADSTSLLERVSLWVGTRLNYVPGSSDPIDGAVETLLAGA
GVCRDYAHLVVALLRAVKVPARVVSVYAPGLYPMDFHAVAEAFVGGQWRVVDGTLLAPRQSLVRIATGRDAADIAFLDNH
RGAIILHKLAVTAIVDGDLPIDSIDQLVSIG
>WP 275571985.1 transglutaminase-like domain-containing protein [Mycolicibacterium vanbaalenii]
MKRVVGSALEVAVTAPTTLEFQIAVAPHPNAVVYESLSFVLDGTPVQALEVSGTHGNRIHKLDVAGGTLEVDYAATVIGQ
TDPAPVTEYDLSMYLRPSRYAEADKFYGFAATEFGRYADSATLLEKVSAWVGSRLNYVPGSSDPIDGAVDTLLAGAGVCR
DFAHLVVAMLRAVNVPARVVSVYAPGLYPMDFHAVGEAFVDGAWRVVDGTLLAPRQTLVRIATGRDAADTAFLDNHRGAI
TLEKLEVTAIVDGDLPTDDIGELMSIR
>WP 067803070.1 transglutaminase-like domain-containing protein [Mycobacterium sp. ACS1612]
MRREVAAQLEVEVTAASTLEFQIAVAPHPGAAVAEALTFDLDGTSVAPQEISGAHGNRIHKLDVQAGVLKVEYSSTIVGR
TDPAPVTAYDLSMYLRPSRYAEADKFFGFAATEFGQYIDSTTLLEKVSSWVGTRLNYVPGSSDPIDGAVDTLLAGEGVCR
DFAHLVVALLRAVNVPARLVSVYAPGLSPMDFHAVAEAFVEGRWRVVDATLLAPRQTLVRIATGRDAADTAFLDNHKGAI
NLSKFEVTAVVDGDLPKDSIDQLTSIG
>MDT5153191.1 hypothetical protein [Mycobacterium sp.]
MTASFKRDVGCQLDIDIKAPTTLEFQIAIAPHPSTEVYESLTFVLDGKPVHPVEVSGAHGNRIHKFWAEGGNLQVGYSVT
IIGQTDPAPVTDYDLSMYLRPSRYAEADKFYGFAATEFGQYADSTTLLEHVAAWVGGRLNYVPGSSDPIDGAVDTLLAGA
GVCRDFAHLVVAMLRAVNVPARLVAVYAPGLYPMDFHAVAEAFVEGQWRVVDATLLAPRQSLVRIATGRDASDTAFLANH
KGAINLNSMNVTAIVDGNLPFDSIDQLVSIR
>HEY6855522.1 transglutaminase family protein [Mycobacterium sp.]
MDHQSKREVAAELEVQITDPTTLEFQIAVAPHPNTQVSERLSFVLDGNPVQALEISGTHGNRIHKFDVPVGYLTVDYAAT
IVGRTDPAPVTEHDLSMYLRPSRYAEADKLYGFAATEFGNYADSTSLLERVSLWVGTRLNYVPGSSDPIDGAVETLLAGA
GVCRDYAHLVVALLRAVKVPARVVSVYAPGLYPMDFHAVAEAFVGGQWRVVDGTLLAPRQALVRIATGRDAADIAFLDNH
RGAIILHKLAVTAIVDGDLPIDSIDQLVSIG
>GJF12785.1 putative transglutaminase-like protein [Mycolicibacterium cyprinidarum]
MKRVVGAELEVDIIAPTTLEFQIAVAPHPNADVSESLSFLLDGKPVQALEISGTHGNRIHKLDVSGGTLEVDYAATIVGQ
TNPAPVTEYDLSMYLRPSRYAEADKFYGFAATEFDSYIDSTTLLEKVSTWVGGRLNYVPGSSDPIDGAVDTLLSGAGVCR
DFAHLVVAMLRAVNVPARVVSVYAPGLYPMDFHAVAEAFVEGQWRVVDGTLLAPRQSLVRIATGRDAADIAFLDNHKGAI
TLNKLVVTAVVDGALPRDAIDQLVSIT
>MET0704791.1 transglutaminase family protein [Mycobacterium sp.]
MKREVGATLDVEITAETTLEFQIAVAPHPGTEVFEALSFNLDGKEMHPMEISGAHGNRIHKFDCPTGNLHVEYSATVIGQ
TEPAPVNEYDLSMYLRPSRYAEADKFYGFAATEFGSYVESADLLEKVSSWVGTRLNYVPGSSDPIDGAADTLLAGAGVCR
DYAHLVVALLRAVNVPARLVAVYAPGLYPMDFHAVAEAYVEGQWRVVDATCLAPRQTLVRIATGRDAADTAFLDNHKGSI
NLNNMMVTAVVEGNLPIDPVKDLVSIR
>HEX2283909.1 transglutaminase family protein [Mycobacterium sp.]
MRREVAAELEVDVTAPTTLEFQIAVAPHPNAEVHESLSFELDGKRLQPLEINATHGNRIHKLDVPVGQLKVEYAATVVGR
TGPPPVTEYDLSMYLRPSRYAEADKFFGFAATEFGDYVDSATLLEKVSLWVGKRLQYVPGSSDPIDGAVDTLLAGTGVCR
DFAHLVVALLRAVNVPARVVSVYAPGLYPMDFHAVAEAFVDGQWWVVDGTLLAPRQTLVRIATGRDAADIAFLDNHRGAI
TLNRLAVTAVVDGELPRDSIDQLVSIG
>WP 297725013.1 transglutaminase-like domain-containing protein [Mycobacterium sp.]
MGAELEVEIIAPTTLEFQIAVAPHTNTEVSESLSFKLDGKPVQPLEISGVHGNRIHKLDAEVGNLTVDYAATIVGRTDPA
PVSEYDLSLYLRPSRYAEVDKFFGFAATEFGNYADSATLLEMVSLWVGTRLNYVPGSSDPIDGAVDTLLAGAGVCRDFAH
LVVALLRAVNVPARVVSVYAPGLYPMDFHAVAEAFVDGHWRVVDGTLLAPRQSLVRIATGRDAADIAFLDNHKGAITLNK
LVVMAVVDGELPTDAIDQLVSIG
>GJF12465.1 putative transglutaminase-like protein [Mycolicibacterium cyprinidarum]
MKRVVGAELEVDIIAPTTLEFQIAVAPHPDADVSESLSFLLDGKPVQALEISGTHGNRIHKLDVSGGTLEVDYAATIVGQ
TNPAPVTEYDLSMYLRPSRYAEADKFYGFAATEFDSYIDSTTLLEKVSTWVGGRLNYVPGSSDPIDGAVDTLLSGAGVCR
DFAHLVVAMLRAVNVPARVVSVYAPGLYPMDFHAVAEAFVEGQWRVVDGTLLAPRQSLVRIATGRDAADIAFLDNHKGAI
TLNKLVVTAVVDGALPRDAIDQLVSIT
>HYY00470.1 transglutaminase family protein [Mycobacterium sp.]
MDRQSKREVAAELEVEITDPTTLEFQIAVAPHPNAQVSERLSFSLDGKPVQALEISGTHGNRIHKFDVPVGYLTVDYAAT
IVGRTDPAPVTEHDLSMYLRPSRYAEADKLYGFAATEFGNYADSTSLLERVSVWVGTRLNYVPGSSDPIDGAVETLLAGA
GVCRDYAHLVVALLRAVKVPARVVSVYAPGLYPMDFHAVAEAFVGGQWRVVDGTLLAPRQSLVRIATGRDAADIAFLDNH
RGAIILHKLAVTAIVDGDLPIDSIDQLVSIG
>WP 264066829.1 transglutaminase-like domain-containing protein [Mycolicibacterium komossense]
MKREVGAVLDVEITAATTLEFQIAVAPHPDTEVYEALSFVLDGQHIQPMEISGAHGNRIHKFDAQPGQLHVEYSATVIGQ
THPAPVSEYDLSMYLRPSRYAEADKFYGFAATEFGSFVESADLLEKVSSWVGTRLSYVPGSSDPIDGAVDTLLAGAGVCR
DYAHLVVALLRAVNVPARLVAVYAPGLSPMDFHAVAEAYVEDHWRVVDATCLAPRQTLVRIATGRDAADTAFLDNHKGSI
NLNNMIVTAVVDGNLPVDPVDDLVSIR
>MDT5283824.1 hypothetical protein [Mycobacterium sp.]
AELEIEITAPTSLEFQIAVAPHPNTEVSESLSFVLDGKPLQPLEISGVHGNRIHKLDAPAGYVRVEYAATIVGRTDPAPV
TEYDQSMYLRPSRYAEADKFYGFAATEFGNYVDSTTLLEKVSSWVGHRLNYVPGSSDPIDGAVDTLLAGAGVCRDFAHLV
VAMLRAVNVPARVVSVYAPGLYPMDFHAVAEAFVDGHWRVVDGTLLAPRQALVRIATGRDAADIAFLANYKGAIRLNKLE
VSAVVDGDLPRDSIDELVSIG
>WP 325683371.1 transglutaminase family protein [Mycobacterium sp.]
MKREVGAELEVEITEATTLEFQIAVAPHPNTEVSERLSFVLDGNPVERKEISGMHGNRIHKLEVPAGYLTVDYAATVVGR
TNPAPVTEADLSMYLRPSRYAEADKFYGFAATEFGSYVDSTTLLERVSLWVGTRLNYVPGSSDPIDGAVETLLAGAGVCR
DFVHLVVALLRAVKVPARAVSVYAPGLYPMDFHAVAEAFVDGQWRVVDGTLLAPRQALVRIATGRDAADIAFLDNHGGAI
TLNKLAVTAIVDGDLPIDSIDQTVSIG
>WP 331510176.1 transglutaminase family protein [Mycobacterium sp.]
MDRQSKREVAAELEVEITDPTTLEFQIAVAPHPNTEVSERLSFELDGKPVQALEISGTHGNRIHKFDVPVGYLTVDYAAT
IVGRTDPAPVTEHDLSMYLRPSRYAEADKLYGFAATEFGSYADSTSLLERVSLWVGTRLNYVPGSSDPIDGAVETLLAGA
GVCRDYAHLVVAMLRAVKVPARVVSVYAPGLYPMDFHAVAEAFVGGQWRVVDGTLLAPRQSLVRIATGRDAADIAFLDNH
RGAIILHKLAVTAIVDGDLPIDSIDQLVSIG
>WP 318972380.1 transglutaminase family protein [Mycolicibacterium sp. 050158]
MTERFKRDVGCELDVDITAPTTLEFQIAVAPHPRAEVRESLTFTLDGTAVHPKEISGAHGNRIQKMDCPVGNLKVAYSAS
IVGQTDPAPVTDYDLSMYLRPSRYAEADKFYGFAATEFSQYLDSTALLEKVSSWVGGRLNYVPGSSDPIDGAVDTMLAGQ
GVCRDFAHLVVAMLRAVNVPARLVAVYAPGLYPMDFHAVAEAFVDGQWRVVDATLLAPRQSLVRIATGRDASDTAFLANH
KGAIVLNSMNVTAVVDGDLPFDSIDQLVSIR
>HEY2197138.1 transglutaminase family protein [Mycobacterium sp.]
MDRQSKREVAAELEVEITDPTTLEFQIAVAPHPNTEVSERLSFALDGKPVQALEISGTHGNRIHKFDVPVGYLTVDYAAT
IVGRTDPAPVTEHDLSMYLRPSRYAEADKLYGFAATEFGNYADSTSLLERVSLWVGTRLSYVPGSSDPIDGAVETLLAGA
GVCRDYAHLVVALLRAVKVPARVVSVYAPGLYPMDFHAVAEAFVGGRWRVVDGTLLAPRQSLVRIATGRDAADIAFLDNH
RGAIILHKLAVTAIVDGDLPIDSIDQLVSIG
>WP 265999797.1 transglutaminase-like domain-containing protein [Mycobacterium pinniadriaticum]
MKREVGVQLEVAITGATTLEFQIAVAPQPGISVFEELSFVLNGSPVFPLEIGGVHGNRIHKLDAQAGTLRVGYEATIVGR
ADPAPVTEYDLSMYLRPSRYAEADKFYGFAATEFGSYLDSESLLEKVSLWVGTRLNYVPGSSDPIDGAVDTLLAGAGVCR
DFAHLVVALLRAVNVPARVVSVYAPGLYPMDFHAVAEAYVKGQWRVVDGTLLAPRQTLVRIATGRDAADIAFLDNHSGAI
TLERLEVMAVVDGDLPRDSIDRLVSIG
>WP 324439514.1 transglutaminase family protein [Mycobacterium sp.]
MNREVGAELEVEVTEPSTLEFQIAVAPHPNAEVSERLSFVLDGNPVEPSEISGMHGSRIHKLDVPAGYLTVDYAATILGR
TDPAPVTESDLSMYLRPSRYAEADKFYGFAATEFGSYVDSTTLLERVSLWVGTRLNYVPGSSDPIDGAVETLLAGAGVCR
DFVHLVVALLRAVKVPARAVSVYAPGLYPMDFHAVAEAFVDGQWRVVDGTLLAPRQALVRIATGRDAADIAFLDNHGGAI
TLNKLAVTAIVDGDLPIDSIDQMVSIG
>WP 067160442.1 transglutaminase-like domain-containing protein [Mycobacterium sp. 1245805.9]
MRREVAAELEVEITAPTTLEFQIAVAPHPDTEVSESMSFVLDGNPLRPLEISGMHGSRIHKLDVPVGSLKVDYAATIVGQ
TDPAPVTEHDLSMYLRPSRYAECDKFFCFAATEFGRYIDSATLLEKVSLWVRGRLEYVPGSSDPIDGAVDTLLSGAGVCR
DFAHLVVALLRAVNVPARVVSVYAPGLYPMDFHAVVEAFVDGHWRVVDGTLLAPRQSLVRIATGRDAADVAFLDNHSGAI
TLDKLVVTAVVDGDLPRDSIDQLVSIR
>HEX3284122.1 transglutaminase family protein [Mycobacterium sp.]
MKRQVSAELDVEIQADTTLDFQIAVAPHPGTEVSETLSFVLNGKPVQALEITGLHGNRIHKFDAQVGKLDVCYAATIVGQ
TAPAPVSDYDLSMYLWPSRYAEADKFYGFASTEFGAYADSETLLEKVSSWVGTRLNYVPGSSDPIDGAVDTLLAGNGVCR
DYAHLVVALLRAVNVPARLVSVYAPGLSPMDFHAVAEAFVDGHWRVVDATCLAPRQTLVRIATGRDAADTAFLDNHKGAI
ELTNMTVTATSDGDLPRDALDQLVSIQ
>MDZ4269692.1 transglutaminase family protein [Mycobacterium sp.]
MKRVVGAELGVGITAPSTLEFQIAIAPHPGTEVYESLSFVLNGKPVNASEISGTHGNRIHKLHAPVGYLEVDYSATIIGQ
TAPAPVTEYDQSMYLRPSRYAEADKFYGFAATEFGGYLDSTTLLEKVSSWVGNRLSYVPGSSDPIDGAVDTLLAGAGVCR
DFAHLAVAMLRAVNVPARVVSVYAPGLYPMDFHAVAEAFVEGAWRVVDGTLLAPRQTLVRIATGRDAADIAFLDNHNGAI
TLDKIVVTAIVDGDLPRDAIDQLVSIS
>MCH9728947.1 transglutaminase family protein [Actinomycetes bacterium]
MKRVVGAELEIDITAPTALEFQIAVAPHPNTEVTESLSFLLNGRPSQASEIIGTHGNRIHKLDAPMGLLEVHYAATIVGR
TAPAPVTEYDLSMYLRPSRYAEADKFYGFAATEFGSYIDSATLLEKVSSWVGGRLKYVPGSSDPIDGAVDTLLAGAGVCR
DFAHLVVAMLRAVNVPARVVSVYAPGLFPMDFHAVAEAFVEGRWRVVDGTLLAPRQSLVRIATGRDAADIAFLDNHNGAI
TLNKLVVTAVVDGALPTDAIDQLVSIT
>HKV18000.1 transglutaminase family protein [Mycobacterium sp.]
MKREVGVELDVEIVEATTLEFQIAVAPHPHAEVSESLSFVLDGKPLQAQEISGEHGNRIHKMEASPGKLQVAYAATVVGR
TDPAPVTDYDLSLYLRPSRYAEADKFFGFAATEFGTYGDSATLLEKVSSWVGTRLKYVPGSSDPIDGAADTLLAGEGVCR
DYAHLVVALLRAVNVPARLVSVYAPGLYPMDFHAVAEAYVEGHWRVVDATLLAPRQTLVRIATGRDAADTAFLDNHNGTI
NLDRIVVTAVVDGDLPKDSIDQLVSIG
>WP 200902697.1 transglutaminase-like domain-containing protein [Mycobacterium sp. EPa45]
MKREVGAQLEVEITGPTTLEFQIAVAPHPGAEVSEALSFVLDGSPASAVEISGEHGNRIHKLDVREGTLTVAYEATITGQ
TSPAPVTEYDLSMYLRPSRYAEADKFYGFAATEFGTYLDSESLLEHVASWVGTRLNYVPGSSDPIDGAVDTLLAGAGVCR
DYAHLVVALLRAVNVPARVVSVYAPGLYPMDFHAVAEAYVRGQWRVVDGTLLAPRQSLVRIATGRDAADIAFLDNHKGAI
TLNRLEVMAIVDGDLPRDSIDQLVSIQ
>WP 066971992.1 transglutaminase-like domain-containing protein [Mycobacterium sp. 852002-50816 SCH5313054-b]
MRREVAAELEVEITAPTTLEFQIAVAPHPNTEVSEALSFVLDGKSLQPLEISGVHGNRIHQLAVPVGRLKVDYAATIMGQ
TAPAPVTDYDLSAYLRPSRYAESDKFFGLAATEFGSYADSTTLLEKVSLWVSSRLSYVPGSSKPIDGAVDTLLSGAGVCR
DFTHLVVALLRAVKVPARVVSVYAPGLYPMDFHAVVEAFVEGHWRVVDGTLLAPRQSLVRIATGRDAADIAFLDNHKGAV
TLDKLVVTAVVDGDLPRDSIDQLVSIG
>WP 006244398.1 transglutaminase-like domain-containing protein [Mycolicibacterium tusciae]
MKRDVGAELEVAITAPTELEFQIAVAPHPNAQVSESLSFILDGKPVQPLEISGTHGNRIHKLQVPPGVLKVDYAATVTGR
TDAAPVTEYDQSMYLRPSRYAESDKFFGFAETEFGKYVDSETLLERVSSWVGTRLNYVPGSSDPIDGAADTLLAGTGVCR
DYAHLVVALLRAVFVPARLVSVYAPGLYPMDFHAVAEAFVDGQWRVVDATLLAPRQTLVRIATGRDAADTAFLDNHKGGI
NLNWMTVTAIVDGDLPTDQIDGLVSIG
>WP 178359083.1 MULTISPECIES: transglutaminase-like domain-containing protein [Mycobacteriaceae]
MKRVVGAELEVGITAPTTLEFQIAVAPHPHTEVYESLSFTLNGNPVQAREISGTHGNRIHKMEAPVGFLRVDYTATIIGR
TDPAPVTEYDLSMYLRPSRYAEADKFFGFAATEFGSYRDSATLLEKVSRWVGSRLSYVPGSSDPIDGAVDTLLAGAGVCR
DYAHLAVAMLRAVNVPARVVSVYAPGLYPMDFHAVAEAFVDGQWRVVDGTLLAPRQSLVRIATGRDAADIAFLDNHDGSI
TLDKLLVTAYVDGDLPRDTIDELVSIT
>WP 239340236.1 transglutaminase-like domain-containing protein [Mycolicibacterium sp. OfavD-34-C]
MKRVVGAELEVEVTAPTTLEFQIAVAPHPGTQVWESLSFVLDGEPVPAIEISGVHGNRIHKLEVAGGHLRVDYGATIVGN
TAPAPVTEYDLSMYLRPSRYAEADKFYGFAATEFGQYVESATLLEKVSAWVGSRLNYVPGSSDPIDGAVDTLLAGAGVCR
DYAHLVVAMLRAVNVPARVVSVYAPGLYPMDFHAVGEAFVDGQWRVVDGTLLAPRQSLVRIATGRDAADIAFLDNHKGTI
TLDRIVVSAIVDGDLPTDAIDQLVSIT
>WP 201274648.1 transglutaminase-like domain-containing protein [Mycolicibacterium sp. CH28]
MKREVGAELEVEITGPTTLEFQIAVAPHPGTSVSEALSFVLNGSPVSALEISGVHGNRIHKLDVGLGTLRVAYEATVTGR
TDPAPVTEYDLSMYLRPSRYAEADKFYGFAATEFGCYPDSESLLEKVSVWVGTRLNYVPGSSDPIDGAVDTLLAGAGVCR
DFAHLVVALLRAVNVPARVVSVYAPGLYPMDFHAVAEAYVNGQWRVVDSTLLAPRQSLVRIATGRDAADIAFLDNHKGSI
MLTRLQVMAIIAGDLPRDSIHELVSIG
>MDT5130723.1 hypothetical protein [Mycobacterium sp.]
PTTLEFQIAVAPQPGAEVTEELSFTLNGNAIEPIELVGQHGTRIHKFDAGTGNLKVDYAATIVGQTDPAPVTEYDLSMYL
RPSRYAEADKFYGFAATEFGGYADSATLLEQVSSWVGTRLNYVPGSSDPIDGAVDTLLAGAGVCRDYAHLVVALLRAVNV
PARLVSVYAPGLNPMDFHAVAEAFVEGQWRVVDATLLAPRQSLVRIATGRDAADTAFLDNHKGTITLNKLEVTAVVDGDL
PEDSIDQLVSIR
>WP 192827522.1 transglutaminase-like domain-containing protein [Mycolicibacterium aromaticivorans]
MKREVAAQLEVEISGPTTLEFQIAVAPHPGAEVSEALSFVLNGLPVAAVEISGEHGNRIHKLDVPVGTLRVAYEATIVGR
TNPAPVTEYDLSRYLRPSRYAEADKFYGFAATEFGDYLDSESLLEHVASWVGNRLNYVPGSSDPIDGAVDTLLAGAGVCR
DFAHLVVALLRAVNVPARVVSVYAPGLYPMDFHAVAEAYVRGQWRVVDGTLLAPRQTLVRIATGRDAADIAFLDNHKGAI
TLNRLEVMAIVDGDLPRDSLDQLVSIQ
>WP 283606219.1 transglutaminase-like domain-containing protein [Mycolicibacterium poriferae]
MKRLVGAELEVEVTAPTTLEFQIAVAPHPGTQVWESLSFVLDGEPVPAVEISGVHGNRIHKLEVAGGHLRVDYGATIVGN
TAPAPVTEYDLSMYLRPSRYAEADKFYGFAATEFGQYVESATLLEKVSAWVGSRLNYVPGSSDPIDGAVDTLLAGAGVCR
DYAHLVVAMLRAVNVPARVVSVYAPGLYPMDFHAVGEAFVDGQWRVVDGTLLAPRQSLVRIATGRDAADIAFLDNHKGTI
TLDRIVVSAIVDGDLPTDAIDQLVSIT
>WP 199189859.1 transglutaminase-like domain-containing protein [Mycobacterium sp. ENV421]
MKREVAAQLEVEISGPTTLEFQIAVAPHPGAEVSEALSFVLNGLPVPAVEISGEHGNRIHKLDVPVGTLRVAYEATIVGR
TNPAPVTEYDLSRYLRPSRYAEADKFYGFAATEFGDYLDSESLLEHVASWVGNRLNYVPGSSDPIDGAVDTLLAGAGVCR
DFAHLVVALLRAVNVPARVVSVYAPGLYPMDFHAVAEAYVRGQWRVVDGTLLAPRQTLVRIATGRDAADIAFLDNHKGAI
TLNRLEVMAIVDGDLPRDSLDQLVSIQ
>WP 370509256.1 transglutaminase-like domain-containing protein [Mycobacterium sp. SA01]
MKREVAAQLEVEISGPTTLEFQIAVAPHPGAEVSEALSFVLNGLPVAAVEISGEHGNRIHKLDVPVGTLRVAYEATIVGR
TNPAPVTEYDLSRYLRPSRYAEADKFYGFAATEFGDYLDSDSLLEHVASWVGNRLNYVPGSSDPIDGAVDTLLAGAGVCR
DFAHLVVALLRAVNVPARVVSVYAPGLYPMDFHAVAEAYVRGQWRVVDGTLLAPRQTLVRIATGRDAADIAFLDNHKGAI
TLNRLEVMAIVDGDLPRDSLDQLVSIQ
>WP 208300513.1 transglutaminase-like domain-containing protein [Mycobacterium sp. DL592]
MRREVGSDLEVEITEPTTLEFQIAVAPHPGTSVSEALTFVLNGSPVTALEISGTHGNRIHKLEAPVGTLKVHYEATITGR
TDPAPVTEHDLSVYLRPSRYAEADKFYGFAATEFGGYLDSTDLLEKVSRWVGNRLNYVPGSSDPIDGAVDTLLAGAGVCR
DFAHLVVAMLRAVNVPARAVAVYAPGLYPMDFHAVAEAFVDEQWRVVDPTLLAPRQSLVRIATGRDAADTAFLDNHKGAI
TLTWLEVMAIVDGDLPRDSIDQLVSIG
>WP 264021172.1 transglutaminase-like domain-containing protein [Mycolicibacterium pyrenivorans]
MKRVVGAELGVGITAPSTLEFQIAIAPHPGTEVYESLSFVLNGKPVHAKEISGTHGNRIHKLHAPVGYLEVDYSATIIGQ
TAPAPVTDYDQSMYLRPSRYAEADKFYGFAATEFGGYLDSTTLLEKVSSWVGNRLSYVPGSSDPIDGAVDTLLSGAGVCR
DFAHLAVAMLRAVNVPARVVSVYAPGLYPMDFHAVAEAFVEGTWRVVDGTLLAPRQTLVRIATGRDAADIAFLDNHNGAI
TLDKILVTAIVDGDLPRDAIDQLVSIS
>WP 208301266.1 transglutaminase-like domain-containing protein [Mycobacterium sp. DL440]
MKRDVRAQLDIDIDVPTTLEFQIAVAPHPNTEVSESLSFVLDGKQLQSLEISGTHGNRIHKFDAEVGNLRVDYTATIIGR
TDPAPVTEYDLSMYLRPSRYAEADKFYGFASTEFGRYVNSATLLEKVSTWVGNRLAYVPGSSDPIDGAVDTLLAGTGVCR
DFVHLVVALLRAVNVPARAVSVYAPGLSPMDFHAVAEAFVDGHWRVVDGTLLAPRQSLVRIATGRDAADIAFLDNHKGAI
TLNTMEVTAVVDGQLPVDSVDQLVSIG
>MET0897887.1 transglutaminase family protein [Mycobacterium sp.]
MKREVAAELEVDVIAPTTLEFQIAVAPHPNTEVFEALSFVLDGVSVPAFEISGAHGNRIHRLEVAQGHLRVDYSATIVGR
TDPAPVTDYDLSKYLRPSRYAEADKFYGFAATEFGAYTDSATLLEKVSSWAGNRLSYVPGSSDPIDGAVDTLLSGAGVCR
DFAHLVVAMLRAVNVPARLVSVYAPGLYPMDFHAVAEAFVDGQWRVVDATLLAPRQTLVRIATGRDAADTAFLDNHKGQI
ALTWLSVTAIVAGDLPRDSIDQLVSIG
>WP 065141269.1 transglutaminase-like domain-containing protein [Mycobacterium asiaticum]
MRREVGADLQVEIVAPTTLEFQIAVAPHPNTEVWEYLSFELDESPVHPREISGMHGNRIHKMEVPVGTLNVSYSATIVGD
TDPAPVTEHDLSMYLRPSRYAEADKLYGFAATEFGNIADSATLLERVSLWVGTRLNYVPGYSDPIDGAVETLLSGAGVCR
DFAHLAVALLRAVKVPARMVSAYAPGLCPMDFHAVAEAYVDGRWRVVDGTLLAPRQSLVRIATGRDATDTAFLDNHKGAI
NLKSLSVTAIVDGELPKDSIDQLVSIT
>HWF69671.1 transglutaminase family protein [Mycobacterium sp.]
MKREVGAELEVEIIEPSTLEFQIAVAPHPNAEVSERLSFVLDGNPIEPSEISGMHGSRIHKMEVPAGYMTVDYAATIIGR
TDPAPVTEPDLSMYLRPSRYAEADKFYGFAATEFGGYVDSTTLLERVSVWVGTRLNYVPGSSDPIDGAVETMLAGAGVCR
DFVHLVVALLRAVKVPARAVSVYAPGLYPMDFHAVAEAFVDGHWRVVDGTLLAPRQALVRIATGRDAADIAFLDNHGGAI
TLNKLAVTAIVDGDLPIDSIDQLVSIG
>WP 243070027.1 transglutaminase-like domain-containing protein [Candidatus Mycolicibacterium alkanivorans]
MRRQVAAGLEVAIIAPTTLEFQIAVAPHPGTTVYEALSFVLNGSAVSALEISGGHGNRIHKLDVAEGNLVVDYAATIVGR
TDPAPVTEYDLSMYLRPSRYAESDKFFGFAATEFGNYLDSAALLERVSLWVGTRLNYVPGSSDPLDGAVDTLLAGAGVCR
DFAHLVVALLRAVNVPARVVSVYAPGLYPMDFHAVAEAYVDGQWRVVDGTLLAPRQSLVRIATGRDAADVAFLDNHKGAI
ALNRLEVSAIVDGDLPRDSIDHLVSIG
>HEY9306098.1 transglutaminase family protein [Mycobacterium sp.]
MKREVGAELEVEITEPSTLEFQIAVAPHPNTEVTERLSFALDGDAVEPSEISGMHGSRIHKMEVPVGYLTVDYAATVVGR
TDPPPVTESDLSMYLRPSRYAEADKFYGFAATEFGSYVDSTTLLERVSLWVGTRLNYVPGSSDPIDGAVETMLAGAGVCR
DFVHLVVALLRAVKVPARAVSVYAPGLYPMDFHAVAEAFVGGQWRVVDGTLLAPRQALVRIATGRDAADIAFLDNHGGAI
ILNKLAVTAIVDGDLPIDSIEQLVSIG
>MCH9642858.1 transglutaminase family protein [Actinomycetes bacterium]
MKRHVGAELGIAITAPTTLEFQIAVAPHPNAEVSESLSFLLNGKPVQALEISGTHGDRIHKIDVPVGALEVDYTATIIGQ
ADPAPVTEYDLSMYLRPSRYAEADKFYGFAATEFGSYLDSTTLLEKVSRWVGARLNYVPGSSDPIDGAVDTLLSGAGVCR
DFAHLVVAMLRAVNVPARVVSVYAPGLYPMDFHAVAEAFVEGQWRVVDGTLLAPRQSLVRIATGRDAADIAFLDNHKGAI
ILNRLAVTAIVDGGLPRDAIHELVSIT
>SBS76965.1 Transglutaminase domain protein [uncultured Mycobacterium sp.]
MKREVGAALEVEITGPTTLEFQIAVAPHPGTSVSEALSFVLNGSPISAMEISGTHGNRIHKLDVPVGNLKVAYEATITGR
TNPAPVTEYDLSMYLRPSRYAEADKFYGFAATEFGNYLDSETLLEKVSLWVGTRLNYVPGSSDPIDGAVDTLLAGAGVCR
DYAHLVVALLRAVNVPARVVSVYAPGLYPMDFHAVAEAYVNGQWRVVDGTLLAPRQSLVRIATGRDAADIAFLDNHKGSI
VLQWLEVMAIVDGDLPVDSIHELVSIG
>WP 099039895.1 transglutaminase-like domain-containing protein [Mycobacterium neglectum]
MKRDVSAELEVAITAPTELEFQIAVAPHPNAKVSESLSFVLDGKPVQPLEISGTHGNRIHKLQVPGGVLKVDYAATVTGR
TEPAPVTEYDQSMYLRPSRYAESDKFFGFAATEFGKYVDSETLLERVSSWVGTRLSYVPGSSDPIDGAADTLLAGTGVCR
DYAHLVVALLRAVFVPARLVSVYAPGLYPMDFHAVAEAFVDGQWRVVDATLLAPRQSLVRIATGRDAADTAFLDNHKGGI
NLNWMTVTAVVDGDLPSDHIDELVSIC
>AQT78696.1 transglutaminase [Mycolicibacterium litorale]
MKREVGTQLEVDVTAATTLEFQIAVAPHPGTTVSEALSFVLDGSPVPALEISGVHGNRIHKLEVPGGTLRVTYEATITGR
TQPAPVTEYDLSMYLRPSRYAEADKFYGFAATEFGSYLDSASLLETVTLWVGTRLNYVAGSSDPIDGAVDTLLAGAGVCR
DFAHLVVALLRAVNVPARVVSVYAPGLYPMDFHAVAEAYVEGQWRVVDATLLAPRQTLVRIATGRDAADIAFLDNHKGAI
TLNRLQVMAIVDGDLPRDLVDQLVSIG
>WP 319434903.1 transglutaminase family protein [Mycobacterium sp. RTGN5]
MKREVGARLDVEITAPTTLEFQIAVAPHPGTSVSEALSFVLDGSPISALEISGVHGNRIHKLDVPVGNLKVSYDATITGR
TFPAPVTEYDLSMYLRPSRYAEADKFYGFAATEFGDYSDSEDLLEKVSVWVGTRLNYVPGSSDPIDGAVDTLLAGAGVCR
DYAHLVVALLRAVNVPARVVSVYAPGLYPMDFHAVAEAYVNGQWRVVDGTLLAPRQSLVRIATGRDAADIAFLDNHKGAI
NLQWLEVMAIVDGDLPIDSIDQLVSIG
>WP 036360493.1 transglutaminase-like domain-containing protein [Mycobacterium asiaticum]
MRREVGADLQVEIIAPTTLEFQIAVAPHPNTEVWEYLSFELDESPVHPREISGMHGNRIHKMEVPVGTLNVSYSATIVGG
TDPAPVTEHDLSMYLRPSRYAEADKLYGFAATEFGNIADSATLLERVSLWVGTRLNYVPGYSDPIDGAVETLLSGAGVCR
DFAHLAVALLRAVKVPARMVSAYAPGLCPMDFHAVAEAYVDGRWRVVDGTLLAPRQSLVRIATGRDATDTAFLDNHKGAI
NLKSLSVTAIVDGELPKDSIDQLVSIT
>WP 065155560.1 transglutaminase-like domain-containing protein [Mycobacterium asiaticum]
MRREVGADLQVEIVAPTTLEFQIAVAPHPNTEVWEYLSFELDESPVHPREISGMHGNRIHKMEVPVGTLNVSYSATIVGG
TDPAPVTEHDLSMYLRPSRYAEADKLYGFAATEFGNIADSATLLERVSLWVGTRLNYVPGYSDPIDGAVETLLSGAGVCR
DFAHLAVALLRAVKVPARMVSAYAPGLCPMDFHAVAEAYVDGRWRVVDGTLLAPRQSLVRIATGRDATDTAFLDNHKGAI
NLKSLSVTAIVDGELPKDSIDQLVSIT
>WP 065151739.1 transglutaminase-like domain-containing protein [Mycobacterium asiaticum]
MRREVGADLQVEIVAPTTLEFQIAVAPHPNTEVWEYLSFELDESPVHPREISGMHGNRIHKMEVPVGTLNVSYSATIVGG
TDPAPVTEHDLSMYLRPSRYAEADKLYGFAATEFGNIADSATLLERVSLWVGTRLNYVPGYSDPIDGAIETLLSGAGVCR
DFAHLAVALLRAVKVPARMVSAYAPGLCPMDFHAVAEAYVDGRWRVVDGTLLAPRQSLVRIATGRDATDTAFLDNHKGAI
NLKSLSVTAIVDGELPKDSIDQLVSIT
>WP 284228913.1 MULTISPECIES: transglutaminase-like domain-containing protein [unclassified Mycolicibacterium]
MTPRFKRDVGCQLDVDITAPTTLEFQIAVAPHPHTEVFESLTFTLDGKPVFPVEISGAHGNRIHKFWAAGGNLQVAYSAT
IIGRTDPAPVTDYDLSVYLRPSRYAEADKFYGFAATEFGQYADSATLLEHVAAWVGGRLNYVAGSSDPIDGAVDTLLAGA
GVCRDFAHLVVAMLRAVNVPARLVAAYAPGLSPMDFHAVAEAFVEDQWRVVDATLLAPRQSLVRIATGRDASDTAFLANH
KGAIVLNSMNVTAIVDGELPFDSIDQLVSIR
>WP 149378063.1 transglutaminase-like domain-containing protein [Mycobacterium sp. ELW1]
MKREVAAQLEVEITGATTLEFQIAVAPHPGADVSEALSFVLNGHPVAAAEISGEHGNRIHKLEVPVGTLKVAYEATISGQ
TNPAPVTDYDLSKYLRPSRYAEADKFYGFAATEFGSYLDSESLLEHVASWVGNRLNYVPGSSDPIDGAVDTLLAGAGVCR
DFAHLVVALLRAVNVPARVVSVYAPGLYPMDFHAVAEAYVRGQWWVVDGTLLAPRQTLVRIATGRDAADIAFLDNHKGAI
TLNRLEVMAIVDGDLPRDSLDQLVSIQ
>MET0455740.1 transglutaminase family protein [Mycobacterium sp.]
MTLKRDVACQLDVDVTAPTTLEFQIAIAPHPNTEVWEALSFTLDGNVVHPKEISGAHGNRIHVFDAPVGNVQVAYSATIV
GQTDPAPVTDYDLSMYLRPSRYAEADKFYGFAATEFSQYLDSAALLEKVSSWVGGRLNYVPGSSDPIDGAVDTLLAGAGV
CRDFAHLVVAMLRAVNVPARLVAVYAPGLYPMDFHAVAEAYVDGAWRVVDGTLLAPRQSLVRIATGRDASDTAFLANHKG
AIVLNSMSVTAVVDGQLPFDSIDQLVSIR
>WP 170314154.1 transglutaminase-like domain-containing protein [Mycolicibacterium helvum]
MRREVGAALDVEITGPTTLEFQIAVAPHPGTSVSEALSFVLDGYPIPALEISGTHGNRIHKLDVPVGYLRVAYEATITGR
TGPAPVTEYDMSMYLRPSRYAEADKFYGFAATEFGNYLDSEELLEKVSVWVGTRLNYVPGSSDPIDGAVDTLLAGAGVCR
DFAHLVVALLRAVNVPARVVSVYAPGLFPMDFHAVAEAYVNGQWRVVDGTLLAPRQSLVRIATGRDAADIAFLDNHKGAI
TLHALTVMAIVDGDLPRDSIDQLVSIG
>MCW2732535.1 inferenceab initio prediction:Prodigal:2 [Mycobacterium sp.]
MTLEFNRAVGCELDVDITAPTTLEFQITVAPHPNTQVSEYLSFTLDGKPVHPVEISGAHGNRIHKMWTSVGNLKVVYSAT
VIGHTDPAPVTDYDLSMYLRPSRYAEADKFYGFAATEFGQYADSSTLLEHVAAWVGGRLNYVPGSSDPIDGAVDTLLAGA
GVCRDFAHLVVAMLRAVNVPARLVAVYAPGLYPMDFHAVAEAFVDGQWRVVDATLLAPRQSLVRIATGRDASDTAFLANH
KGAIVLNSMNVMAIVDGDLPFDSIDRLVSIR
>WP 068300744.1 transglutaminase-like domain-containing protein [Mycobacterium sp. E136]
MKREVAAELEVEVTEPTELEFQIAVAPHPNAEVSENLSFILDGEPVEPVEISGVHGNRLHTLPVDSGTLTVNYAATIVGR
TEPAPVTDYDRLAYLRPSRYAEADKFYGFAATEFGSYADSTTLLEKVSSWVGTRLNYVPGSSDPIDGAADTLLAGEGVCR
DFAHLVVALLRAVGVPARLVSVYAPGLSPMDFHAVAEALIEGCWRVVDATLLAPRQSLVRIATGRDAADTAFLTNHRGAI
TLNTLSVTAVVDGDLPNDSIDQLVSIG
>WP 369832338.1 transglutaminase-like domain-containing protein [Mycobacterium sp. AT1]
MTVDVMRREVACGLDVDVTAPTTLEFQVAIAPHPNTEVWEALTFMLDGEAVQAKEISGEHGNRIHQLQVSGGNLQVTYSA
TVIGQTDPAPVTDYDLSRYLRPTRYAEADKFYGFAATEFGGYADSATVLEHVSSWVGSRLNYVPGSSDPIDGAVDTLLAG
AGVCRDFAHLVVALLRAVNVPARVVAVYAPGLYPMDFHAVAEAFVDGQWRVVDATLLAPRQSLVRIATGGDAADTAFLVN
HKGAITLNSMYVTAIVDGLLPRDSIDQLVSIR
>OPX10557.1 transglutaminase [Mycobacterium sp. AT1]
MRREVACGLDVDVTAPTTLEFQVAIAPHPNTEVWEALTFMLDGEAVQAKEISGEHGNRIHQLQVSGGNLQVTYSATVIGQ
TDPAPVTDYDLSRYLRPTRYAEADKFYGFAATEFGGYADSATVLEHVSSWVGSRLNYVPGSSDPIDGAVDTLLAGAGVCR
DFAHLVVALLRAVNVPARVVAVYAPGLYPMDFHAVAEAFVDGQWRVVDATLLAPRQSLVRIATGGDAADTAFLVNHKGAI
TLNSMYVTAIVDGLLPRDSIDQLVSIR
>WP 255605163.1 transglutaminase-like domain-containing protein [Mycolicibacterium xanthum]
MDIAEGQQCPQALKRIVGAELDVDVSAPTTLEFQIAVAPHPGAEIFELLAFVLDGEPVQPLEISGMHGNRIHKLDVAAGH
LELVYAATIVGQTAPAPVTEYDLSMYLRPSRYAEADKFYGFAATEFGRYLDSTTLLEKVSEWVGGRLSYVQGSSDPIDGA
VDTLLAGAGVCRDFAHLAVALLRAVNVPARVVSVYAPGLYPMDFHAVAEAFVDGSWRVVDGTLLAPRQTLVRIATGRDAA
DIAFLDNHKGAITLNALTVSAIVDGALPRDSIDELVSIR
>WP 293240001.1 transglutaminase-like domain-containing protein [Mycolicibacterium sp.]
MTPRFKRDVGCQLDVDITAPTTLEFQIAIAPHPNAEVYESLTFTLDGTPVHPVEISGAHGNRIHKFWAAGGNLQVAYSAT
VVGQTDPAPVTDYDLSVYLRPSRYAEADKFYGFAATEFGEYADSTTLLEHVAAWVGGRLNYVPGSSDPIDGAVDTMLAGA
GVCRDFAHLVVAMLRAVNVPARLVAVYAPGLSPMDFHAVAEAFVDGQWRVVDATLLAPRQSLVRIATGRDASDTAFLANH
EGAIVLNSMNVMAIVDGELPFDSIDQLVSIR
>MDT5227483.1 hypothetical protein [Mycobacterium sp.]
MDLQLEREVAAELEVEITDPTTLEFQIAIAPHPNTQVSERLSFELDGKPVQALEISGTHGNRIHKLEVPVGYLTVDYAAT
IVGRADPAPVTEADLSMYLRPSRYAEADKLYGFAGTEFGSYVDSTTLLERVSLWVGTRLNYVPGSSDPIDGAVETLLAGA
GVCRDYAHLVVALLRAVKVPARAVSVYAPGLYPMDFHAVAEAFVDGQWRVVDGTLLAPRQTLVRIATGRDAADIAFLDNH
RGAIVLQKLWVTAIVNGDLPVDSIDQLVSIG
>WP 286274576.1 transglutaminase-like domain-containing protein [Mycolicibacterium sp. TUM20985]
MTPRYKRDVGCQLDVDITAPTTLEFQIAVAPHPHTEVFESLTFTLDGKPVFPVEISGAHGNRIHKFWAAGGNLQVAYSAT
ITGRTDPAPVTDYDLSVYLRPSRYAEADKFYGFAATEFGQYADSATLLEHVAAWVGGRLNYVAGSSDPIDGAVDTLLAGA
GVCRDFAHLVVAMLRAVNVPARLVAAYAPGLSPMDFHAVAEAFVEDQWRVVDATLLAPRQSLVRIATGRDASDTAFLANH
KGAIVLNSMNVTAIVDGELPFDSIDQLVSIR
>WP 292976523.1 transglutaminase-like domain-containing protein [Mycobacterium sp.]
MDRQLEREVAAELEVEITDPTTLEFQIAVAPHPNTQVKERLSFLLDGKPVQALEISGTHGNRIHKLEVPVGYLTVDYAAT
IVGRTDPAPVTEADLSMYLRPSRYAEADKLYGFAGTEFGSYVDSTTLLERVSLWVGTRLNYVPGSSDPIDGAVETLLAGA
GVCRDYAHLVVALLRAVKVPARAVSVYAPGLYPMDFHAVAEAFVGGQWRVVDGTLLAPRQSLVRIATGRDAADIAFLDNH
RGAIVLHKLAVIAIVNGDLPIDSIDQLVSIG
>WP 207068597.1 MULTISPECIES: transglutaminase-like domain-containing protein [Mycobacteriaceae]
MKRVVGTELEVDVTAPTTLEFQIAVAPHPGTQVWESLSFVLDGAPVTALEISGVHGNRIHKLEVAGGQLSVNYSATILGS
TAPAPITEYDLSMYLRPSRYAEADKFYGFAATEFGSYVDSATLLEKVSTWVGSRLNYVPGSSDPIDGAVDTLLAGAGVCR
DFAHLVVAMLRAVNVPARVVSVYAPGLYPMDFHAVGEAFVDGQRRVVDGTLLAPRQSLVRIATGRDAADIAFLDNHRGAI
SLERMAVSAIVDGELPTDAIDQLVSIT
>WP 163734834.1 MULTISPECIES: transglutaminase-like domain-containing protein [Mycobacterium]
MRREVGAQLEVQVLAPTELEFQIAVAPHVNAEVSESLSFVLDGKPVQPLEISGTHGNRIHKLDVQGGLLKVDYAATVTGR
ADPPPVTEYEKSVYLRPSRYAEADKFFGFAATEFGNYVDSTTLLEKVSSWVGTRLNYVPGSSDPIDGAADTLLAGAGVCR
DFAHLVVALLRAVFVPARVVSVYAPGLYPMDFHAVAEAFVEGQWRVVDATLLAPRQTLVRIATGRDAADTAFLDNHRGGI
NLNWMSVTAVTDGDLPRDPIGELVSIG
>WP 328363832.1 transglutaminase family protein [Mycobacterium sp. NBC 00419]
MRRHVSAELDIDITAPTTLVFQIAVAPHPGADVDESLSFVLDGTPITASEISGEHGNRIHKFDAPVGHLRVDYSATVVGQ
TDPAPVTEYDLTKYLRPSRYAEADKFYGFAATEFGAFADSTTLLEKVSSWVGTRLNYVPGSSDPIDGAADTLLAGNGVCR
DYAHLVVALLRAVNVPARLVSVYAPGLSPMDFHAVAEAFVDGQWRVVDATCLAPRQTLVRIATGRDAADTAFLDNHKGAI
NLADMTITATSDGDLPKDSIEELVSIR
>WP 327531236.1 transglutaminase family protein [uncultured Mycolicibacterium sp.]
MRRDVAAHLEVEITAPTTLEFQIAAAPHPNASVDEALSFVLDGASVQPMEISGTHGNRIHKLDVPIGVLTVDYTATIIGR
TDPAPVTEYDLSMYLRPSRYAEADKFFGFAATEFGEYLDSTTLLEKVSSWVGTRLHYVPGSSDPIDGAVDTLLAGAGVCR
DFAHLVVALLRAVNVPARVVSVYAPGLAPMDFHAVAEAFVDGHWRVVDGTLLAPRQTLVRIATGRDAADIAFLDNHKGSI
TLNQFEVRAIVAGDLPWDSIDQLVSIG
>MCW2551505.1 inferenceab initio prediction:Prodigal:2 [Mycobacterium sp.]
MTLEFNRAVGCELDVDITAPTTLEFQITVAPHPNTQVSEYLSFTLDGKPVHPVEISGAHGNRIHKMWTSAGNLKVVYSAT
VIGHTDPAPVTDYDLSMYLRPSRYAEADKFYGFAATEFGQYADSSTLLEHVAAWVGGRLNYVPGSSDPIDGAVDTLLAGA
GVCRDFAHLVVAMLRAVNVPARLVAVYAPGLYPMDFHAVAEAFVDGQWRVVDATLLAPRQSLVRIATGRDASDTAFLANH
KGAIVLNSMNVMAIVDGDLPFDSIDRLVSIR
>WP 167109367.1 transglutaminase-like domain-containing protein [Mycobacterium sp. DL592]
MRRHVSAELDIDITAPTTLVFQIAVAPHPGAEVDESLSFVLDGTAITASEISGEHGNRVHKFDAPVGHLRVDYSATVVGQ
TDPAPVSEYDLTKYLRPSRYAEADKFYGFAATEFGALADSTTLLEKVSSWVGTRLNYVPGSSDPIDGATDTLLAGNGVCR
DYAHLVVALLRAVNVPARLVSVYAPGLSPMDFHAVAEGFVDGQWRVVDATCLAPRQTLVRIATGRDAADTAFLDNHKGAI
NLADMTITATSDGDLPKDSTDQLVSIR
>WP 097939255.1 transglutaminase-like domain-containing protein [Mycolicibacterium agri]
MKREVAAVLEVEIEAPTTLEFQIAVAPHPNTDVHEALSFVLDGMGVPAAEISGTHGNRIHKLAVPVGNLRVDYSATICGR
TGPAPVSEYDLSVYLRPSRYAEADKFYGFASTEFGSYADSATLLEKVSSWVGTRLNYVPGSSDPIDGAVDTLLAGEGVCR
DYAHLVVALLRAVNVPARVVSVYAPGLSPMDFHAVAEAFVDGQWRVVDGTLLAPRQTLVRIATGRDAADTAFLDNHRGAI
RLSKIEVTAVVDGRLPVDSIDQLVSIG
>KQY08387.1 transglutaminase [Mycobacterium sp. Root135]
MRREVACGLDVDVTAPTTLEFQVAIAPHPNTEVWEALTFVLDGVAVPAKEISGEHGNRIHQLQVAGGNLQVNYSATVIGQ
TDPAPVTDYDLSRYLRPTRYAEADKFYGFAATEFGGYADSATVLEHVSSWVGSRLNYVPGSSDPIDGAVDTLLAGAGVCR
DFAHLVVALLRAVNVPARMVAVYAPGLYPMDFHAVAEAFVEGQWRVVDATLLAPRQSLVRISTGGDAADTAFLVNHKGAI
TLNSMYVTAIVDGLLPRDSIDQLVSIR
>MCW2515922.1 inferenceab initio prediction:Prodigal:2 [Mycobacterium sp.]
MTVPFKRDVGCQLEVDITSPTTLEFQIAVAPHPDAEVYEYLGFMLDGKAVKPMEISGAHGNRIHKIYVRGGNMKVAYSAT
IIGQTDPPPVTDYDLSMYLRPSRYAEADKFYGFAATEFGEYADSTILLEHVAAWVGGRLNYVPGSSDAIDGAVDTLLAGA
GVCRDFAHLVVAMLRAVNVPARLVAVYAPGLSPMDFHAVAEAFVDGQWRVVDATLLAPRQSLVRIATGRDASDTAFLANH
KGAIVLNSMNVTAIVDGDLPIDSIDQLVSIR
>HEY6855237.1 transglutaminase family protein [Mycobacterium sp.]
MDGRHLKREVGAELEVEIIEPTTLEFQIAVAPHPNAEVSEQLSFVLDGKPVQPLEISGMHGNRIHKLEVPAGYLTADYAA
TIVGRTDPPPVTEADLSIYLRPSRYAEADKLYGFAATEFGRYVDSSTLLERVSLWVGTRLSYVPGSSDPIDGAVETMLAG
AGVCRDYVHLVVALLRAVKVPARAVSVYAPGLYPMDFHAVAEAFVGGQWQVVDGTLLAPRQTLVRIATGRDAADIAFLDN
HRGAIALNKLAVTAIVDGDLPIDSIDQLVSIG
>WP 370072586.1 transglutaminase-like domain-containing protein [Mycobacterium sp. Root135]
MTGDVMRREVACGLDVDVTAPTTLEFQVAIAPHPNTEVWEALTFVLDGVAVPAKEISGEHGNRIHQLQVAGGNLQVNYSA
TVIGQTDPAPVTDYDLSRYLRPTRYAEADKFYGFAATEFGGYADSATVLEHVSSWVGSRLNYVPGSSDPIDGAVDTLLAG
AGVCRDFAHLVVALLRAVNVPARMVAVYAPGLYPMDFHAVAEAFVEGQWRVVDATLLAPRQSLVRISTGGDAADTAFLVN
HKGAITLNSMYVTAIVDGLLPRDSIDQLVSIR
>HME16369.1 transglutaminase family protein [Mycobacterium sp.]
MRREVGAELEVEITEPSTLEFQIAVAPHPNAEVSERLSFVLDGNPVECSEISGMHGSRIHKLEVPAGYLTADYAATIVGR
TGPAPVTEADLSMYLRPSRYAEADKFYGFAATEFGSYVDSTTFLERVSLWVGTRLNYVPGSSDPIDGAVETLLAGAGVCR
DYVHLVVALLRAVKVPARAVSVYAPGLYPMDFHAVAEAFVDGQWRVVDGTLLAPRQALVRIATGRDAADIAFLDNHGGAI
TLNKLAVTAIVDGDLPIDSIDQLVSIG
>WP 142555800.1 transglutaminase-like domain-containing protein [Mycolicibacterium hodleri]
MRREVACGLDVDVTAPTTLEFQVAIAPHPNTEVWEALTFMLDGEAVQAKEISGEHGNRIHQLQVSGGNLQVTYSATVIGQ
TDPAPVTDYDLSRYLRPTRYAEADKFYGFAATEFGGYLDSATLLEKVSSWVGSRLNYVPGSSDPIDGAVDTLLAGAGVCR
DFAHLVVALLRAVNVPARVVAVYAPGLYPMDFHAVAEAFVDGQWRVVDATLLAPRQSLVRIATGGDAADTAFLVNHKGAI
TLNSMYVTAIVDGLLPRDSIDQLVSIR
>WP 067990151.1 transglutaminase-like domain-containing protein [Mycobacterium adipatum]
MKRDVRAELDVDITAPTTLEFQIAVAPHPSAEVTESLSFLLDGKEIQARELSSAHGTRIHVFDAPVGNLKVDYTATVIGQ
ADPAPVADVDLSTYLRPSRYAEADKFFGFAATEFGQYADSATLLEKVSSWVGTRLSYVPGSSDPIDGAADTLLAGAGVCR
DYAHLVVALLRAVNVPARLVAVYAPGCSPMDFHAVAEAFVEGQWRVVDATCLAPRQTMVRIATGRDAADTAFLDNHKGAI
TLNNATVTAVVDGDLPQDSVDQLVSIR
>MDT5207572.1 hypothetical protein [Mycobacterium sp.]
MDLQLEREVAAELEVEITDPTTLEFQIAIAPHPNTQVSERLSFELDGKPVQALEISGTHGNRIHKLEVPVGYLTVDYAAT
IVGRTDPAPVTEADLSMYLRPSRYAEADKLYGFAGTEFGSYVDSTTLLERVSLWVGTRLSYVPGSSDPIDGAVETLLAGA
GVCRDYAHLVVALLRAVKVPARAVSVYAPGLYPMDFHAVAEAFVDGQWRVVDGTLLAPRQTLVRIATGRDAADIAFLDNH
RGAIVLHKLWVTAIVNGDLPIDSIDQLVSIG
>MDT5087861.1 hypothetical protein [Mycobacterium sp.]
MDLQLEREVAAELEVEITDPTTLEFQIAIAPHPNTQVSERLSFELDGKPVQALEISGTHGNRIHKLEVPVGYLTVDYAAT
IVGRADPAPVTEADLSMYLRPSRYAEADKLYGFAGTEFGSYVDSTTLLERVSLWVGTRLNYVPGSSDPIDGAVETLLAGA
GVCRDYAHLVVALLRAVKVPARAVSVYAPGLYPMDFHAVAEAFVDGQWRVVDGTLLAPRQTLVRIATGRDAADIAFLDNH
RGAIVLHKLWVTAIVNGDLPIDSIDQLVSIG
>BBY59296.1 putative transglutaminase-like protein [Mycolicibacterium sarraceniae]
MIGDMKREVGATLEVEITAPTTLEFQIAVAPHPGASVTEALSFVLNGSPVSALEISGTHGNRIHKFEAPVGSLKVAYEAT
ITGRTAPAPVTEYDMSMYLRPSRYAEADKFYGFAATEFGSFLDSETLLEKVSLWVAGRLNYVPGSSDPIDGAVDTLLAGA
GVCRDFAHLVVALLRAVNVPARVVSVYAPGLFPMDFHAVAEAFVSGQWRVVDGTLLAPRQTLVRIATGRDAADIAFLDNH
KGSINLQWLEVMAIVDGDLPRDSIHDLVSIG
>WP 183507834.1 MULTISPECIES: transglutaminase-like domain-containing protein [Mycobacteriaceae]
MKREVSAKLDIEITGPTTLEFQIAVAPHPGASVSEELSFVLNGSPIPALEISGTHGNRIHKLDVAVGSLKVNYEATITGR
TGPAPVTEYDLSMYLRPSRYAEADKFFGFAATEFGSFLDSEELLEKVSLWVGTRLNYVPGSSDPIDGAVDTLLAGAGVCR
DFAHLVVALLRAVNVPARVVSVYAPGLYPMDFHAVAEAYVDGQWRVVDGTLLAPRQSLVRIATGRDAADTAFLDNHKGAI
ALQSLEVMAIAVGDLPRDSIDQLVSIG
>WP 179965122.1 transglutaminase-like domain-containing protein [Mycolicibacterium sarraceniae]
MKREVGATLEVEITAPTTLEFQIAVAPHPGASVTEALSFVLNGSPVSALEISGTHGNRIHKFEAPVGSLKVAYEATITGR
TAPAPVTEYDMSMYLRPSRYAEADKFYGFAATEFGSFLDSETLLEKVSLWVAGRLNYVPGSSDPIDGAVDTLLAGAGVCR
DFAHLVVALLRAVNVPARVVSVYAPGLFPMDFHAVAEAFVSGQWRVVDGTLLAPRQTLVRIATGRDAADIAFLDNHKGSI
NLQWLEVMAIVDGDLPRDSIHDLVSIG
>WP 067336756.1 transglutaminase-like domain-containing protein [Mycobacterium sp. 1245111.1]
MAAELEVEIIEPTTLEFQIAVAPHPNTEVSERLSFLLDGRPVHPLEISGMHGNRIHKLAVPTGYLTVDYAATIVGRTDPA
PVTEHDLSMYLRPSRYAEADKFYGFAVTEFGNYLDSTTLLERVSLWVGTRLNYVPGSSDPIDGAVETMLAGAGVCRDFAH
LVVALLRAVKVPARAVSVYAPGLYPMDFHAVAEAYVDGQWRVVDGTLLAPRQALVRIATGRDAADIAFLDNHRGLISLNK
LIVTAIVDGDLPVDSIDQLVSIG
>WP 372924870.1 transglutaminase-like domain-containing protein [Mycolicibacterium hippocampi]
MTGETVKRRVGAELEVGITAATTLEFQIAVAPHPNTEVWESLSFVLDGRPLQAREISGTHGNRIHKLSDVPPGRLSVDYS
ATVIGHTDPAPVTEYDLSMYLRPSRYAEADKFYGFAATEFGSYIDSANLLANVSSWVGDRLNYVPGSSDPIDGAVDTLLS
GAGVCRDFVHLVVALLRAVNVPARAVSVYAPGLYPMDFHAVAEAFVDGQWRVVDGTLLAPRQSLVRIATGRDAADIAFLT
NHDGAITLDKLVVSAVVDGDLPRDSMDQLVSIT
>MDT5251485.1 hypothetical protein [Mycobacterium sp.]
MDGRHLKREVGAELEVEIIEPTTLEFQIAVAPHPNAEVSERLSFVLDGKPVQPLEISGMHGNRIHKLEVPAGYLTADYAA
TIVGRTEPPPVTEADLSIYLRPSRYAEADKLYGFAATEFGRYVDSSTLLERVSLWVGTRLSYVPGSSDPIDGAVETMLAG
AGVCRDYVHLVVALLRAVKVPARAVSVYAPGLYPMDFHAVAEAFVGGQWQVVDGTLLAPRQTLVRIATGRDAADIAFLDN
HRGAIALNKLAVTAIVDGDLPVDSIDQLVSIG
>WP 067388310.1 transglutaminase-like domain-containing protein [Mycolicibacterium novocastrense]
MRRQVGVELQVEITDPTELEFQIAVAPHPSTEVYENLSFLLDGKPVEAVEISGAHGNRIHTLCVPTGTLMVEYAATIVGR
TDRAPVAVYDRLMYLRPSRYAEADKFYGFAATEFGSYLDSTTLLENVSSWVGTRLKYVPGSSDPIDGAAETLLAGEGVCR
DFAHLVVALLRAVNVPARVVSVYAPGLYPMDFHAVAEAFVEGGWRVVDATLLAPRQSLVRIATGRDAADIAFLTNHKGAI
TLDKLLVTAVVDGEMPNDSIDQLVSIG
>WP 137148166.1 transglutaminase-like domain-containing protein [Mycolicibacterium sp. CR10]
MRRIVGAELDIDITAPSTLEFQIAVAPHPNTEVYESLSFVLDGKPLQPLEISGSHGNRIHQLEVATGHLEVVYGATIVGR
TDPAPVTDYDRSVYLRPSRYAEADKFYGFAATEFDSFIDSTNLLENVSSWVGGRLNYVPGSSDPIDGAVETLLSGAGVCR
DFVHLVVALLRAVNVPARAVSVYAPGLYPMDFHAVAEAFIEGRWRVVDATLLAPRQSLVRIATGRDAADTAFLDSHDGMI
ALNRLQVSAIVDGELPRDSIDRLVSLS
>CAA0138138.1 Uncharacterised protein [Mycolicibacterium vanbaalenii]
MKRRVGAELEVGITAETTLEFQIAVAPHPNTEVWESLSFVLDGTPLQAREISGTHGNRIHKLSNVPPGRLAVDYSATVIG
HTDPAPVTEYDLSMYLRPSRYAEADKFYGFAATEFGSYTDSANLLANVSSWVGDRLNYVPGSSDPIDGAVDTLLAGAGVC
RDFVHLVVALLRAVNVPARAVSVYAPGLYPMDFHAVAEAFVDGQWRVVDGTLLAPRQSVVRIATGRDAADIAFLDNHDGA
ITLDRLVVSAVVDGDLPRDSMDQLVSIT
>WP 325096709.1 transglutaminase family protein [Mycolicibacterium vinylchloridicum]
MKREVSAALEVEITGPTTLEFQIAVAPHPGASVSEALSFVLNGAPIPALEISGTHGNRIHKLDVGVGDLKVTYEATITGR
TDPAPVTEYDLSMYLRPSRYAEADKFYGFAATEFGSFLESEALLEQVSVWVGARLNYVPGSSDPIDGAVDTLLAGEGVCR
DFAHLVVALLRAVNVPARVVSVYAPGLYPMDFHAVAEAYVNGQWRVVDGTLLAPRQSLVRIATGRDAADTAFLDNHKGAI
ALQSLEVMAIAVGDLPRDSIDQLVSIG
>WP 123024255.1 transglutaminase-like domain-containing protein [Mycolicibacterium stellerae]
MKRQVSAALDVSIDADTTLDFQIAVAPHPEAEVFEMLSFVLNGRPIEAREISGLHGNRIHKFDAHVGHLEVRYEATIVGQ
TTPAPVSDYDLSMYLWPSRYAEADKFYGFATTEFGAHADSATLLAEVSSWVGTRLNYVPGSSDPIDGAVDTLLAGNGVCR
DYAHLVVALLRAVNVPARLVSVYAPGLSPMDFHAVAEAFVDGHWRVVDATCLAPRQTLVRIATGRDAADTAFLDNHKGSI
NLTNMTVTATSDGDLPRDALDQLVSIQ
>HXS86201.1 transglutaminase family protein [Mycobacterium sp.]
MAAELEVEIIEPTTLEFQIAVAPHPNTEVSERLSFLLDGQPVHPLEISGMHGNRIHKLAVPTGYLTVDYAATIVGRTDPA
PVTEHDLSMYLRPSRYAEADKFYGFAVTEFGNFVDSTTLLERVSLWVGTRLRYVPGSSDPIDGAVETMLAGAGVCRDFAH
LVVALLRAVKVPARVVSVYAPGLYPMDFHAVAEAYVGGQWRVVDGTLLAPRQTLVRIATGRDAADIAFLDNHRGFISLNK
LLVTAIVDGDLPVDSIDQLVSIG
>AKK30253.1 transglutaminase [Mycobacterium sp. EPa45]
MGAQLEVEITGPTTLEFQIAVAPHPGAEVSEALSFVLDGSPASAVEISGEHGNRIHKLDVREGTLTVAYEATITGQTSPA
PVTEYDLSMYLRPSRYAEADKFYGFAATEFGTYLDSESLLEHVASWVGTRLNYVPGSSDPIDGAVDTLLAGAGVCRDYAH
LVVALLRAVNVPARVVSVYAPGLYPMDFHAVAEAYVRGQWRVVDGTLLAPRQSLVRIATGRDAADIAFLDNHKGAITLNR
LEVMAIVDGDLPRDSIDQLVSIQ
>MBV8295102.1 transglutaminase family protein [Mycobacterium sp.]
CESLHFVLNGQPIRPLEVSGVHGNRIHKFEAPMGALKVDYAATIVGQTDPAPVTEYDQSLYLRPSRYAEADKFYGFAATE
FGEDADSAMLLEHVSSWVGTRLNYVPGSSDPIDGAVDTLLAGQGVCRDYAHLVVALLRAVHVPARLVSVYAPGVYPMDFH
AVAEAFVEGQWRVIDATLLAPRQSLVRIATGRDAADTAFLDNHKGAITLNQLVVTAVVDGELPRDSLDQLVSIR
>GFG52249.1 putative transglutaminase-like protein [Mycolicibacterium agri]
MAEEISAAQWNVPGSPSLCPNTAAASTTPVSGVLVPWGRTDLKREVAAVLEVEIEAPTTLEFQIAVAPHPNTDVHEALSF
VLDGMGVPAAEISGTHGNRIHKLAVPVGNLRVDYSATICGRTGPAPVSEYDLSVYLRPSRYAEADKFYGFASTEFGSYAD
SATLLEKVSSWVGTRLNYVPGSSDPIDGAVDTLLAGEGVCRDYAHLVVALLRAVNVPARVVSVYAPGLSPMDFHAVAEAF
VDGQWRVVDGTLLAPRQTLVRIATGRDAADTAFLDNHRGAIRLSKIEVTAVVDGRLPVDSIDQLVSIG
>MBY0287186.1 transglutaminase family protein [Mycobacteriaceae bacterium]
MRRDVGAQLEVQVLAPTELEFQIAVAPHVNVQVSESLSFVLDGKPVQPLEISGTHGNRIHKLDVADGLLTVDYAATVTGR
ADPPPVTEYEKSVYLRPSRYAEADKFFGFAATEFGKYVDSATLLEKVSSWVGTRLNYVPGSSDPIDGAADTLLAGAGVCR
DFAHLVVALLRAVFVPARVVSVYAPGLFPMDFHAVAEAFVEGQWRVVDATLLAPRQTLVRIATGRDAADTAFLDNHKGGI
NLNWMSVTAVTDGDLPRDQIGELVSIG
>WP 174399989.1 transglutaminase-like domain-containing protein [Mycolicibacterium sphagni]
MRREVGAHLEVEIVAPTTLEFQIAVAPHPGTSVTEALSFVLDGSPISALEISGTHGNRIHKLDVPVGSLKVDYEATVTGR
TDPAPVTEYDLSMYLRPSRYAEADKFYGFAATEFGSYLDSETLLEKVSLWVAARLNYVPGSSDPIDGAVDTLLAGAGVCR
DYAHLVVALLRAVNVPARVVSVYAPGLFPMDFHAVAEAYVSGQWRVVDGTLLAPRQTLVRIATGRDAADIAFLDNHKGSI
TLQWLEVMAIVDGDLPRDSIHDLVSIG
>WP 278223272.1 transglutaminase-like domain-containing protein [Mycolicibacterium gadium]
MRRDVGAQLEVQVLAPTELEFQIAVAPHVNAHVSESLSFVLDGKPVQPLEISGTHGNRIHKIDVAGGLLRVDYAATVTGR
ADPPPVTEYEKSVYLRPSRYAEADKFFGFAATEFGNYVDSATLLEKVSSWVGTRLNYVPGSSDPIDGAADTLLAGAGVCR
DFAHLVVALLRAVFVPARVVSVYAPGLFPMDFHAVAEAFVEGQWRVVDATLLAPRQTLVRIATGRDAADTAFLDNHRGGI
NLNWMSVTAVTDGDLPRDPIGELVSIG
>TGD84452.1 transglutaminase family protein [Mycolicibacterium sp. CH28]
MGAELEVEITGPTTLEFQIAVAPHPGTSVSEALSFVLNGSPVSALEISGVHGNRIHKLDVGLGTLRVAYEATVTGRTDPA
PVTEYDLSMYLRPSRYAEADKFYGFAATEFGCYPDSESLLEKVSVWVGTRLNYVPGSSDPIDGAVDTLLAGAGVCRDFAH
LVVALLRAVNVPARVVSVYAPGLYPMDFHAVAEAYVNGQWRVVDSTLLAPRQSLVRIATGRDAADIAFLDNHKGSIMLTR
LQVMAIIAGDLPRDSIHELVSIG
>MBX7432584.1 transglutaminase family protein [Mycolicibacterium xanthum]
MGAELDVDVSAPTTLEFQIAVAPHPGAEIFELLAFVLDGEPVQPLEISGMHGNRIHKLDVAAGHLELVYAATIVGQTAPA
PVTEYDLSMYLRPSRYAEADKFYGFAATEFGRYLDSTTLLEKVSEWVGGRLSYVQGSSDPIDGAVDTLLAGAGVCRDFAH
LAVALLRAVNVPARVVSVYAPGLYPMDFHAVAEAFVDGSWRVVDGTLLAPRQTLVRIATGRDAADIAFLDNHKGAITLNA
LTVSAIVDGALPRDSIDELVSIR
>WP 165774219.1 transglutaminase-like domain-containing protein [Mycolicibacterium sphagni]
MKREVGAQLEVEITGPTTLEFQIAVAPHPGASVSEALSFVLNGSPVSALEISGTHGNRIHKLEVPVGSLKVAYEATVTGR
TDPAPVTEYDLSMYLRPSRYAEADKFYGFAATEFGSYLDSEALLEKVSLWVGARLSYVPGSSDPIDGAVDTLLAGAGVCR
DFAHLVVALLRAVNVPARVVSAYAPGLYPMDFHAVVEAYVNGQWRVVDGTLLAPRQSLVRIATGRDAADIAFLDNHKGAI
TLERIEVMAIVDGELPWDAIDQLVSIG
>WP 096443037.1 transglutaminase-like domain-containing protein [Mycobacterium shigaense]
MASGQFKREVGAELEVTIIEPTTLEFQIAVAPHPKTRFSEHLSFKLDGKPIHPVEISGTHGNRIHKLAAPAGQLTVDYAA
TIDGRTDPAPVTEHDLSMYLRPSRYAEADKLYGFAATEFGSYVDSTTLLERVSLWVGTRLNYVPGSSDPIDGAVETLLAG
AGVCRDFAHLVVALLRAVKVPARAVSVYAPGLYPMDFHAVAEAFVDGRWQVVDGTLLAPRQALVRIATGRDAADIAFLDN
HRGAIALNKIAVTAIVDGDLPVDSIDQLVSIG
>KDF00694.1 transglutaminase [Mycolicibacterium aromaticivorans JS19b1 = JCM 16368]
MAAQLEVEISGPTTLEFQIAVAPHPGAEVSEALSFVLNGLPVAAVEISGEHGNRIHKLDVPVGTLRVAYEATIVGRTNPA
PVTEYDLSRYLRPSRYAEADKFYGFAATEFGDYLDSESLLEHVASWVGNRLNYVPGSSDPIDGAVDTLLAGAGVCRDFAH
LVVALLRAVNVPARVVSVYAPGLYPMDFHAVAEAYVRGQWRVVDGTLLAPRQTLVRIATGRDAADIAFLDNHKGAITLNR
LEVMAIVDGDLPRDSLDQLVSIQ
>GFH01422.1 putative transglutaminase-like protein [Mycolicibacterium hippocampi]
MNEGVTVKRRVGAELEVGITAATTLEFQIAVAPHPNTEVWESLSFVLDGRPLQAREISGTHGNRIHKLSDVPPGRLSVGY
SATVIGHTDPAPVTEYDLSMYLRPSRYAEADKFYGFAATEFGSYIDSANLLANVSSWVGERLNYVPGSSDPIDGAVDTML
SGAGVCRDFVHLVVALLRAVNVPARAVSVYAPGLYPMDFHAVAEAFVDGQWRVVDGTLLAPRQSLVRIATGRDAADIAFL
TNHDGAITLDSLVVSAVVDGDLPRDSMDQLVSIT
>PND57719.1 transglutaminase [Mycobacterium sp. ENV421]
MAAQLEVEISGPTTLEFQIAVAPHPGAEVSEALSFVLNGLPVPAVEISGEHGNRIHKLDVPVGTLRVAYEATIVGRTNPA
PVTEYDLSRYLRPSRYAEADKFYGFAATEFGDYLDSESLLEHVASWVGNRLNYVPGSSDPIDGAVDTLLAGAGVCRDFAH
LVVALLRAVNVPARVVSVYAPGLYPMDFHAVAEAYVRGQWRVVDGTLLAPRQTLVRIATGRDAADIAFLDNHKGAITLNR
LEVMAIVDGDLPRDSLDQLVSIQ
>WP 240260403.1 transglutaminase-like domain-containing protein [Mycobacterium paraterrae]
MNNRQLRREVGAELEVEIIEPTTLEFQIAVAPRPNAEVSERLSFQLDGKSVEPLEISGMHGNRIHKLVVPAGYLTVDYAA
TVIGRTDPPPVTEQDLSTYLRPSRYAEADKLYGFAGTEFGSYADSATLLERVSLWVGTRLNYVPGSSDPIDGAVETMLAG
AGVCRDFAHLVVALLRAVNVPARAVSVYAPGLYPMDFHAVAEAFVDGQWHVVDGTLLAPRQTLVRIATGRDAADIAFLDN
HRGLIDLKKLVVTAIVDGDLPIDSIDQLVSIG
>WP 149480652.1 transglutaminase-like domain-containing protein [Mycolicibacterium sp. P1-18]
MRREVACGLDVDVTAPTTLEFQIAVAPHPNTEVWEALTFMLDGVEVPAKEISGEHGNRIHQLQVAGGNLQATYSATVIGQ
TDPAPVTDYDLSRYLRPTRYAEADKFYGFAATEFGGYADSATVLEHVSAWVGSRLSYVPGSSDPIDGAVDTLLAGAGVCR
DFAHLVVALLRAVNVPARVVAVYAPGLYPMDFHAVAEAFVEGQWRVVDATLLAPRQSLVRIATGGDAADTAFLVNHKGAI
TLNSMYVTAIVDGQLPRDSIDQLVSIR
>WP 369323834.1 transglutaminase-like domain-containing protein [Mycobacterium adipatum]
MKRDVRAELDVDITAPTTLEFQIAVAPHPGAEVTESLSFLLDDKEIQARELSSAHGTRIHVFDAPVGNLKVDYTATVIGQ
TDPAPVSDVDLSTYLRPSRYAEADKFFGFAATEFGQYADSATLLEKVSSWVGTRLSYVPGSSDPIDGAADTLLAGAGVCR
DYAHLVVALLRAVNVPARLVAVYAPGCSPMDFHAVAEAYVDGQWRVVDATCLAPRQTMVRIATGRDAADTAFLDNHKGAI
TLNNATVTAVVDGDLPQDSVDQLVSIR
>WP 105365438.1 MULTISPECIES: transglutaminase-like domain-containing protein [Mycobacteriaceae]
MQRDVGAELEVEINAPTTLEFQIAVAPHPGAEVTESLSFVLNGQPITPLEISGTHGNRIHKFDAGVGHLRVDYSATIVGY
ADPPPVTDYDQSMYLRPSRYAESDKLFGFAGTEFGQLNDSATLLERVSSWVGQRLLYVPGSSDPIDGAVDTMLAGAGVCR
DYAHLVVALLRAVKVPARLVSVYAPGLYPMDFHAVAEAFVDGQWRVVDATLLAPRDSLVRIATGRDAADTAFLDNHNGSI
FLSLLNVRAVTDGMLPSDSPAELATLH
>WP 083128026.1 transglutaminase-like domain-containing protein [Mycolicibacterium tusciae]
MRRDVGAQLEVQVLAPTELEFQIAVAPHVNAHVSESLSFVLDGKAVQPLEISGTHGNRIHKLDVQGGLLKVDYAATVTGR
ADPPPVTEYEKSVYLRPSRYAEADKFFGFAATEFGNYVDSATLLEKVSSWAGTRLNYVPGSSDPIDGAADTLLAGAGVCR
DFAHLVVALLRAVFVPARVVSVYAPGLFPMDFHAVAEAFVEGQWRVVDATLLAPRQTLVRIATGRDAADTAFLDNHRGGI
NLNWMSVTAVTDGDLPRDPIGELVSIG
>HYO03275.1 transglutaminase family protein [Mycobacterium sp.]
MTTDVFRREVASGLDVDITAPTTLEFQIAVAPHRNAEVWEALTFVLDGKALQAKEISGDHGNRIHELEVTGGNLQVTYSA
TIIGRTDPAPVTDYDVSRYLRPSRYAEADKFYGFAATEFGNYVDSATLLEKVSAWVGGRLNYVPGSSDPIDGAVDTLLAG
AGVCRDFAHLAVALLRAVNVPARMVAVYAPGLYPMDFHAVAEAFVDGQWRVVDGTLLAPRQSLVRIATGRDAADTAFLVN
HKGAITLNSMYVTAIVDGELPCDSIDQLVSIR
>WP 057169907.1 transglutaminase-like domain-containing protein [Mycobacterium sp. Root265]
MKRDVRAELDVDITAPTTLEFQIAVAPHPGAEVTESLSFVLNGKEIQARELSSAHGTRIHVFDAPEGNLKVDYTATVIGQ
TEPAPVADVDLSTYLRPSRYAEADKFFGFAATEFGQYADSATLLEKVSSWVGTRLSYVPGSSDPIDGAADTLLAGAGVCR
DYAHLVVALLRAVNVPARLVAVYAPGCSPMDFHAVAEAYVDGQWRVVDATCLAPRQSMVRIATGRDAADTAFLDNHKGSI
TLNSATVTAVVDGDLPQDSIDQLVSIR
>WP 333890348.1 transglutaminase family protein [Mycolicibacterium gadium]
MRRDVGAQLEVQVLAPTELEFQIAVAPHVNAHVSESLSFMLDGKPVQPLEISGTHGNRIHKIDVAGGLLRVDYAATVTGR
ADPPPVSEYEKSVYLRPSRYAEADKFFGFAATEFGNYVDSATLLEKVSSWVGTRLNYVPGSSDPIDGAADTLLAGAGVCR
DFAHLVVALLRAVFVPARVVSVYAPGLFPMDFHAVAEAFVEGQWRVVDATLLAPRQTLVRIATGRDAADTAFLDNHRGGI
NLNWMSVTAVTDGDLPRDPIGELVSIG
>MDT5201028.1 hypothetical protein [Mycobacterium sp.]
TCSRRVGLEDKELPMDGRHLKREVGAELEVEIIEPTTLEFQIAVAPHPNAEVSERLSFVLDGKPVQPLEISGMHGNRIHK
LEVPAGYLTADYAATIAGRTDPPPVTEADLSIYLRPSRYAEADKLYGFAATEFGRYVDSTTLLERVSLWVGTRLSYVPGS
SDPIDGAVETMLAGAGVCRDYVHLAVALLRAVKVPARAVSVYAPGLYPMDFHAVAEAFVGGQWQVVDGTLLAPRQTLVRI
ATGRDAADIAFLDNHRGAIALNKLAVTAIVDGDLPIDSIDQLVSIG
>WP 149442952.1 transglutaminase-like domain-containing protein [Mycolicibacterium sp. P9-22]
MQREVAAELEVEINAPTTLEFQIAVAPHPGAQVTESLSFVLDGRPIEPLEISGTHGNRIHKFDAGVGHLRVDYAATVVGY
ADPPPVTEYDQSMYLRPSRYAESDKLFGFAGTEFGQLNDSATLLERVSSWVGQRLQYVPGSSDPIDGAVDTMLAGAGVCR
DYAHLVVALLRAVKVPARLVSVYAPGLYPMDFHAVAEAFVDGQWRVVDATLLAPRDSLVRIATGRDAADTAFLDNHNGAI
FLSLLNVRAVTDGMLPTDSPAELATLH
>WP 163689442.1 transglutaminase-like domain-containing protein [Mycolicibacterium gadium]
MRRDVGAQLEVQVLAPTELEFQIAVAPHVNAHVSESLSFVLDGKPLQPLEISGTHGNRIHKIDVAGGLLRVDYAATVTGR
ADPPPVTEYEKSVYLRPSRYAEADKFFGFAATEFGNYVDSATLLEKVSSWVGTRLNYVPGSSDPIDGAADTLLAGAGVCR
DFAHLAVALLRAVFVPARVVSVYAPGLFPMDFHAVAEAFVEGQWRVVDATLLAPRQTLVRIATGRDAADTAFLDNHRGGI
NLNWMSVTAVTDGDLPRDPIGELVSIG
>WP 067298140.1 transglutaminase-like domain-containing protein [Mycobacterium sp. 1164985.4]
MKREVGVELQIEVTEPTELEFQIAVAPHLNAEVSEGFSFILDGEPVEPVEISGVHGNRLHTLPVDSGTLTVNYAATIVGR
TEPAPVTDYDRLAYLRPSRYAEADKFYGFAATEFGSYADSTTLLEKVSSWVGTRLNYVPGSSDPIDGAADTLLAGEGVCR
DFAHLVVALLRAVGVPARLVSVYAPGLSPMDFHAVAEALIEGCWRVVDATLLAPRQSLVRIATGRDAADTAFLTNHRGAI
TLNTLSVTAVVDGDLPNDSIDQLVSIG
>ETA92179.1 transglutaminase [Mycobacterium avium 10-5581]
MVSGQFKREVGAELEVAIIEPTTLEFQIAVAPHPKTRFSEHLSFKLDGKPVHPVEISGMHGNRIHKLAAPAGQLTVDYAA
TIVGRTDPAPVTEHDLSMYLRPSRYAEADKLYGFAATEFGSYVDSTTLLERVSLWVGTRLNYVPGSSDPIDGAVETLLAG
AGVCRDFAHLVVALLRAVKVPARAVSVYAPGLYPMDFHAVAEAFVNDRWQVVDGTLLAPRQALVRIATGRDAADIAFLDN
HRGAIALNKIAVTAIVDGDLPVDSIDQLVAIG
>WP 302032937.1 transglutaminase-like domain-containing protein [Mycolicibacterium frederiksbergense]
MQRDVGAELEVEINAPTTLEFQIAVAPHPGAEVTESLSFVLDGQPIEPLEISGTHGNRIHKFDAGVGHLRVDYSATIVGY
ADPPPVTDYDQSMYLRPSRYAESDKLFGFAGTEFGQLNDSATLLERVSSWVGQRLLYVPGSSDPIDGAVDTMLAGAGVCR
DYAHLVVALLRAVKVPARLVSVYAPGLYPMDFHAVAEAFVDGQWRVVDATLLAPRDSLVRIATGRDAADTAFLDNHNGSI
FLSLLNVRAVTDGMLPSDSPAELATLH
>WP 370330707.1 transglutaminase-like domain-containing protein [Mycolicibacterium hippocampi]
MGAELEVGITAATTLEFQIAVAPHPNTEVWESLSFVLDGRPLQAREISGTHGNRIHKLSDVPPGRLSVDYSATVIGHTDP
APVTEYDLSMYLRPSRYAEADKFYGFAATEFGSYIDSANLLANVSSWVGDRLNYVPGSSDPIDGAVDTLLSGAGVCRDFV
HLVVALLRAVNVPARAVSVYAPGLYPMDFHAVAEAFVDGQWRVVDGTLLAPRQSLVRIATGRDAADIAFLTNHDGAITLD
KLVVSAVVDGDLPRDSMDQLVSIT
>MDT5005028.1 hypothetical protein [Mycobacterium sp.]
MKRQVSADLDVDIDADTTLDFQIAVAPHPDAEVSETLSFVLDGRPIEAREITGLHGNRIHKFDAHVGHLEVRYEATIVGQ
TTPAPVSDYDLSMYLWPSRYAEADKFYGFATTEFGAHADSATLLEKVSSWVGTRLNYVPGSSDPIDGAVDTLLAGNGVCR
DYAHLVVALLRAVNVPARLVSVYAPGLSPMDFHAVAEAFVDGHWRVVDATCLAPRQTLVRIATGRDAADTAFLDNHKGSI
NLTNMTVTATSDGDLPRDALDRLVSIQ
>WP 179961688.1 transglutaminase-like domain-containing protein [Mycobacterium heidelbergense]
MVSEKFTREVGAELDVTIIEPTTLEFQIAVAPHPKTRFSEHLSFKLDGEPVHPVEISGMHGNRIHKLAAPAGELAVDYAA
TIVGRTDPAPVTEHDLSMYLRPSRYAEADKLYGFAATEFGSYVDSTTLLERVSLWVGTRLKYVPGSSDPIDGAVETLLAG
AGVCRDFAHLVVALLRAVKVPARAVSVYAPGLYPMDFHAVAEAFVNGRWQVVDGTLLAPRQALVRIATGRDAADIAFLDN
HRGAIALNKMAVTAIVDGDLPIDSIDQLVAIS
>MDZ7882583.1 transglutaminase family protein [Mycobacterium sp.]
MQRDVGAELEVEINAPTTLEFQIAVAPHPGAEVTESLSFVLNGQPIEPLEISGTHGNRIHKFDAGVGHLRVDYSATIVGY
ADPPPVTDYDQSMYLRPSRYAESDKLFGFAGTEFGQLNDSATLLERVSSWVGQRLLYVPGSSDPIDGAVDTMLAGAGVCR
DYAHLVVALLRAVKVPARLVSVYAPGLYPMDFHAVAEAFVDGQWHVVDATLLAPRDSLVRIATGRDAADTAFLDNHNGSI
FLSLLNVRAVTDGMLPSDSPAELATLH
>MBJ7466213.1 transglutaminase family protein [Mycolicibacterium sp.]
MKRDVRAELDVDITAPTTLEFQIAVAPHPGAEVTESLSFLLDGKEIQAREMSSAHGTRIHIFDAPEGNLRVDYSATVIGQ
ADPAPVADVDLSTYLRPSRYAEADKFFGFAATEFGQYADSATLLEKVSSWVGTRLSYVPGSSDPIDGAADTLLAGAGVCR
DYAHLVVALLRAVNVPARLVAVYAPGCSPMDFHAVAEAFVEGQWRVVDATCLAPRQSMVRIATGRDAADTAFLDNHKGSI
TLNNATVTAVVDGDLPQDSIDQLVSIR
>WP 264057769.1 transglutaminase-like domain-containing protein [Mycolicibacterium frederiksbergense]
MKRDVRAQLDVDITAPTTLEFQIAVAPHPGAEVTESLSFLLDGKEIQAREMSSAHGTRIHIFDAPEGNLTVDYSATVIGQ
ADPAPVADVDLSTYLRPSRYAEADKFFGFAATEFGQYADSATLLEKVSSWVGTRLNYVPGSSDPIDGAADTLLAGAGVCR
DYAHLVVALLRAVNVPARLVAVYAPGCSPMDFHAVAEAFVEGQWRVVDATCLAPRQSMVRIATGRDAADTAFLDNHKGSI
TLNNATVTAVVDGDLPQDSIDQLVSIR
>WP 099250349.1 transglutaminase-like domain-containing protein [Mycobacterium sp. shizuoka-1]
MERHVCAELDVEITSPTTLEFQIAVAPHPGAEVRESLDISLNGNPLQPREITGSHGNRIHQLVVDEGALTVAYAATITGR
TASAPVTEYDLSMYLRPSRYAEADKFYGFAGTEFGSYSDSATLLERVSSWVGTRLNYVPGSSDPIDGAVDTLLSGKGVCR
DYAHLVVALLRAVNVPARLVSVYAPGLSPMDFHAVAEAFVDEQWRVVDATLLAPRQSLVRIATGRDAADTAFLDNHKGAI
NLDRMAVSAIVDGDLPTDSIDHLVSIG
>MET0898554.1 transglutaminase family protein [Mycobacterium sp.]
MKRDVGAELDVDINAPTTLEFQIAVAPQPGAQVTEELSFTLNGKPIQAQELSGQHGNRIHKFEAGVGNLKASYSASIIGQ
ADPAPLTDIDLTTYLWPSRYAEADKFYGFAATEFGDFADSATLLEKVSSWVGTRLQYVPGSSDPIDGAADTLLAGAGVCR
DYAHLCVALLRAVNVPARLVAVYAPGCAPMDFHAVAEAFVDGQWRVVDATCLAPRQTMVRIATGRDAADTAFLDNHKGAI
TLNSAVVTAVVDGELPKDSVDQLVSIR
>MEZ0052393.1 transglutaminase-like putative cysteine protease [Mycobacterium sp. MAA66]
MTTDDLSSMRRKVGVDLEVEVTAPTTLEFQIAVAPHPGAQVVESLSVVLDGNPIEPIEISGMHGDRIHKMDVAGGTLKVH
YAATIDGRADPAPVTEYDLSMYLRPSRYAEVDKFFGFAATEFMNYVGSTVLLDKVSSWVGNRLKYVAGSSDPIDGAVDTL
LAGTGVCRDFAHLVVALLRAVYVPARVVSVYAPGLSPMDFHAVAEAFVEGSWRVVDATLLAPRQSLVRIATGRDAADIAF
LDNHDGAIALTGMAVTAVVDGDLPIDSLGQLVSIG
>WP 170310643.1 transglutaminase-like domain-containing protein [Mycolicibacterium aichiense]
MKREVAAHLEVEITGPTALEFQIAVAPHPGAEVSEALSFILDGLPVAAAEISGEHGNRIHKLDVPVGTLSVAYEATISGQ
TKPAPVTDYDVSKYLRPSRYAEADKFYGFAATEFGNYLDSESLLEHVASWVGNRLNYVPGSSDPIDGAVDTLLAGAGVCR
DFAHLVVALLRAVNVPARVVSVYAPGLYPMDFHAVAEAYVRGQWWVVDGTLLAPRQTLVRIATGRDAADIAFLDNHNGAI
TLNSLEVMAIVDGDLPRDSLDQLVSIQ
>WP 396735005.1 transglutaminase family protein [Mycobacterium sp. NPDC051804]
MKRDVGAELEVAIIAPTELEFQIAVAPHPNAHVSESLSFLLDGKPVQALEISGTHGNRIHKLDVEGGLLKVSYAATVTGR
ADPPPVTEYEKSVYLRPSRYAEADKFFGFAATEFGKYVDSTTLLEKVSSWVGTRLNYVPGSSDPIDGAADTLLAGAGVCR
DFSHLVVALLRAVFVPARVVSVYAPGLYPMDFHSVAEAFVEGQWRVVDATLLAPRQTLVRIATGRDAADTAFLDNHGGGI
NLNWMSVTAVADGDLPSDPIDGLVSIG
>WP 370067690.1 transglutaminase-like domain-containing protein [Mycobacterium sp. MAA66]
MRRKVGVDLEVEVTAPTTLEFQIAVAPHPGAQVVESLSVVLDGNPIEPIEISGMHGDRIHKMDVAGGTLKVHYAATIDGR
ADPAPVTEYDLSMYLRPSRYAEVDKFFGFAATEFMNYVGSTVLLDKVSSWVGNRLKYVAGSSDPIDGAVDTLLAGTGVCR
DFAHLVVALLRAVYVPARVVSVYAPGLSPMDFHAVAEAFVEGSWRVVDATLLAPRQSLVRIATGRDAADIAFLDNHDGAI
ALTGMAVTAVVDGDLPIDSLGQLVSIG
>WP 302031059.1 transglutaminase-like domain-containing protein [Mycolicibacterium frederiksbergense]
MKRDVRAELDVDITAPTTLEFQIAVAPHPGAEVTESLSFLLDGKEIQAREMSSAHGTRIHIFDAPEGNLTVDYSATVIGQ
ADPAPVADVDLSTYLRPSRYAEADKFFGFAATEFGQYADSATLLEKVSSWVGTRLSYVPGSSDPIDGAADTLLAGAGVCR
DYAHLVVALLRAVNVPARLVAVYAPGCSPMDFHAVAEAFVEGQWRVVDATCLAPRQSMVRIATGRDAADTAFLDNHKGSI
TLNNATVTAVVDGDLPQDSIDQLVSIR
>MCF6386639.1 transglutaminase family protein [Mycobacterium sp. MBM]
MKRDVRAELDVDITAPTTLEFQIAVAPHPGAAVTETLSFLLDGKEIQAREMSGAHGSRIHIFDAPVGNLKVDYAATVLGQ
ADPAPVVDVDLSTYLRPSRYAEADKFFGFAATEFGQYADSATLLEKVSSWVGTRLSYVPGSSDPIDGAADTLLAGAGVCR
DYAHLVVALLRAVNVPARLVAVYAPGCSPMDFHAVAEAFVEGQWRVVDATCLAPRQAMVRIATGRDAADTAFLDNHKGSI
TLNNATVTAVVDGDLPQDSVSQLVSIR
>WP 278041855.1 transglutaminase-like domain-containing protein [Mycobacterium sp. 236(2023)]
MKRDVGAELDVEITDATTLEFQIAVAPQPGAEVTESLSFVLNGKEIPLTEIQEISGDHGNRIHKFEAPVGNLKVTYAATV
LGQAEPAPLNDLDLSTYLRPSRYAEADKFFGFAATEFGDVADSVALLEKVSSWVGARLSYVPGSSDPIDGAADTLLAGSG
VCRDYAHLVIALLRAVNVPARLVSVYAPGCQPMDFHAVAEAFVEGQWRVVDATCLAPRQSMVRIATGRDAADTAWLDNHK
GAITVNNMVVTATVDGDLPRDSIDQLVSIR
>WP 412481982.1 transglutaminase-like domain-containing protein [Mycolicibacterium frederiksbergense]
MKRDVRAELDVDITAPTTLEFQIAVAPHPGAEVTESLSFLLDGKEIQAREMSSAHGTRIHIFDAPEGNLRVDYSATVIGQ
ADPAPVADVDLSTYLRPSRYAEADKFFGFAATEFGQYADSATLLEKVSSWVGTRLSYVPGSSDPIDGAADTLLAGAGVCR
DYAHLVVALLRAVNVPARLVAVYAPGCSPMDFHAVAEAFVEGQWRVVDATCLAPRQSMVRIATGRDAADTAFLDNHKGSI
TLNNATVTAVVDGDLPHDSIDQLVSIR
>WP 205844156.1 transglutaminase-like domain-containing protein [Mycolicibacterium sp. GF69]
MRRQVGVELQVEITDPTELEFQIAVAPHPNAEVHEQLSFLLDGKPVEAVEISGAHGNRMHTLCAPTGTLTVEYAATIVDR
TDPAPVTAYDRLMYLRPSRYAEADKFYGFAATEFGSYLDSTTLLEKVSSWVGTRLKYVTGSSDPIDGAADTLLAGEGVCR
DFAHLVVALLRAVNVPARVVSVYAPGLYPMDFHAVAEAYVEGGWRVVDATLLAPRQSLVRIATGRDAADIAFLTNHKGAI
TLEKLLVTAVVDGELPNDSIDQLVSIG
>BBY63063.1 putative transglutaminase-like protein [Mycolicibacterium helvum]
MGAALDVEITGPTTLEFQIAVAPHPGTSVSEALSFVLDGYPIPALEISGTHGNRIHKLDVPVGYLRVAYEATITGRTGPA
PVTEYDMSMYLRPSRYAEADKFYGFAATEFGNYLDSEELLEKVSVWVGTRLNYVPGSSDPIDGAVDTLLAGAGVCRDFAH
LVVALLRAVNVPARVVSVYAPGLFPMDFHAVAEAYVNGQWRVVDGTLLAPRQSLVRIATGRDAADIAFLDNHKGAITLHA
LTVMAIVDGDLPRDSIDQLVSIG
>WP 178360643.1 MULTISPECIES: transglutaminase-like domain-containing protein [Mycobacteriaceae]
MKRDVGAELDVEITAPTTLEFQIAVAPQPGAEVTESLTFVLDGKEIPLADIREIAGDHGNRIHTFEAPVGNLKVSYSATV
VGEADPAPLRDIDMSTYLRPSRYAEADKFYGFAATEFGEFADSATLLEKVSSWVGTRLSYVPGSSDPIDGAADTVLAGAG
VCRDYAHLVVALLRAVNVPARLVAVYAPGCEPMDFHAVAEAFVEGQWRVVDATCLAPRQSMVRIATGRDAADTAFLDNHK
GAITLNNMTVTATVDGDLPRDSLDQLVSIR
>WP 159235560.1 transglutaminase-like domain-containing protein [Mycolicibacterium vanbaalenii]
MGAELEVGITAETTLEFQIAVAPHPNTEVWESLSFVLDGTPLQAREISGTHGNRIHKLSNVPPGRLAVDYSATVIGHTDP
APVTEYDLSMYLRPSRYAEADKFYGFAATEFGSYTDSANLLANVSSWVGDRLNYVPGSSDPIDGAVDTLLAGAGVCRDFV
HLVVALLRAVNVPARAVSVYAPGLYPMDFHAVAEAFVDGQWRVVDGTLLAPRQSVVRIATGRDAADIAFLDNHDGAITLD
RLVVSAVVDGDLPRDSMDQLVSIT
>BBX09896.1 putative transglutaminase-like protein [Mycolicibacterium aichiense]
MPQHEEQQLAHGQRDGYERRAAGQGIVVVMKREVAAHLEVEITGPTALEFQIAVAPHPGAEVSEALSFILDGLPVAAAEI
SGEHGNRIHKLDVPVGTLSVAYEATISGQTKPAPVTDYDVSKYLRPSRYAEADKFYGFAATEFGNYLDSESLLEHVASWV
GNRLNYVPGSSDPIDGAVDTLLAGAGVCRDFAHLVVALLRAVNVPARVVSVYAPGLYPMDFHAVAEAYVRGQWWVVDGTL
LAPRQTLVRIATGRDAADIAFLDNHNGAITLNSLEVMAIVDGDLPRDSLDQLVSIQ
>MBS1692604.1 transglutaminase family protein [Actinomycetota bacterium]
MKRDVGAELDVDITAPTTLEFQIAVAPQPGAQVTESLTFELDGAPIRATEIAGAHGNRIHKFDAGVGKLKVSYSATILGQ
ADPAPVDDIDLSTYLRPSRYAEADKFFGFAATEFGEFADSATLLEKVSSWVGTRLSYVPGSSDPIDGAVDTLLAGAGVCR
DYAHLVVALLRAVNVPARLVAVYAPGCDPMDFHAVAEAYVDGQWRVVDATCLSPRQAMVRIATGRDAADTAFLDNHKGSI
TLNSATVTAVVDGELPADSVDRMVSLR
>MDT5138504.1 hypothetical protein [Mycobacterium sp.]
MSVMKREVGAALDVEITDPTRLEFQIAVAPHPNTEVSEQLSFLLDGRLVEAREISGMHGNRIHLLDAPVGSLSVRYDATI
VGKADPAPVTEDDLSMYLRPSRYAEADKLYGFAATEFGNYLDSAALLERVSLWVGTRLNYVPGSSDPIDGAVETLLAGAG
VCRDYAHLVVALLRAVFVPARVVSVYAPGLYPMDFHAVAEAFVDGGWRAVDGTLLAPRQSLVRIATGRDAADIAFLTNHR
GAITLTSMMVTAIVDGDLPRDSIDQIVSIG
>WP 168142361.1 transglutaminase-like domain-containing protein [Mycolicibacterium frederiksbergense]
MKRDVRAQLDVDITAPTTLEFQIAVAPHPGAEVTESLSFLLDGKEIQAREMSSAHGTRIHIFDAPEGNLTVDYSATVIGQ
ADPAPVADVDLSTYLRPSRYAEADKFFGFAATEFGQYADSATLLEKVSSWVGTRLSYVPGSSDPIDGAADTLLAGAGVCR
DYAHLVVALLRAVNVPARLVAVYAPGCSPMDFHAVAEAFVEGQWRVVDATCLAPRQSMVRIATGRDAADTAFLDNHKGSI
TLNNATVTAVVDGDLPQDSIDQLVSIR
>WP 264037631.1 transglutaminase-like domain-containing protein [Mycolicibacterium hodleri]
MRRQVACGLDVDVTAPTTLEFQIAVAPHPNAEVWEALAFTLDGVDVPAKEISGEHGNRIHQLQVSGGNLQVAYSATVIGQ
TDPAPVTDYDLSRYLRPTRYAEADKFYGFAATEFGGYLDSATLLEKVSSWVGSRLNYVPGSSDPIDGAVDTLLAGAGVCR
DFAHLVVALLRAVNVPARVVAVYAPGLYPMDFHAVAEAFVEGRWRVVDATLLAPRQSLVRIATGGDAADTAFLVNHKGAI
TLNSMYVTAIVDGQLPRDSIDQLVSIR
>WP 327535767.1 transglutaminase family protein [uncultured Mycolicibacterium sp.]
MKREVSAELDVDINAATTLEFQIAVAPQPGAEVTETLSFLLNGKAIEAKEITGAHGNRIHVFDAGVGNLKVSYAATVIGQ
ADPAPVEDIDASIYLRPSRYAEADKFFGFAGTEFGEYAESSTLLQKVSSWVGTRLDYVPGSSDPIDGAVDTLLAGRGVCR
DYAHLVVALLRAVNVPARLVSVYAPGCVPMDFHAVAEALVDGQWRVVDATCLAPRQSLVRIATGRDAADTAWLDNHKGAI
NVNNMMVGAVVDGDLPHDAVEQLVSIR
>WP 163895672.1 transglutaminase-like domain-containing protein [Mycolicibacterium hippocampi]
MGAELEVGITAATTLEFQIAVAPHPNTEVWESLSFVLDGRPLQAREISGTHGNRIHKLSDVPPGRLSVGYSATVIGHTDP
APVTEYDLSMYLRPSRYAEADKFYGFAATEFGSYIDSANLLANVSSWVGERLNYVPGSSDPIDGAVDTMLSGAGVCRDFV
HLVVALLRAVNVPARAVSVYAPGLYPMDFHAVAEAFVDGQWRVVDGTLLAPRQSLVRIATGRDAADIAFLTNHDGAITLD
SLVVSAVVDGDLPRDSMDQLVSIT
>WP 090276693.1 transglutaminase-like domain-containing protein [Mycolicibacterium komanii]
MRREVGVELQVEITDPTELEFQIAVAAHPNAQVHENLSIFLDGEPVESVEISGAHGNRMHTLYAPTGTLTAEYAATIVGR
ADPAPVTDYDRLMYLRPSRYAEADKFYGFAATEFGSFVDSTTLLEKVSSWVGTRLKYVPGSSDPIDGAADTLLAGEGVCR
DFAHLVVALLRAVNVPARLVSVYAPGLYPMDFHAVAEAFVEDAWRVVDATLLAPRQSLVRIATGRDAADTAFLTNHKGTI
TLDKLQVTAVVDGELPNDSIDQLVSIG
>MBI3217817.1 transglutaminase family protein [Mycobacterium sp.]
MNAGGTLSPSVPDRVVGTEIEVEITAPTTLEFQIAIAPHPNTIVFEALSFTLNGRAIDPLEISSAHGNRIHKFDAGVGHL
VANYSATITGQTDPAPVTESDLSTYLRPSRYAEADKFYGFAGTEFGAFGDSATLLERVSLWVANRLSYVPGSSDPTDGAV
DTLLSGAGVCRDFVHLVVAVLRAVNVPARAVSVYAPGLYPMDFHAVAEAFVDGQWRVIDGTLLAPRQSLVRIATGRDAAD
IAFLDNHRGTIELTKLVVSAIVDGELPRDQVDQLVSIR
>BBY95556.1 putative transglutaminase-like protein [Mycobacterium gallinarum]
MGAQLEVQVLAPTELEFQIAVAPHVNAEVSESLSFVLDGKPVQPLEISGTHGNRIHKLDVQGGLLKVDYAATVTGRADPP
PVTEYEKSVYLRPSRYAEADKFFGFAATEFGNYVDSTTLLEKVSSWVGTRLNYVPGSSDPIDGAADTLLAGAGVCRDFAH
LVVALLRAVFVPARVVSVYAPGLYPMDFHAVAEAFVEGQWRVVDATLLAPRQTLVRIATGRDAADTAFLDNHRGGINLNW
MSVTAVTDGDLPRDPIGELVSIG
>HZC09916.1 transglutaminase family protein [Mycobacterium sp.]
MKREVGAELEVEITDPATLEFQIAVAPHPNADVSERLSFVLDGNPVEYSEISGMHGSRIHKMEVPAGYLTVDYAATIVGR
TDPAPVTEADLSMYLRPSRYAEADKFYGFAATEFGSYGDSTTLLERVSLWVGTRLNYVPGSSDPIDGAVDTMLAGAGVCR
DFVHLVVALLRAVYVPARAVSVYAPGLYPMDFHAVAEAFVDGQWRVLDGTLLAPRQTLLRIATGRDASDIAFLANHGGAI
TLNKLAVTAIVDGDLPIDPIDQPVSIG
>WP 057169761.1 transglutaminase-like domain-containing protein [Mycobacterium sp. Root265]
MQRDVAAELEVEINAPTTLEFQIAVAPHPGAQVTESLSFVLDGRPIEALEISGTHGNRIHKFDAGVGHLRVDYSATIVGY
ADPPPVTEYDQSMYLRPSRYAESDKLFGFAGTEFGQLNDSATLLERVSSWVGQRLQYVPGSSDPIDGAVDTMLAGAGVCR
DYAHLVVALLRAVKVPARLVSVYAPGLYPMDFHAVAEAFVDGQWRVVDATLLAPRDSLVRIATGRDAADTAFLDNHNGAI
FLSLLNVRAVTDGMLPSDSPAELATLH
>WP 067090747.1 transglutaminase-like domain-containing protein [Mycobacterium sp. 852002-51961 SCH5331710]
MKRHVGVQLQVEITDPTELEFQIAVAPHPNAGVHEQLSFLLDGKPVGAVEISGAHGNRMHTLSATTGTLTVEYAATIVGR
TDPAPVTSYDRLMYLRPSRYAEADKFYGFAATEFGSYLDSTTLLEKVSSWVGTRLKYVTGSSDPIDGAADTLLAGEGVCR
DFAHLVVALLRAVNVPARVVSVYAPGLYPMDFHAVAEAFVEGGWRVVDATLLAPRQSLVRIATGRDAADIAFLTNHKGAI
TLDKLLVTAIVDGELPNDSIDQLVSIG
>MBB3605380.1 transglutaminase-like putative cysteine protease [Mycolicibacterium sp. BK556]
MSAKLDIEITGPTTLEFQIAVAPHPGASVSEELSFVLNGSPIPALEISGTHGNRIHKLDVAVGSLKVNYEATITGRTGPA
PVTEYDLSMYLRPSRYAEADKFFGFAATEFGSFLDSEELLEKVSLWVGTRLNYVPGSSDPIDGAVDTLLAGAGVCRDFAH
LVVALLRAVNVPARVVSVYAPGLYPMDFHAVAEAYVDGQWRVVDGTLLAPRQSLVRIATGRDAADTAFLDNHKGAIALQS
LEVMAIAVGDLPRDSIDQLVSIG
>WP 083055807.1 transglutaminase-like domain-containing protein [Mycolicibacterium bacteremicum]
MKRDVGAELEVDITAPTTLEFQIAVAPQPGAEVHESLSFVLDGTPIEAQEISGTHGNRIHKFDAGVGHLRVDYSATVIGY
ADPPPVTDYDLSMYLRPSRYAEADKLFGFAGTEFGDVTEPTALLERVSSWVGRRLQYVPGSSDPIDGAVDTMLAGAGVCR
DYAHLVVALLRAVKVPARLVSVYAPGLYPMDFHAVAEAFVDGQWRVVDATLLAPRQSLVRIATGRDAADTAFLDNHNGAI
TLSLLSVRAITDGMLPTDSVEQLVTLH
>MDZ7883316.1 transglutaminase family protein [Mycobacterium sp.]
MKRDVRAELDVDITAPTTLQFQIAVAPHPGAEVTESLSFLLDGKEIQAREMSSAHGTRIHIFDAPEGNLIVDYSATVIGQ
ADPAPVADVDLSTYLRPSRYAEADKFFGFAATEFGQYVDSATLLEKVSSWVGTRLSYVPGSSDPIDGAADTLLAGAGVCR
DYAHLVVALLRAVNVPARLVAVYAPGCSPMDFHAVAEAFVEGQWRVVDATCLAPRQSMVRIATGRDAADTAFLDNHKGSI
TLNNATVTAVVDGDLPQDSIDQLVSIR
>WP 014209445.1 transglutaminase-like domain-containing protein [Mycolicibacterium rhodesiae]
MKRDVGAELAVSVIEPTELEFQIAVAPHANAHVSESLSFVLDGKPVQPLEISGTHGNRIHKLDVPNPGFLKVDYAATITG
RTGPPPVTEYDKSTYLRPSRYAEADKFFGFAATEFGRYVDSATLLEKVSSWVGTRLNYVPGSSDPIDGAADTLLAGAGVC
RDFAHLVVALLRAVFVPARVVSVYAPGLFPMDFHAVAEAFVDGQWRVVDATLLAPRQTLVRIATGRDAADTAFLDNHRGA
INLNWMNVIAVVDGDLPADSIDGLVSIG
>WP 105362789.1 transglutaminase-like domain-containing protein [Mycobacterium sp. ITM-2016-00316]
MKRDVRAELDVDITAPTTLEFQIAVAPHPGAEVTESLSFLLDGKEIQAREMSSAHGTRIHIFDAPEGNLTVDYSATVIGH
ADPAPVADVDLSTYLRPSRYAEADKFFGFAATEFGQYADSATLLEKVSSWVGTRLSYVPGSSDPIDGAADTLLAGAGVCR
DYAHLVVALLRAVNVPARLVAVYAPGCSPMDFHAVAEAFVEGQWRVVDATCLAPRQSMVRIATGRDAADTAFLDNHKGSI
TLNSATVTAVVDGDLPQDSIDQLVSIR
>WP 039315018.1 transglutaminase-like domain-containing protein [Mycolicibacterium setense]
MGAQLDIEIVAPTTLEFQIAVAPHPKAQVHESLSFVLDGKPLQAKEIQGTHGSRIHKFDAAVGNLRVDYVASIVGRNDPA
PVTDYDLSVYLRPSRYAEADKFFGFAATEFGSYADSATLLEKVSLWVANRLNYVPGSSDPIDGAVDTLLAGAGVCRDYAH
LVVALLRAVNVPARMVSVYAPGLQPMDFHAVAEAFVDGHWRVVDGTLLAPRQSLVRIATGRDAADTAFLDNHNGSIVLNS
MMVTAVVDGDLPRDSVDQLVSIG
>WP 039377982.1 transglutaminase-like domain-containing protein [Mycolicibacterium setense]
MGAQLDIEIVAPTTLEFQIAVAPHPKAQVHESLSFVLDGKPLQAKEIQGAHGSRIHKFDAAVGNLRVDYVASIVGRNDPA
PVTDYDLSVYLRPSRYAEADKFFGFAATEFGSYADSATLLEKVSLWVANRLNYVPGSSDPIDGAVDTLLAGAGVCRDYAH
LVVALLRAVNVPARMVSVYAPGLQPMDFHAVAEAFVDGHWRVVDGTLLAPRQSLVRIATGRDAADTAFLDNHNGSIVLNS
MMVTAVVDGDLPRDSVDQLVSIG
>MDP9166916.1 transglutaminase family protein [Actinomycetota bacterium]
MRREVACGLDVDVTAPTTLEFQVAVAPHPNAEVWEALTFLLNGNPVSAKEISGEHGNRIHQLVVAEGNLQATYSATIIGQ
TDPAPVTDYDLTRYLRPTRYAEADKFYGFAATEFGSYVDSATVLEKVSSWVGARLSYVPGSSDPIDGAVDTLLAGAGVCR
DFAHLAVALLRAVNVPARMVSVYAPGLYPMDFHAVAEAYVGGQWRVVDGTLLAPRQSLVRIATGGDAADTAFLVNHKGAI
TLNSMYVTAIVDGDLPRDSIDQLVSIR
>WP 068002591.1 transglutaminase-like domain-containing protein [Mycobacterium adipatum]
MQRDVAAELEVDILAPTTLEFQIAVAPHPGAEVTESLSFVLDGQPVEPLEISGTHGNRIHKFDAGVGHLRVDYAATIVGY
ADPPPVTPYDQSMYLRPSRYAESDKLFGFAGTEFGQLGDAASLLERVSSWVGRRLQYVPGSSDPIDGAVDTMLAGAGVCR
DYAHLVVALLRAVKVPARLVSVYAPGLYPMDFHAVAEAFVEGQWRVVDATLLAPRDSLVRIATGRDAADTAFLDNHNGAI
FLSLLNVRAVTDGLLPSDSPVELATLH
>WP 066849732.1 transglutaminase-like domain-containing protein [Mycobacterium sp. 852002-51152 SCH6134967]
MRRQVGVELQVEITDPTELEFQIAVAPHPNTEVHEQLSILLDGKPVEPTEIGGAHGNRMHTLSVPAGTLTVDYAATIVGR
TDAAPVTPYDRLMYLRPSRYAEADKFYGFAATEFGSYLDSTTLLENVSSWVGTRLKYVPGSSDPIDGAADTLLAGEGVCR
DFAHLVVALLRAVNVPARVVSVYAPGLYPMDFHAVAEALVDNAWRVVDATLLAPRQSLVRIAAGRDAADIAFLTNHKGAI
TLDKLQVTAVVDGELPNDSIDQLVSIG
>WP 304117675.1 transglutaminase-like domain-containing protein [Mycolicibacterium bacteremicum]
MKRDVGAELEVDITAPTTLEFQIAVAPQPGAEVDESLSFVLDGTPIQAQEISGTHGNRIHKFDAGVGHLRVDYSATVTGY
ADPPPVTDYDLSVYLRPSRYAEADKLFGFAGTEFGDVTEPAALLERVSSWVGRRLQYVPGSSDPIDGAVDTMLAGAGVCR
DYAHLVVALLRAVKVPARLVSVYAPGLYPMDFHAVAEAFVDGQWRVVDATLLAPRQSLVRIATGRDAADTAFLDNHNGAI
TLSLLSVRAITDGILPTDSVEQLVTLH
>OYN77158.1 transglutaminase [Mycolicibacterium sphagni]
MGAQLEVEITGPTTLEFQIAVAPHPGASVSEALSFVLNGSPVSALEISGTHGNRIHKLEVPVGSLKVAYEATVTGRTDPA
PVTEYDLSMYLRPSRYAEADKFYGFAATEFGSYLDSEALLEKVSLWVGARLSYVPGSSDPIDGAVDTLLAGAGVCRDFAH
LVVALLRAVNVPARVVSAYAPGLYPMDFHAVVEAYVNGQWRVVDGTLLAPRQSLVRIATGRDAADIAFLDNHKGAITLER
IEVMAIVDGELPWDAIDQLVSIG
>WP 324852359.1 transglutaminase family protein [Mycobacterium sp.]
MKRDVAVELDVDITAPTTLEFQIAVAPQPGAQVTESLSFMLNGKPVEPLEIIGEHGNRINKFDAGEGNLKASYTATIIGQ
ADPAPVNDIDLSTYLRPSRYAEADKFFGFAATEFGKYADSTTLLEKVSSWVGTRLRYVPGSSDPIDGAADTLLAGAGVCR
DYAHLVVALLRAVNVPARLVAVYAPGCNPMDFHAVAEAFVEGQWWVVDATCLAPRQTMVRISTGRDAADTAFLDNHKGAI
TLNSSVVTAVVDGDLPEDPIDHMVSIR
>WP 013473026.1 transglutaminase-like domain-containing protein [Mycolicibacterium gilvum]
MKRDVGAELDVEITDPTTLEFQIAVAPQPGAEVTESLSFVLDGREIPLSEIHEISGDHGNRIHKLEAPVGNLKVSYSATV
IGQADPAPVRDLDLSTYLRPSRYAEADKFFGFAGTEFGDIADSATILEKISSWVGARLNYVPGSSDPIDGAADTLLAGSG
VCRDYAHLVVALLRAVNVPARLVSVYAPGCQPMDFHAVAEAFVDGQWRVVDATLLAPRQSLVRIATGRDAADTAWLDNHK
GQITVNNMEVFATVDGDLPRDSIDQLVSIR
>MDT5218009.1 hypothetical protein [Mycobacterium sp.]
MRREVGAALDVEITDATRLEFQIAVAPHPNAEVSEQLSFLLDGRLVEAREISGMHGNRIHLLDAPVGSLSVRYDATIVGT
TVPPPVTEDDLSMYLRPSRYAEADKLYGFAATEFGNYLDSAALLERVSLWVGTRLNYVPGSSDPIDGAVETLLAGAGVCR
DYAHLVVALLRAVFVPARVVSVYAPGLYPMDFHAVAEAYVDGGWRAVDGTLLAPRQSLVRIATGRDAADIAFLTNHRGAI
TLTSMMVTAIVDGDLPRDSIDQIVSIG
>WP 278037224.1 transglutaminase-like domain-containing protein [Mycobacterium sp. 236(2023)]
MNRVVGSELVVTVTAPTTLEFQIAVAPHPGADVRESLSVLLDGTPVTALEVSGVHGNRMHKIDVAAGVVEVEYAATIIGH
TDPAPVTEYDLSMYLRPSRYAEADKFYGFAATEFGEYADSATLLEKVSTWVGNRLSYVPGSSDPIDGAVDTLLAGAGVCR
DFAHLVVAMLRAVNVPARVVSVYAPGLYPMDFHAVGEAFVDGRWRVVDGTLLAPRQSLVRIATGRDAADTAFLSNHKGAV
SLDKISVSAIVDGALPRDDIGELVSIT
>NTY62265.1 transglutaminase family protein [Mycolicibacterium sphagni]
MGAHLEVEIVAPTTLEFQIAVAPHPGTSVTEALSFVLDGSPISALEISGTHGNRIHKLDVPVGSLKVDYEATVTGRTDPA
PVTEYDLSMYLRPSRYAEADKFYGFAATEFGSYLDSETLLEKVSLWVAARLNYVPGSSDPIDGAVDTLLAGAGVCRDYAH
LVVALLRAVNVPARVVSVYAPGLFPMDFHAVAEAYVSGQWRVVDGTLLAPRQTLVRIATGRDAADIAFLDNHKGSITLQW
LEVMAIVDGDLPRDSIHDLVSIG
>WP 094293430.1 transglutaminase-like domain-containing protein [Mycobacterium neumannii]
MRRQVGVELQVEITDPTELEFQIAVAPHPNAEVHEQLSILLDGKPVEPTEISGAHGNRIHTLSVPTGTLTVEYAATIVGR
TDPAPITPYDRLMYLRPSRYAEADKFYGFAATEFGSYLNSTTLLENVSSWVGTRLKYVPGSSDPIDGAADTLLAGEGVCR
DYAHLVVALLRAVNVPARVVSVYAPGLYPMDFHAVAEALVDDAWRVVDATLLAPRQSLVRIAAGRDAADIAFLTNHNGAI
TLDKLLVTAVVDGELPNDSIDQLVSIG
>WP 330951181.1 MULTISPECIES: transglutaminase family protein [unclassified Mycolicibacterium]
MKRDVGVQLGVDIIQPASLEFQIAVAQQANTEVFESLCFDLNGERLQPTEIIGVHGSRIHKLDAQQGRLTVDYTATVVGR
ADPAPVTEYDLSMYLRPSRYAESDKFFGFATTEFGSYSDSATLLEKVSGWVGKRLSYVPGSSDPIDGAVDTLLAGAGVCR
DFAHLVVALLRAVNVPARVVSVYAPGLWPMDFHAVAEAFVDGCWRVVDGTLLAPRQSLVRIATGRDSADTAFLDNHGGSI
ALSEMRVTAIVDGELPRDSIDQLVSIG
>WP 115329114.1 MULTISPECIES: transglutaminase-like domain-containing protein [Mycolicibacterium]
MKRDVGAELDVEITDPTTLEFQIAVAPQPGAEVTESLSFVLGGKEIPLSEITEITGDHGNRIHKLEAPVGNLKVSYSATV
IGQADPAPVRDLDLSTYLRPSRYAEADKFFGFAGTEFGDIADSATILEKISSWVGARLNYVPGSSDPIDGAADTLLAGSG
VCRDYAHLVVALLRAVNVPARLVSVYAPGCQPMDFHAVAEAFVDGQWRVVDATLLAPRQSLVRIATGRDAADTAWLDNHK
GQITVNNMEVFATVDGDLPRDSIDQLVSIR
>WP 068194205.1 transglutaminase-like domain-containing protein [Mycobacterium sp. 852014-52144 SCH5372336]
MRRQVGVELQVEITDPTELEFQIAVAPHPDAEVHEQLSILLDGKPVEPTEISGAHGNRMHTLSVPTGTLTVEYAATIVGR
TDPAPVTPYDRLMYLRPSRYAEADKFYGFAATEFGSYLNSTTLLENVSSWVGTRLKYVPGSSDPIDGAADTLLAGEGVCR
DFAHLVVALLRAVNVPARVVSVYAPGLYPMDFHAVAEALVDDAWRVVDATLLAPRQSLVRIAAGRDAADIAFLTNHNGAI
TLDKLLVTAVVDGELPTDSVDQLVSIG
>WP 111511617.1 transglutaminase-like domain-containing protein [Mycobacterium kyogaense]
MKRDVGAELDVEIYAPTTLEFQIAVAPQPGAEVTESLSFTLDGKEIPLEKINEISGDHGNRIHKFDVEKGNLKVSYSATV
LGQADPTPVTELDLTTYLRPSRYAEADKFFGFAATEFGDYTDSVALLEKVSSWVGSRLQYVPGSSDPIDGAADTLLAGSG
VCRDYAHLVIALLRAVNVPARLVSVYAPGCQPMDFHAVAEAFVDGQWRVVDATLLAPRQSLVRIATGRDAADTAWLDNHK
GSINVNNMAVTATVDGDLPKDSVDQVVSIR
>ABP43687.1 transglutaminase domain protein [Mycolicibacterium gilvum PYR-GCK]
MPAVPLLSRFGKKRPAVDLMKRDVGAELDVEITDPTTLEFQIAVAPQPGAEVTESLSFVLDGREIPLSEIHEISGDHGNR
IHKLEAPVGNLKVSYSATVIGQADPAPVRDLDLSTYLRPSRYAEADKFFGFAGTEFGDIADSATILEKISSWVGARLNYV
PGSSDPIDGAADTLLAGSGVCRDYAHLVVALLRAVNVPARLVSVYAPGCQPMDFHAVAEAFVDGQWRVVDATLLAPRQSL
VRIATGRDAADTAWLDNHKGQITVNNMEVFATVDGDLPRDSIDQLVSIR
>WP 163886770.1 transglutaminase-like domain-containing protein [Mycolicibacterium hippocampi]
MKRDVAAELDVEITAPTTLEFQIAVAPQPGAEVTESLTFVLDGKEIPSTGPTGVQEISGEHGNRIHKFDATVGNLEVRYS
ATVLGHADPAPLRDIDLSTYLRPSRYAEADKFFGFAATEFGEFADTATLLEKVSSWVGTRLSYVPGSSDPIDGAADTVLA
GAGVCRDYAHLVIALLRAVNVPARLVSVYAPGCQPMDFHAVAEAFVDGQWRVVDATCLAPRQSLVRIATGRDAADTAFLD
NHKGAITLNNMTVTATVDGDLPRDSVEQLVSIR
>WP 019512254.1 MULTISPECIES: transglutaminase-like domain-containing protein [Mycobacteriaceae]
MKRDVGAELEVDITAPTTLEFQIAVAPHPGAEVYESLSFVLDGQPIQAQEISGTHGNRIHKFDAGTGHLRVDYSATVIGY
ADPPPVTDHDLSVYLRPSRYAEADKLFGFAGTEFGDQAEPAELLERIAGWVGRRLQYVPGSSDPIDGAVDTMLAGAGVCR
DYAHLVVALLRAVKVPARLVSVYAPGLYPMDFHAVAEAFVDNQWRVVDATLLAPRESLVRIATGRDAADTAFLDNHSGAI
NLSLLSVRAITDGVLPTDQIDQLATLR
>WP 260760930.1 transglutaminase-like domain-containing protein [Mycobacterium sp. SMC-4]
MKRDVGATLAVEITDPTTLEFQIAVAPQPGAEVSESLSFVLNGNEIPASGIQEITGEHGNRIHRFQAPVGNLKVTYSATV
TGQADPAPLRTIDLSTYLRPSRYAEADKFFGFAATEFGEFADSATLLEKVSSWVGTRLNYVPGSSDPIDGAADTLLAGAG
VCRDYAHLVIAMLRAVNVPARLVSVYAPGCQPMDFHAVAEAFVDGQWRVVDATCLAPRQSLVRIATGRDAADTAFLDNHK
GSITLNDMTVTATVDGELPRDSIDQLVSIR
>STZ46087.1 transglutaminase domain-containing protein [Mycolicibacterium gilvum]
MPSVPLLSRFGKKRPAVDLMKRDVGAELDVEITDPTTLEFQIAVAPQPGAEVTESLSFVLGGKEIPLSEITEITGDHGNR
IHKLEAPVGNLKVSYSATVIGQADPAPVRDLDLSTYLRPSRYAEADKFFGFAGTEFGDIADSATILEKISSWVGARLNYV
PGSSDPIDGAADTLLAGSGVCRDYAHLVVALLRAVNVPARLVSVYAPGCQPMDFHAVAEAFVDGQWRVVDATLLAPRQSL
VRIATGRDAADTAWLDNHKGQITVNNMEVFATVDGDLPRDSIDQLVSIR
>WP 302775993.1 transglutaminase-like domain-containing protein [Mycolicibacterium neoaurum]
MKRDVGAELEVDITAPTTLEFQIAVAPHPGAEVHESLSFVLDGQPIQAQEITGTHGNRIHKFDAGTGHLRVDYSATVIGY
ADPPPVTDHDLSVYLRPSRYAEADKLFGFAGTEFGDQAKPAELLERISGWVGRRLQYVPGSSDPIDGAVDTMLAGAGVCR
DYAHLVVALLRAVKVPARLVSVYAPGLYPMDFHAVAEAFVDGQWRVVDATLLAPRESLVRIATGRDAADTAFLDNHSGAI
NLSLLSVRAITDGVLPTDQIDQLATLR
>WP 083405549.1 transglutaminase-like domain-containing protein [Mycolicibacterium rutilum]
MRREVGVELQVEITEPTLLEFQIAVAPHPGTEVTERLSFVLDGEPIEPEEISGPHGTRVHTMPAATGTLAVQYSAAIEGR
TAPPPVTAYDLLAYRRPSRYAEADKFYGFAATEFGSYADSATLLERVSSWVGTRLNYVPGSSDPIDGAVDTLLSGAGVCR
DFAHLVVALLRAVNVPARMVSVYAPGLYPMDFHAVVEAFIEGHWRVVDGTLLAPRSSLVRIATGRDAADTAFLTNHGGTI
SLDKLLVTAVVDGDLPGDSIDDLVSIG
>WP 418769606.1 transglutaminase-like domain-containing protein [Mycobacterium neumannii]
MRRQVGVELQVEITDPTELEFQIAVAPHPNAEVHEQLSILLDGKPVEPTEISGAHGNRIHTLSVSTGTLTVEYAATIVGR
TDPAPITPYDRLMYLRPSRYAEADKFYGFAATEFGSYLNSTTLLENVSSWVGTRLKYVPGSSDPIDGAADTLLAGEGVCR
DYAHLVVALLRAVNVPARVVSVYAPGLYPMDFHAVAEALVDDAWRVVDATLLAPRQSLVRIAAGRDAADIAFLTNHNGAI
TLDKLLVTAVVDGELPNGSIDQLVSIG
>WP 036433903.1 transglutaminase-like domain-containing protein [Mycolicibacterium mageritense]
MKRDVGVQLDVEIAGPTSLEFQIAVAQQMNTEVFESFCFDMNGERVQPIEIMGMHGSRIHKLEAEQGRLTVDYTATIIGR
AEPSPVTEYDLSMYLRPSRYAEADKFFGFAAAEFGNYSDSGTLLEKVSSWVSNRLSYVPGSSDPIDGAVDTMLAGAGVCR
DFAHLVVALLRAVNVPARVVSVYAPGLQPMDFHAVAEAFVDGCWRVIDGTLLAPRQSLVRIATGRDSADTAFLDNHMGSV
TLAEMRVIAVVDGELPRDSIDQLVSIC
>MDF2825334.1 transglutaminase-like enzyme predicted cysteine protease [Mycobacterium sp.]
MKRDVGAELDVDITAPTTVEFQIAVAPQPGAQVTEELSFTLDGKEIQAQEITGDHGNRIHKFEAGVGKLLASYSASIIGQ
ADPAPVTDLDLSTYLRPSRYAEADKFFGFAATEFGQYTDSETLLEKVSSWVGTRLSYVPGSSDPIDGAVETLLAGAGVCR
DYAHLSVAMLRAVNVPARLVAVYAPGCQPMDFHAVAEAFVDGHWRVVDATCLAPRQAMVRIATGRDAADTAFLDNHKGSI
TLNSAVVTAVVDGDLPMDSVGELVSIR
>WP 143815743.1 transglutaminase-like domain-containing protein [Mycolicibacterium sp. 018/SC-01/001]
MKRDVGAELDIEITEPTTLEFQIAVAPQPGAEVSESLSFVLNGKEIPLASIREISGDHGNRIHKFDVEKGNLKVSYSATV
RGQADPAPVTELDVTTYLRPSRYAEADKFFGFAATEFGDYTDSVALLEKVSSWVGARLQYVPGSSDPIDGAADTLLAGSG
VCRDYAHLVIALLRAVNVPARLVSVYAPGCQPMDFHAVAEAFVDGQWRVVDATCLAPRQSMLRIATGRDAADTAWLDNHK
GSITVNNMSVTATVDGELPKDSVDQVVSIR
>WP 355222865.1 transglutaminase-like domain-containing protein [Mycobacterium sp. NPDC006124]
MTTPALRRQVACGLDVDVTAPTTLEFQIAVAPHPDAEVWEALTFTLDGVDVAAKEISGEHGNRIHQLAVSGGNLQATYSA
TVIGQTDPAPVTDYDLSRYLRPTRYAEADKFYGFAATEFGGYLDSTTLLEKVSSWVGSRLNYVPGSSDPIDGAVDTLLAG
AGVCRDFAHLVVALLRAVNVPARVVAVYAPGLYPMDFHAVAEAFVEGVWRVVDATLLAPRQSLVRIATGGDAADTAFLVN
HKGAITLNSMYVTAIVDGQLPRDSIDQLVSIR
>WP 036462412.1 MULTISPECIES: transglutaminase-like domain-containing protein [Mycolicibacterium]
MKRDVGAELEVDITAPTTLEFQIAVAPHPGAEVYESLSFVLDGQPIQAQEISGTHGNRIHKFDVGTGHLRVDYSATVIGY
ADPPPVTDHDLSVYLRPSRYAEADKLFGFAGTEFGDQAEPAELLERIAGWVGRRLQYVPGSSDPIDGAVDTMLAGAGVCR
DYAHLVVALLRAVKVPARLVSVYAPGLYPMDFHAVAEAFVDNQWRVVDATLLAPRESLVRIATGRDAADTAFLDNHSGAI
NLSLLSVRAITDGVLPTDQIDQLATLR
>WP 046362973.1 transglutaminase-like domain-containing protein [Mycolicibacterium obuense]
MKRDVGAELDVEIYAPTTLEFQIAVAPQPGAEVTESLSFTLDGKEIPLEKINEISGDHGNRIHKFDVEKGNLKVSYSATV
LGQADPTPVTELDLTTYLRPSRYAEADKFFGFAATEFGDYTDSVALLEKVSSWVGSRLQYVPGSSDPIDGAADTLLAGSG
VCRDYAHLVIALLRAVNVPARLVSVYAPGCQPMDFHAVAEAFVDGQWRVVDATLLAPRQSLVRIATGRDAADTAWLDNHK
GSINVNNMVVTATVDGDLPKDSVDQVVSIR
>WP 281568800.1 transglutaminase-like domain-containing protein [Mycolicibacterium neoaurum]
MKRDVGAELEVDITAPTTLEFQIAVAPHPGAEVHESLSFVLDGQPIQAQEITGTHGNRIHKFEAGTGHLRVDYSATVIGY
ADPPPVTDHDLSVYLRPSRYAEADKLFGFAGTEFGDQAKPAVLLERISGWVGRRLQYVPGSSDPIDGAVDTMLAGAGVCR
DYAHLVVALLRAVKVPARLVSVYAPGLYPMDFHAVAEAFVDGQWRVVDATLLAPRESLVRIATGRDAADTAFLDNHSGAI
NLSLLSVRAITDGVLPTDQIDQLATLR
>WP 264024921.1 transglutaminase-like domain-containing protein [Mycolicibacterium pyrenivorans]
MKRDVGAELDVEITAPTTLEFQIAVAPQPGAAVTESLSFILNGKEIPAADIQEITGEHGNRIHKFEAPVGNLKATYSASV
VGQAEPAPLRDIDLSTYLRPSRYAEADKFYGFAATEFGEFADSATLLEKVSSWVGTRLSYVPGSSDPIDGAADTLLAGAG
VCRDYAHLVIAVLRAVNVPARLVSVYAPGCQPMDFHAVAEAFVDGQWRVADATCLAPRQSMVRIATGRDAADTAFLDNHK
GSINLNNMVVTATVDGELPRDSVDQLVSIR
>WP 065159405.1 transglutaminase-like domain-containing protein [Mycobacterium asiaticum]
MRREVGAALEVEIIEPTRLEFQIAVAPHPKAQVAERLSFEFDGNPVQSREISGMHGNRIHLLDAAAGKLSVRYEATIVGQ
ADPAPVAEDDLSMYLRPSRYAEADKLYGFAATEFGNYLDSAALLERVSLWVGTRLNYVPGSSDPIDGAAETLLSGAGVCR
DFAHLVVALLRAVFVPARVVSVYAPGLFPMDFHAVAEAFVEGGWRAVDGTLLAPRQSLVRIATGRDAADTAFLTNHRGAI
RLDYLEVTAIVDGELPRDSIDQMVSIG
>WP 085154258.1 transglutaminase-like domain-containing protein [Mycolicibacterium confluentis]
MKRDVGAELDVDITAPTTLEFQIAVAPHPGAEVTESLSFELNGAAIEAKEIAGAHGNRIHIFDADQGTLKVRYAATVKGQ
ADPPPVTDVDLSTYLRPSRYAETDKFFGFAATEFGQYADSATLLEKVSSWVGTRLKYVPGSSDPIDGAADTLLAGAGVCR
DYAHLVVALLRAVNVPARMVSVYAPGCAPMDFHAVAEAFVDGHWRVVDATCLAPRQAMVRIATGRDAADTAFLDNHKGAI
TLNRTEVTAVVDGDLPTDRVPELVTLG
>WP 137145072.1 transglutaminase-like domain-containing protein [Mycolicibacterium sp. CR10]
MKRDVGAELDVQIDAPTTLEFQIAVAPQPGAQVTESLSFVLNGEKIPLDDIQEISGEHGNRIHKFDAPVGTLRVEYSATV
IGEAQPAPFREIDLSTYLRPSRYAEADKFFGFAATEFGDLAESSSILEKVSSWVGARLSYVPGSSDPIDGAADTLLAGAG
VCRDYAHLVIAVLRAVNVPARLVSVYAPGCQPMDFHAVAEAYVDGQWRVVDATCLAPRQSMVRIGTGRDAADTAFLDNHK
GSINLNNMVVTATVDGDLPRDSIDQLVSMR
>WP 141864629.1 transglutaminase-like domain-containing protein [Arthrobacter sp. SLBN-53]
MKRDVGAELEVDITAPTTLEFQIAVAPHPGAEVHESLSFVLDGQPIQAQEITGTHGNRIHKFDVGTGHLRVDYSATVIGY
ADPPPVTDHDLSVYLRPSRYAEADKLFGFAGTEFGDQAKPAELLERISGWVGRRLQYVPGSSDPIDGAVDTMLAGAGVCR
DYAHLVVALLRAVKVPARLVSVYAPGLYPMDFHAVAEAFVDGQWRVVDATLLAPRESLVRIATGRDAADTAFLDNHSGAI
NLSLLSVRAITDGVLPTDQIDQLATLR
>WP 335325131.1 transglutaminase family protein [Mycolicibacterium neoaurum]
MKRDVGAELEVDITAPTTLEFQIAVAPHPGAEVYESLSFALDGQPIQAQEITGTHGNRIHKFDVGTGHLRVDYSATVIGY
ADPPPVTDHDLSVYLRPSRYAEADKLFGFAGTEFGDQAEPAELLERIAGWVGRRLQYVPGSSDPIDGAVDTMLAGAGVCR
DYAHLVVALLRAVKVPARLVSVYAPGLYPMDFHAVAEAFVDGQWRVVDATLLAPRESLVRIATGRDAADTAFLDNHSGAI
NLSLLSVRAITDGVLPTDQIDQLATLR
>RAV17018.1 transglutaminase [Mycolicibacterium sp. GF69]
MGVELQVEITDPTELEFQIAVAPHPNAEVHEQLSFLLDGKPVEAVEISGAHGNRMHTLCAPTGTLTVEYAATIVDRTDPA
PVTAYDRLMYLRPSRYAEADKFYGFAATEFGSYLDSTTLLEKVSSWVGTRLKYVTGSSDPIDGAADTLLAGEGVCRDFAH
LVVALLRAVNVPARVVSVYAPGLYPMDFHAVAEAYVEGGWRVVDATLLAPRQSLVRIATGRDAADIAFLTNHKGAITLEK
LLVTAVVDGELPNDSIDQLVSIG
>HEV7418975.1 transglutaminase family protein [Mycobacterium sp.]
MKRDVGVELDVYIAEPSTLEFQIAVAPHPGAQVTESLSFTLNGNEIRATEIIGDHGNRIHKFDASEGSLQASYSATIIGQ
GDPAPVTEIDLSTYLRPSRYAEADKFFGFAATEFGQYVDSATLLAKVSSWVGTRLHYVPGSSDPIDGAADTLLAGAGVCR
DYAHLVVALLRAVNVPARLVAVYAPGCEPMDFHAVAEAYVDGHWRVVDATLLAPRQTLVRISTGRDAADTAFLDNHHGSI
TLNWAAVTAVVDGDLPHDSIDELVSIR
>WP 213449455.1 transglutaminase-like domain-containing protein [Mycolicibacterium neoaurum]
MKRDVGAELEVDITAPTTLEFQIAVAPHPGAEVYESLSFVLDGQPIQAQEISGTHGNRIHKFDVGTGHLRVDYSATVIGY
ADPPPVTDHDLSVYLRPSRYAEADKLFGFAGTEFGDQAEPAELLERIAGWVGRRLQYVPGSSDPIDGAVDTMLAGAGVCR
DYAHLVVALLRAVKVPARLVSVYAPGLYPMDFHAVAEAFVDNQWRVVDATLLAPRESLVRIATGRDAADTAFLDNHSGAI
NLSLLSVRAITDGVLPTDQINQLATLR
>MBX7448543.1 transglutaminase family protein [Mycolicibacterium aurantiacum]
MKRDVGAELDVEITEPTTLEFQIAVAPQPGADVTENLSFTLDGRDIPPERILEISGDHGNRIHKFDVEKGNLKVSYAASV
LGHAEPAPVTELDLTTYLRPSRYAEADKFFGFAATEFGDFTDSVKLLEKVSSWVGSRLQYVPGSSDPIDGAADTLLAGSG
VCRDYAHLVIALLRAVNVPARLVSVYAPGCSPMDFHAVAEAFVDGQWRVVDATLLAPRQSLVRIATGRDAADTAWLDNHK
GAITVNNMSVMATVDGDLPRDSVDQVVSIR
>WP 099022671.1 transglutaminase-like domain-containing protein [Mycolicibacterium palauense]
MKRDVSTEIDVDINAETTLEFQIAVAPQPGAEVVESLSFMLNGKKIDATEITGMHGNRIHKFDAGVGNLKASYSASVIGQ
ADPAPVEEIDLITYLRPSRYAEADKFFGFAATEFGEYADSATLLEKVSSWVGTRLDYVPGSSDPIDGAADTLLAGAGVCR
DYAHLVVALLRAVYVPARLVAVYAPGCDPMDFHAVAEAFVDGHWRVVDATCLAPRQTVLRIATGRDAADTAFLDNHRGAI
TLNSAVVTAVVDGELPTDHVDDVVSIR
>WP 065130773.1 transglutaminase-like domain-containing protein [Mycobacterium asiaticum]
MKREVAAALEVDVIEATTLEFQIAVAPHPNADVTECLSFELDGSPVQAREISGMHGNRIHLLDVAQGRLSVGYEATILGR
TDPAPVTEHDLSMYLRPSRYAEADKLYGFAATEFGSFLDSAALLERVSLWVGTRLNYVPGSSDPIDGAVETLLSGAGVCR
DFAHLVVALLRAVFVPARVVSVYAPGLCPMDFHAVAEAFVEGGWQAVDGTLLAPRQSLVRIATGRDAADIAFLTNHRGAI
TLDRMTVTAIVDGDLPRDSIDQIVSIG
>MEW5810643.1 transglutaminase family protein [Actinomycetota bacterium]
MKRDVGAELDVEITAPTTLEFQIAVGPQPGAEVTESLSFVLNGNQIPPDRIQEISGDHGNRIHKFDVDGGNLKVSYAATV
RGQADPTPVTELDLTTYLRPSRYAEADKFFGFAATEFGDYTDSVALLEKVSSWVGSRLQYVPGSSDPIDGAADTLLAGSG
VCRDYAHLVIALLRAVNVPARLVSVYAPGCQPMDFHAVAEAFVDGQWRVVDATCLAPRQSMVRIATGRDAADTAWLDNHK
GQITVNNMTVTATVDGELPRDSVSEVVSIR
>WP 183474109.1 transglutaminase-like domain-containing protein [Mycolicibacterium iranicum]
MNSPTGEVLKRDVGAELDVEITDPTTLEFQIAVAPQPGAEVTEKLSFVLNGVEIPLSEIQEISGDHGNRIHKFEAPVGNL
KVSYSATVTGHADPAPVRDLDLSTYLRPSRYAEADKFFGFAGTEFGADAESASILEKISSWVGARLNYVPGSSDPIDGAA
DTLLAGSGVCRDYAHLVIALLRAVNVPARLVSVYAPGCQPMDFHAVAEAYVDGQWRVVDATLLAPRQSLVRIATGRDAAD
TAWLDNHKGQITVNNMVVTATVDGDLPRDSIDELVSLR
>WP 370331639.1 transglutaminase-like domain-containing protein [Mycolicibacterium hippocampi]
MKRDVAAELDVEITAPTTLEFQIAVAPQPGAEVTESLTFVLDGKEIPATGPTGVQEISGEHGNRIHKFDAPAGNLEVRYS
ATVLGHADPAPLRDIDLSTYLRPSRYAEADKFFGFAATEFGDFADTATLLEKVSSWVGTRLSYVPGSSDPIDGAADTVLA
GAGVCRDYAHLVIALLRAVNVPARLVSVYAPGCQPMDFHAVAEAFVDGHWRVVDATCLAPRQSLVRIATGRDAADTAFLD
NHKGAITLNNMTVTATVDGDLPRDSVEQLVSIR
>WP 048420100.1 transglutaminase-like domain-containing protein [Mycolicibacterium chubuense]
MKRDVGAELDVEITAPTTLEFQIAVAPQSGVEVTESLSFVLDGKEIPSADIKEIAGEHGNRIHTLEVAKGNLKVSYSASV
IGQADPPPLRDIDFSTYLRPSRYAEADKFFGFAATEFGDLADTATILEKVSSWVGSRLNYVPGSSDPIDGAADTLLAGEG
VCRDYAHLVVALLRAVNVPARLVSVYAPGCQPMDFHAVAEAFVDGQWRVVDATLLAPRQSLVRIATGRDAADTAWLDNHK
GAITVNNMTVTATVDGDLPRDSIDQLVSIQ
>WP 083737151.1 transglutaminase-like domain-containing protein [Mycobacterium sp. MS1601]
MKRDVGAELDVEITEPTTLEFQIAVAPQPGAQVTEELSFTLDGKEIAAREIIGEHGNRIHKFEAGVGNLKASYSASVIGQ
ADPVAVTDIDLSTYLRPSRYAEADKFFGFAATEFGKYADSVTILEKVSSWVGTRLSYVPGSSDPIDGAVDTLLAGAGVCR
DYAHLTVALLRAVNVPARLVAVYAPGCEPMDFHAVAEAFVDGHWRVVDATCLAPRQAMVRIATGRDAADTAFLDNHKGAI
TLNNAVVTAVVDGELPRDSVDQLVSIR
>WP 395311027.1 transglutaminase-like domain-containing protein [Mycobacterium sp. AMU20-3851]
MRRDVGAELEVNITAPTTLEFQIAVAPHPGAEVSESLSFVLNGEAVDAQEISGTHGNRIHKFDAGVGHLRVDYSATVVGV
AEPPPVTDSDLSMYLRPSRYAEADKLFGFAGTEFGAHSDHATLVAEVTAWVGRRLQYVPGSSDPIDGAVDTMLAGAGVCR
DYAHLVVALLRAVKVPARLVSVYAPGLFPMDFHAVAEAFVDGQWRVVDATRLAPRDSLVRIATGRDAADTAFLDNHNGAI
FLNRLSVRAITEGDLPTDSADRLVTLY
>WP 057149543.1 transglutaminase-like domain-containing protein [Mycolicibacterium psychrotolerans]
MKRDVGAELDVEITAPTTLEFQIAVAPQSGVEVTESLSFVLDGKEIPSGDIKEIAGEHGNRIHTLEVAQGNLKVSYSASV
VGQADPPPLRDIDLSTYLRPSRYAEADKFFGFAATEFGDLADTATILEKVSSWVGSRLNYVPGSSDPIDGAADTLLAGEG
VCRDYAHLVVALLRAVNVPARLVSVYAPGCQPMDFHAVAEAFVDGQWRVVDATLLAPRQSLVRIATGRDAADTAWLDNHK
GAITVNNMTVTATVDGDLPRDSIDQLVSIQ
>MDT5188229.1 hypothetical protein [Mycobacterium sp.]
MPSWTLRGRDKLDGPDEAAPSPSTLKRHVGVELDVWIAEASTLEFQIAVAPQPGAEVTESLSFTLNGNEIQANEIIGDHG
NRIHKFDAGQGSLLASYSATIIGEAEPAPVTEIDMSTYLRPSRYAEADKFFGFAATEFGSYTDPATLLENVSSWVGTRLQ
YVPGSSDPIDGAVDTLLAGRGVCRDYAHLVVALLRAVNVPARLVAVYAPGCEPMDFHAVAEAFVDGHWRVVDATLLAPRQ
TLVRISTGRDAADTAFLDNHNGSITLNSAWVTAVVDGPLPNDSIDDLVSIR
>WP 085149959.1 transglutaminase-like domain-containing protein [Mycolicibacterium confluentis]
MRRNVGSQLDVEITAASTLEFQIAVAPHPGAEVWESLSFTLDGAPVAAKEITGSHGNRIHKLAVESGLLRVNYTATIIGQ
ADVAPVTDYDLSRYLRPSRYAEADKFFGFAAKEFGSYANSAALLETVSSWVGTRLDYVAGSSDPIDGAVDTLLSGAGVCR
DFVHLVVALLRAVNVPARAVSVYAPGLYPMDFHAIAEAFIDGQWRVVDATLLAPRQSVVRIATGRDAADIAFLDSHDGNI
TLTGLNVSAVVDGELPRDSVDQLVSIR
>BBZ34703.1 putative transglutaminase-like protein [Mycolicibacterium confluentis]
MDMRRNVGSQLDVEITAASTLEFQIAVAPHPGAEVWESLSFTLDGAPVAAKEITGSHGNRIHKLAVESGLLRVNYTATII
GQADVAPVTDYDLSRYLRPSRYAEADKFFGFAAKEFGSYANSAALLETVSSWVGTRLDYVAGSSDPIDGAVDTLLSGAGV
CRDFVHLVVALLRAVNVPARAVSVYAPGLYPMDFHAIAEAFIDGQWRVVDATLLAPRQSVVRIATGRDAADIAFLDSHDG
NITLTGLNVSAVVDGELPRDSVDQLVSIR
>WP 159229624.1 transglutaminase-like domain-containing protein [Mycolicibacterium vanbaalenii]
MKRDVAAELDVEITAPTTLEFQIAVAPQPGAEVTESLTFVLDGKEIPATGPSGVQEISGEHGNRIHKFDAPAGNLEVRYS
ATVLGHAEPAPLRDIDLSTYLRPSRYAEADKFFGFAATEFGEFADTTTLLEKVSSWVGTRLSYVPGSSDPIDGAADTVLA
GAGVCRDYAHLVIALLRAVNVPARLVSVYAPGCQPMDFHAVAEAFVDGQWRVVDATCLAPRQSLVRIATGRDAADTAFLD
NHKGAITLNNMTVTATVDGDLPRDSLEQLVSIR
>WP 090343754.1 transglutaminase-like domain-containing protein [Mycolicibacterium malmesburyense]
MSRQVGVELQVEITDPTELEFQIAVATQTNTQVREHLSFCLDGAPVEPLEIIGAHGNRMHTLHVPIGTLTVDYAATIVGR
GDPAPVTDYDRLMYLRPSRYAEADKFYGFAATEFGSFVDSTTLLERVSSWVGTRLKYVPGSSDPIDGAADTLLAGEGVCR
DFAHLVVALLRAVNVPARLVSVYAPGLSPMDFHAVAGAFVEGAWHVVDATLLAPRQSLVRIATGRDAADTAFLTNHKGTI
TLDKLQVTAVVDGELPNDSIDQLVSIG
>CRL74943.1 transglutaminase [Mycolicibacterium malmesburyense]
MNMSRQVGVELQVEITDPTELEFQIAVATQTNTQVREHLSFCLDGAPVEPLEIIGAHGNRMHTLHVPIGTLTVDYAATIV
GRGDPAPVTDYDRLMYLRPSRYAEADKFYGFAATEFGSFVDSTTLLERVSSWVGTRLKYVPGSSDPIDGAADTLLAGEGV
CRDFAHLVVALLRAVNVPARLVSVYAPGLSPMDFHAVAGAFVEGAWHVVDATLLAPRQSLVRIATGRDAADTAFLTNHKG
TITLDKLQVTAVVDGELPNDSIDQLVSIG
>WP 073854389.1 transglutaminase-like domain-containing protein [Mycolicibacterium diernhoferi]
MRRDVGAELEVNITAPTTLEFQIAVAPHPGAEVSESLSFVLNGEPVDALEISGTHGNRIHKFDAGIGHLRVDYSATVVGY
ADPPPVTDSDLSMYLRPSRYAEADKLFGFAGTEFGDRSDHAALLAEVTAWVGRRLQYVPGSSDPIDGAVDTMLAGAGVCR
DYAHLVVALLRAVKVPARLVSVYAPGLFPMDFHAVAEAFVDGQWRVVDATGLAPRDSLVRIATGRDAADTAFLDNHNGGI
LLNLLNVRAITEGNLPIDALDRLVTLH
>WP 221367611.1 transglutaminase-like domain-containing protein [Mycolicibacterium xanthum]
MKRDVGAELDVQITAPTTLEFQIAVAPQPGAEVTEKLSFVLDGQPIPAEDIREITGEHGNRIHTFAAPVGNLQVSYSATV
IGQAEPAPVRDLDLSTYLRPSRYAEADKFFGFAATEFGDYADSATLLEKVSSWVGTRLSYVPGSSDPIDGAADTLLAGEG
VCRDYAHLVVALLRAVNVPARLVAVYAPGCDPMDFHAVAEAFVDGHWRVVDATCLAPRQSMVRIATGRDAADTAFLDNHK
GAVVLNNCTVTATVDGDLPTDSVDQLVSIR
>HEY5841598.1 transglutaminase family protein [Mycobacterium sp.]
MKRDVSAELDVDITAPTTVEFQIAVAPQPGAQVTEQLSFMLDGKEIQATEISGEHGNRIHVFDAGVGNLKASYSATIIGR
TDPAPRRDIDLSTYLRPSRYAEADKFFGFAATEFGDYTDAAALLETVSSWVGTRLDYVPGSSDPIDGAVDTLLAGAGVCR
DYAHLVVALLRAVNVPARLVAVYAPGCHPMDFHAVAEAFVDGVWRVVDATCLAPRQTMVRIATGRDAADTAFLDNHKGGI
VLNNCTVTAVVDGELPADSVEDLVSLG
>WP 048472179.1 transglutaminase-like domain-containing protein [Mycolicibacterium chlorophenolicum]
MKRDVGAELDVEITAPTTLEFQIAVAPQSGVEITESLSFVLDGKEIPSGDIKEIAGEHGNRIHTLEVAKGNLKVSYSASV
VGQADPPPLRDIDFSTYLRPSRYAEADKFFGFAATEFGDLADTATILEKVSSWVGSRLNYVPGSSDPIDGAADTLLAGEG
VCRDYAHLVVALLRAVNVPARLVSVYAPGCQPMDFHAVAEAFVDGQWRVVDATLLAPRQCLVRIATGRDAADTAWLDNHK
GAITVNNMTVTATVDGDLPRDSIDQLVSIQ
>WP 029106720.1 transglutaminase-like domain-containing protein [Mycobacterium sp. URHD0025]
MGTQLDIEIVAPTTLEFQIAVAPHPKAQVIESLSFVLDGKPLQAKEIRGTHGNRIHQFDAAVGNLKVDYTASVIGRNDPA
PVTDYDLSVYLRPSRYAEADKFFGFAATEFGHYVDSAVLLEKVSLWVANRLSYVPGSSDPIDGAVDTLLAGAGVCRDYAH
LVVALLRAVNVPARVVSVYAPGLQPMDFHAVVEAFVEGHWLVVDGTLLAPRQSLVRIATGRDAADIAFLDNHKGSIVLNS
MMVTAVVDGELPRDSVDQLVSIG
>WP 069413245.1 transglutaminase-like domain-containing protein [Mycolicibacterium flavescens]
MRREVGVELQVEITEPTHLELQIAVAQQPGVEVTEQLSVALNGQQVEPVEIAGPHGTRIHTLPAGGGTLSVQYTATILGR
AEPPPVTAYDLLAYLRPSRYAEADKFYGFAATEFGIFADSATLLERVSSWVGTRLNYVPGSSDPIDGAVDTLLSGAGVCR
DFAHLVVALLRAVTVPARMVSVYAPGLYPMDFHAVVEAFVEGQWRVVDGTLLAPRSSLVRIATGRDAADTAFLSNHSGTI
ALDKLAVTAVVDGELPGDSVDELVSIG
>WP 335333153.1 transglutaminase family protein [Mycobacterium kyogaense]
MKRDVGAELDVEIFAPTTLEFQIAVAPQPGAEVTESLSFTLDGKEIPLEKINEISGDHGNRIHKFDVEKGNLRVSYSATV
LGQADPTPVTELDLTTYLRPSRYAEADKFFGFAATEFGDYTDSVALLEKVSSWVGSRLQYVPGSSDPIDGAADTLLAGSG
VCRDYAHLVIALLRAVNVPARLVSVYAPGCQPMDFHAVAEAFVDEQWRVVDATLLAPRQSLVRIATGRDAADTAWLDNHK
GSINVNNMNVSATVDGDLPKDSVDQVVSIR
>MDT5241348.1 hypothetical protein [Mycobacterium sp.]
MPSWTLRGRDKLDGPDEATPSPSTLKRDVGVELDVWIAEPSTLEFQIAVAPQPGAEVTESLSFTLNGNEIQANEIIGDHG
NRIHKFDAGHGSLLASYSATIIGEAEPAPVTEIDMSTYLRPSRYAEADKFFGFAATEFGSYTDPATLLENVSSWVGTRLQ
YVPGSSDPIDGAVDTLLAGRGVCRDYAHLVVALLRAVNVPARLVAVYAPGCEPMDFHAVAEAFVDGHWRVVDATLLAPRQ
TLVRISTGRDAADTAFLDNHNGSITLNSAWVTAVVDGPLPNDSIDDLVSIR
>BBX31652.1 putative transglutaminase-like protein [Mycolicibacterium mageritense]
MGVQLDVEIAGPTSLEFQIAVAQQMNTEVFESFCFDMNGERVQPIEIMGMHGSRIHKLEAEQGRLTVDYTATIIGRAEPS
PVTEYDLSMYLRPSRYAEADKFFGFAAAEFGNYSDSGTLLEKVSSWVSNRLSYVPGSSDPIDGAVDTMLAGAGVCRDFAH
LVVALLRAVNVPARVVSVYAPGLQPMDFHAVAEAFVDGCWRVIDGTLLAPRQSLVRIATGRDSADTAFLDNHMGSVTLAE
MRVIAVVDGELPRDSIDQLVSIC
>MDT5299874.1 hypothetical protein [Mycobacterium sp.]
MPSWTLRGRDKLDGPDEAAPSPSTLKRHVGVELDVWIAEPSTLEFQIAVAPQPGAEVTESLSFTLNGNEIQANEIIGDHG
NRIHKFDAGHGSLLASYSATIIGEAEPAPVTEIDMSTYLRPSRYAEADKFFGFAATEFGSYTDPATLLENVSSWVGTRLQ
YVPGSSDPIDGAVDTLLAGRGVCRDYAHLVVALLRAVNVPARLVAVYAPGCEPMDFHAVAEAFVDGHWRVVDATLLAPRQ
TLVRISTGRDAADTAFLDNHNGSITLNSAWVTAVVDGPLPNDSIDDLVSIR
>WP 083142837.1 transglutaminase-like domain-containing protein [Mycolicibacterium parafortuitum]
MDTATHDASPRDVFKRDVGAELDIEITDPTTLEFQIAVAPQPGAEVSESLSFVFNGKEIPLSEIQEISGEHGNRIHKLEA
PVGNLKVSYSATVLGHADPPPVRELDLSTYLRPSRYAEADKFFGFAGTEFGDIADSATILEKIAAWVGSRLNYVPGSSDP
IDGAADTLLAGSGVCRDYAHLVIALLRAVNVPARLVSVYAPGCQPMDFHAVAEAYVDGQWRVVDATLLAPRQSLVRIATG
RDAADTAWLDNHKGQITVNNMEVFATVDGDLPRDSVDQLVSIR
>WP 043413438.1 transglutaminase-like domain-containing protein [Mycolicibacterium rufum]
MKRDVGAELDVEISAPTTLEFQIAVAPQSGVEVTESLSFVLDGKEIPAADITEISGEHGNRIHTLEVAQGNLKVSYSASV
LGQADPPPVRDIDMSTYLRPSRYAEADKFFGFAATEFGDLADTATILEKVSSWVGSRLSYVPGSSDPIDGAADTLLAGEG
VCRDYAHLVIALLRAVNVPARLVSVYAPGCQPMDFHAVAEAFVDGQWRVVDATLLAPRQSLVRIATGRDAADTAWLDNHK
GAITVNTMTVTATVDGELPRDTIDQLVSIQ
>WP 065035422.1 transglutaminase-like domain-containing protein [Mycobacterium asiaticum]
MKREVAAALEVDVIEATTLEFQIAVAPHPNADVTECLSFELDGSPVRAREISGMHGNRIHLLDVAQGRLSVGYEARILGR
TDPAPVTENDLSMYLRPSRYAEADKLYGFAATEFGSFLDSAALLERVSLWVGTRLNYVPGSSDPIDGAVETLLSGAGVCR
DFAHLVVALLRAVFVPARVVSVYAPGLCPMDFHAVAEAFVEGGWQAVDGTLLAPRQSLVRIATGRDAADIAFLTNHRGAI
TLDRMTVTAIVDGDLPRDSIDQIVSIG
>WP 193487952.1 transglutaminase-like domain-containing protein [Mycolicibacterium murale]
MKRDVAAELDVEITAPTTLEFQIAVAPQPGAQVTEELSFTLDGTEIRAQEITGEHGNRIHKFDAGTGLLQARYSASVVGR
AEPAPVTDIDLSTYLRPSRYAEADKFFGFAATEFGKYADSVTILEKVSSWVGTRLSYVPGSSDPIDGAADTLLAGAGVCR
DYAHLTIALLRAVNTPARLVAVYAPGCEPMDFHAVAEAFVDGHWRVVDATCLAPRQAMVRIATGRDAADTAFLDNHKGSI
TLNNATVTAVVDGDLPKDSVDQLVSIT
>MDT5290451.1 hypothetical protein [Mycobacterium sp.]
MPSWTLRGRDKLDGPDEATPSPNSLKRHVGVELDVWIAEPSTLEFQIAVAPQPGAEVTESLSFTLNGNEIKANEIIGDHG
NRIHKFDAGQGSLLASYSATIIGEAEPAPVTEIDMSTYLRPSRYAEADKFFGFAATEFGSYTDPATLLENVSSWVGTRLQ
YVPGSSDPIDGAVDTLLAGRGVCRDYAHLVVALLRAVNVPARLVAVYAPGCEPMDFHAVAEAFVDGHWRVVDATLLAPRQ
TLVRISTGRDAADTAFLDNHNGSITLNSAWVTAVVDGPLPNDSIDDLVSIR
>WP 418002251.1 transglutaminase-like domain-containing protein [Mycobacterium sp. PDNC021]
MKRQVSAELDVEVTEPTTLEFQIAVAPHPGATVAESMSFVLNGNAIQPREICGAHGTRIHTFDAAPGNLSVHYSATIDGH
CDPAPVTDYDRTMYLRPSRYAEADRLYGFAAAEFGQYSDAATLLEKICYWVGYRLKYVPGSSDPIDGAVDTLLAGRGVCR
DYAHLVVALLRAAKVPARLVAVYAPGCVPMDFHSVAEALVDGQWRVVDATGLAPRQSMVRVATGRDAADIAFLDNHNGAI
NLNRVAVTAVTDTDLPIDSVHDLVSIT
>MDT5361609.1 hypothetical protein [Mycobacterium sp.]
MPSWTLRGRDKLDGPDEAAPSPSTLKRHVGVELDVWIAEPSTLEFQIAVAPQPGAEVTESLSFTLNGNEIKANEIIGDHG
NRIHKFDAGQGSLLASYSATIIGEAEPAPVTEIDMSTYLRPSRYAEADKFFGFAATEFGSYTDPATLLENVSSWVGTRLQ
YVPGSSDPIDGAVDTLLAGRGVCRDYAHLVVALLRAVNVPARLVAVYAPGCEPMDFHAVAEAFVDGHWRVVDATLLAPRQ
TLVRISTGRDAADTAFLDNHNGSITLNSAWVTAVVDGPLPNDSIDDLVSIR
>SRX78809.1 transglutaminase [Segniliparus rotundus DSM] [Mycolicibacterium parafortuitum]
MPSTRPTRLLPRIGKRRPAVDTATHDASPRDVFKRDVGAELDIEITDPTTLEFQIAVAPQPGAEVSESLSFVFNGKEIPL
SEIQEISGEHGNRIHKLEAPVGNLKVSYSATVLGHADPPPVRELDLSTYLRPSRYAEADKFFGFAGTEFGDIADSATILE
KIAAWVGSRLNYVPGSSDPIDGAADTLLAGSGVCRDYAHLVIALLRAVNVPARLVSVYAPGCQPMDFHAVAEAYVDGQWR
VVDATLLAPRQSLVRIATGRDAADTAWLDNHKGQITVNNMEVFATVDGDLPRDSVDQLVSIR
>MBI3215458.1 transglutaminase family protein [Mycobacterium sp.]
MKREVGAQLDVDITAPTTLEFQIAVAPQPGAQVTEQLSFTLDGNPIQAKEIIGTHGNRIHVFDSGVGNLKANYSATIIGQ
ADPAPFEEIDLSTYLRPSRYAEADKFFGFAATEFGEYTDSATLLEKVSSWVGTRLQYVPGSSDHIDGAVDTLLAGRGVCR
DYAHLVVALLRAVNVPARLVAVYAPGCEPMDFHAVAEAYVDGHWRVVDATCLAPRQTLVRIATGRDAADTAFLDNHKGSI
NLNSAWVTAWVDGPLPYDHIDQLVSIS
>MFW0153253.1 transglutaminase-like domain-containing protein [Mycobacterium sp. smrl JER01]
MFKRDVGADLDVEITDPTTLEFQIALAPQPGAEVTESLSFVLDGKQIPLGEIQEITGDHGNRIHKFDAPVGNLKVRYRAT
VVGQADPAPLRELDLSTYLRPSRYAEADKFFGFAATEFGAVADSVALLEKVSSWVGARLSYVPGSSDPIDGAADTLLAGS
GVCRDYAHLVIALLRAVNVPARLVSVYAPGCQPMDFHAVAEAFVDGHWRVVDATCLAPRQSLVRIATGRDAADTAWLDNH
KGAITVNNMEVTATVDGELPRDSIEQLVSIR
>WP 079925014.1 transglutaminase-like domain-containing protein [Mycobacterium sp. AT1]
MRREVGAQLQVEVFDTTTLEFQIAVAPQPGAEVTEELSFTLNGNAVEPIELVGQHGTRIHKFEAGKGTVLANYSATIIGQ
ADPAPVTEIDLSTYLRPSRYAEADKFYGFAATEFGNDAKSTALLEKVSSWVGTRLQYVPGSSDPIDGAADTVLAGTGVCR
DYAHLVIALLRAVNVPARLVAVYAPGCYPMDFHAVAEAYVDGLWRVVDATCLAPRQTMVRIATGRDAADTAFLDNHGGGI
NLTSMNVNAWVEGMLPLDSVEELVSLG
>WP 263995707.1 transglutaminase-like domain-containing protein [Mycobacterium yunnanensis]
MRREVGAQLQVEVFDTTTLEFQIAVAPQPGAEVTEELSFTLNGNAIEPIELIGPHGTRIHKFEAGKGTVLANYSATVIGQ
AEPAPVTEIDLSTYLRPSRYAEADKFYGFAATEFGNDAKSSALLEKVSSWVGTRLQYVPGSSDPIDGAADTVLAGTGVCR
DYAHLVIALLRAVNVPARLVAVYAPGCYPMDFHAVAEAYVDGMWRVVDATCLAPRQTMVRIATGRDAADTAFLDNHGGGI
NLTSMNVNAWVEGMLPLDSVEELVSLG
>WP 236644963.1 transglutaminase-like domain-containing protein [Mycolicibacterium parafortuitum]
MDTAGHDVFKPDVFKRDVGAELDVEITDPTTLEFQIAVAPQPGAEVSESLSFVFNGKEIPPGEIQEIAGEHGNRIHKLEA
PVGNLKVSYSATVLGHADPPPVRDLDLSTYLRPSRYAEADKFFGFAGTEFGDIADSATILEKIAAWVGSRLNYVPGSSDP
IDGAADTLLAGSGVCRDYAHLVIAMLRAVNVPARLVSVYAPGCQPMDFHAVAEAYVDGQWRVVDATLLAPRQSLVRIATG
RDAADTAWLDNHKGQITVNNMEVFATVDGDLPRDSLDQLVSIR
>WP 115278910.1 transglutaminase-like domain-containing protein [Mycolicibacterium tokaiense]
MKRDVAAELDVAITAPTTLEFQIAVAPQPGAQVTEELSFTLDGTEIRAQEITGEHGNRIHKFDAGTGLLQARYSASVVGR
AEPAPVTDIDLSTYLRPSRYAEADKFFGFAATEFGKYADSVTILEKVSSWVGTRLSYVPGSSDPIDGAADTLLAGAGVCR
DYAHLTIALLRAVNIPARLVAVYAPGCEPMDFHAVAEAFVDGHWRVVDATCLAPRQAMVRIATGRDAADTAFLDNHKGSI
TLNNATVTAVVDGDLPKDSVDQLVSIT
>WP 043393779.1 transglutaminase-like domain-containing protein [Mycolicibacterium llatzerense]
MKRQVSAELDVEVTEPTTLEFQIAVAPHPGATVAESMSFVLNGNAIQPREICGAHGTRIHTFDAAPGNLSVHYSATIDGH
CDPAPVSDYDRTMYLRPSRYAEADRLYGFAAAEFGQYSDAATLLEKICYWVGYRLQYVPGSSDPIDGAVDTLLAGRGVCR
DYAHLVVALLRAAKVPARLVAVYAPGCVPMDFHSVAEALVDGQWRVVDATGLAPRQSMVRVATGRDAADIAFLDNHNGAI
NLNRVAVTAVTDTDLPIDSVHDLVSIS
>WP 237571909.1 transglutaminase-like domain-containing protein [Mycolicibacterium lacusdiani]
MPSVTPHATAEAAAPESGAETTLKRDVGVDLDVWIDAPTTLEFQIAVAPHPGAQITESLSFTLNGKEIEAEEITGDHGNR
IHKFDAGKGKLLASYSATVIGQADPAPVTEIDLSTYLRPSRYAEADKFFGFAATEFGRYVDSATVLAKVSSWVGTRLHYV
PGSSDPIDGAADTLLAGAGVCRDYAHLVVALLRAVNVPARLVAVYAPGCDPMDFHAVAEAYVDGVWRVVDATLLAPRQTL
VRISTGRDAADTAFLDNHNGSITLNSAVVRAVVDGNLPNDSIDELVSIR
>WP 071285241.1 transglutaminase-like domain-containing protein [Mycolicibacterium llatzerense]
MKRQVSAELDVEVTEPTTLEFQIAVAPHPGATVAESMSFVLNGNAIQPREICGAHGTRIHTFDAAPGNLSVHYSATIDGH
CDPAPVSDYDRTMYLRPSRYAEADRLYGFAAAEFGQYSDAATLLEKICYWVGYRLQYVPGSSDPIDGAVDTLLAGRGVCR
DYAHLVVALLRAAKVPARLVAVYAPGCVPMDFHSVAEALVDGQWRVVDATGLAPRQSMVRVATGRDAADIAFLDNHNGAI
NLNRVAVTAVTDTDLPIDSVHDLVSIT
>WP 149478015.1 transglutaminase-like domain-containing protein [Mycolicibacterium sp. P1-18]
MRREVGAQMQVEVFDPTTLEFQIAVAPQPGAEVTEELSFTLNGNAVEPIELIGQHGTRIHKFEAGKGTVLANYSATIIGQ
ADPAPVTEIDLSTYLRPSRYAEADKFYGFAATEFGNDAKSTALLEKVSSWVGTRLQYVPGSSDPIDGAADTVLAGTGVCR
DYAHLVIALLRAVNVPARLVAVYAPGCYPMDFHAVAEAYVDGMWRVVDATCLAPRQTMVRIATGRDAADTAFLDNHGGGI
NLTSMNVNAWVEGMLPLDSVEELVSLG
>WP 283507131.1 transglutaminase-like domain-containing protein [Rhodococcus sp. G-MC3]
MKDAAVLKRDVSARLDVDITADTTLEFQIAVAPHPGTQVIESLSFVLDGQSISAKEVSGVHGNRIHVFEAGVGNLQVAYD
ATIIGNTDPAPVTDHDMSVYLRPSRYAEADKFYGFAASEFGDYADSEELLEKVASWAGARLNYVPGSSDPIDGAVDTLLA
GAGVCRDYSHLVVAMLRALNVPARLVAVYAPGCEPMDFHAVAEGFVGGTWRVVDATCLAPRSTLVRIATGRDAADTAFLD
NRKGAITLNNAVVTAVVDGELPTDDITELVSLT
>WP 264042844.1 transglutaminase-like domain-containing protein [Mycolicibacterium hodleri]
MRREVGAQLQVEVFDTTTLEFQIAVAPQPGAEVTEELSFTLNGNTVEPIELVGQHGTRIHKFEAGKGTVLANYSATIIGQ
ADPAPVTEIDLSTYLRPSRYAEADKFYGFAATEFGSDAKSTALLEKVSSWVGTRLQYVPGSSDPIDGAADTVLAGTGVCR
DYAHLVIALLRAVNVPARLVAVYAPGCYPMDFHAVAEAYVDGMWRVVDATCLAPRQTMVRIATGRDAADTAFLDNHGGGI
NLTSMNVNAWVEGMLPLDSVEELVSLG
>WP 197379098.1 transglutaminase-like domain-containing protein [Mycolicibacterium mengxianglii]
MKRDVGADLDVYIAAPTTLEFQITVAPQPGLEVTEELSFELNGNKIEPQEIIGEHGSRIHKFDAGVGSLKASYSATVIGE
AEPPSVTDIDLSTYLRPSRYAEADKFFGFAATEFGQYADSATLLEKVSSWVGNRLSYVPGSSDPIDGAVDTLLAGAGVCR
DYAHLSVALLRAVNVPARLVAVYAPGCQPMDFHAVAEAFIEGQWRVVDATYLAPRQTLVRISTGRDAADTAFLDNHNGSI
TLNSAIVRAVVDGNLPVDSVQDLVSIR
>MDR3663519.1 transglutaminase family protein [Mycobacterium sp.]
MKRQVSAELNIDVTASTTLEFQIAVAPHPGAEVVESLSFMLNGNAIQPHEIRGAHGTRIHTFDSSPGNVAVHYSATIDGH
SDPAPVGEYDKTLYLRPSRYVEADRLYGFAAAEFGQYSDAATLLEKISYWVGFRLNYVPGSSDPIDGAVDTLLAGRGVCR
DYAHLVVALLRAAKVPARLVAVYAPGCIPMDFHTVAEALVEGQWRVVDATGLAPRQSLVRIATGRDAADIAFLDNHNGAI
NLNRIEVTAVTDVDLPIDSVHELVSIT
>MCF6390872.1 transglutaminase family protein [Mycobacterium sp. MBM]
MQRDVAAELEVDILAPTTLEFQIAVAPHPGAQVSESLSFVLDGQPVQALEIGGTHGNRIHKFDAAPGHLRVDYSARIVGY
ADPPPVTEYDKSMYLRPSRYAESDKLLGFAGTEFGQLDDPATLSERVSSWVGQRLQYVPGSSDPIDGAVDTLLAGAGVCR
DYAHLVVALLRAVKVPARLVSVYAPGLYPMDFHAVAEAFVGGQWRVVDATLLAPRDSLVRIATGRDAADTAFLDNHNGAI
NLSLLNVRAVTDGILPSDAPADLATLH
>WP 241204768.1 transglutaminase-like domain-containing protein [Mycobacterium sp. PSTR-4-N]
MKRDVGAELDIEITEPTTLEFQIAVAPQPGAEVTEKLSFVLDGNEIPLESIREISGDHGNRIHKFEVAGGNLKVSYTASV
LGRADPTPVTELDLTTYLRPSRYAEADKFFGFAATEFGDFTDSVKLLEKVSSWVGSRLNYVPGSSDPIDGAADTLLAGSG
VCRDYAHLVIALLRAVNVPARLVSVYAPGCSPMDFHAVAEAFVDGQWRVVDATCLAPRQSMLRIATGRDAADTAWLDNHG
GSIAVNSMNVTATVDGDLPRDSVDQVVSIR
>WP 142551822.1 transglutaminase-like domain-containing protein [Mycolicibacterium hodleri]
MRREVGAQLQVEVFDPTTLEFQIAVAPQPGAEVTEELSFTLNGNAIEPTELVGQHGTRIHKFEAGKGTVHANYSATIIGQ
TDPPPVTEIDLSTYLRPSRYAEADKFYGFAATEFGNDAKSTALLEKVSSWVGTRLQYVPGSSDPIDGAADTVLAGTGVCR
DYAHLVIALLRAVNVPARLVAVYAPGCYPMDFHAVAEAYVDGLWRVVDATCLAPRQTMVRIATGRDAADTAFLDNHGGGI
NLTSMNVNAWVEGMLPLDSVEELVSLG
>WP 163920964.1 transglutaminase-like domain-containing protein [Mycolicibacterium arabiense]
MPSVTPHATAEAPAPESGAETTLKRDVGVDLDVWIDAPTTLEFQIAVAPHPGAQITESLSFTLNGKEIEATEIIGDHGNR
IHKFDAGKGKLLASYSATVIGQADPAPVTEIDLSTYLRPSRYAEADKFFGFAATEFGRYVDSATVLAKVSSWVGTRLHYV
PGSSDPIDGAADTLLAGAGVCRDYAHLVVALLRAVNVPARLVAVYAPGCDPMDFHAVAEAYVDGVWRVVDATLLAPRQTL
VRISTGRDAADTAFLDNHNGSITLNSAVVRAVVDGNLPNDSIDELVSIR
>WP 270713921.1 transglutaminase-like domain-containing protein [Mycolicibacterium sp. BiH015]
MKRDVGAELDIEISDETTLEFQIAVAPQPGAEVTETLSFTLNGKEIPLSRIQEISGDHGNRIHKFDAPVGNLKVSYSATV
IGSADPAPLRDLDLSTYLRPSRYAEADKFFGFAATEFGDIADSVELLEKVPAWVGARLSYVPGSSDPIDGAADTLLAGSG
VCRDYAHLVIALFRAVNVPARLVSVYAPGCQPMDFHAVAEAFVDGQWRVVDATCLAPRQSMVRIATGRDAADTAWLDNHK
GQISVNNMSVTATVDGELPRDSIEQLVSIR
>WP 377039162.1 transglutaminase-like domain-containing protein [Mycolicibacterium sp. GCM10028919]
MPSVTPHATAEASAPESGAETTLKRDVGVDLDVWIDAPTTLEFQIAVAPHPGAQITESLSFTLNGKEIEAEEIIGDHGNR
IHKFDAGKGKLLASYSATVIGQADPAPVTEIDLSTYLRPSRYAEADKFFGFAATEFGRYVDSATVLAKVSSWVGTRLHYV
PGSSDPIDGAADTLLAGAGVCRDYAHLVVALLRAVNVPARLVAVYAPGCDPMDFHAVAEAYVDGVWRVVDATLLAPRQTL
VRISTGRDAADTAFLDNHNGSITLNSAVVRAVVDGNLPNDSIDELVSIR
>MDP9164880.1 transglutaminase family protein [Actinomycetota bacterium]
MRREVGAQLEVEGFDPTTLEFQIAVAPQPGAEVTEELSFTLNGNAIEPMELIGQHGTRIHKFEAGKGTVQANYSATIIGQ
SEPAPVTEIDLSTYLRPSRYAEADKFYGFAATEFGNLAKSTVLLEKVSSWVGTRLQYVPGSSDPIDGAADTVLAGQGVCR
DYAHLVIALLRAVNVPARLVAVYAPGCYPMDFHAVAEAYVDGLWRVVDATCLAPRQTMVRIATGRDAADTAFLDNHGGGI
NLTSMNVTAWVEGMLPLDSVEELVSLG
>WP 068372781.1 transglutaminase-like domain-containing protein [Rhodococcus sp. EPR-157]
MLKRDVSARLDVDITDATTLEFQIAIAPHPGTTVTESLTFELDGQPITPKEVSGAHGNRIHVFPAGVGNLQVAYDATVIG
NTTPAPVTDYDMSLYLRPSRYAEADKFYGFAATEFGAYADSEELLERISSWVGARLNYVPGSSDPIDGATDTLLAGAGVC
RDYSHLVVAMLRAVNVPARLVAVYAPGCDPMDFHAVAEAFVGGVWRVVDATCLAPRSTLVRIATGRDAADTAFLDNHKGA
ITLNSSVVTAVVDGDLPIDDITELVSLT
>WP 232079665.1 transglutaminase-like domain-containing protein [Mycolicibacterium parafortuitum]
MDTAGHDVFKPDVFKRDVGAELDVEITDPTTLEFQIAVAPQPGADVSESLSFVFNGKEIPPGEIQEIAGEHGNRIHKLEA
PVGNLKVSYSATVLGHADPPPVRDLDLSTYLRPSRYAEADKFFGFAGTEFGDIADSATILEKIAAWVGSRLNYVPGSSDP
IDGAADTLLAGSGVCRDYAHLVIAMLRAVNVPARLVSVYAPGCQPMDFHAVAEAYVDGQWRVVDATLLAPRQSLVRIATG
RDAADTAWLDNHKGQITVNNMEVFATVDGDLPRDSLDQLVSIR
>WP 014818098.1 transglutaminase-like domain-containing protein [Mycolicibacterium chubuense]
MKRDVGAELEVEITAATTLEFQIAVAPQPGAEVTESLSFTLNGREIPLTEITEIVGEHGSRIHTLEAPQGNLKVSYSASV
VGEARPAPVRDLDLSTYLRPSRYAEADKFFGFAATEFGEYADTATLLEKVSSWVGARLSYVPGSSDPIDGAADTLLAGQG
VCRDYAHLVIALLRALDVPARLVSVYAPGCRPMDFHAVAEAFVGDQWRVVDATCLAPRQSMVRIATGRDAADTAWLDNHK
GAITVNTMTVTATVDGDLPKDSIDQLVSIR
>WP 024447288.1 transglutaminase-like domain-containing protein [Mycolicibacterium iranicum]
MKRDVGAELDIEISDETTLEFQIAVAPQPGAEVTESLSFTLNGKEIPLGRIQEISGDHGNRIHKFDAPVGNLKVSYSATV
IGSADPAPVRDLDLSTYLRPSRYAEADKFFGFAATEFGDIADSVELLEKVPAWVGARLSYVPGSSDPIDGAADTLLAGSG
VCRDYAHLVIALFRAVNVPARLVSVYAPGCQPMDFHAVAEAFVDGHWRVVDATCLAPRQSMVRIATGRDAADTAWLDNHK
GQITVNDMCVTATVDGELPRDSIEQLVSIR
>WP 056558173.1 transglutaminase-like domain-containing protein [Mycobacterium sp. Root135]
MRREVGAQLQVEVFDPTTLEFQIAVAPQPGAEVTEELSFTLNGNAIEPTELVGQHGTRIHKFEAGKGTVLANYSATIIGQ
TDPPPVTEIDLSTYLRPSRYAEADKFYGFAATEFGNDAKSTALLEKVSSWVGTRLQYVPGSSDPIDGAADTVLAGTGVCR
DYAHLVIALLRAVNVPARLVAVYAPGCYPMDFHAVAEAYVDGLWRVVDATCLAPRQTMVRIATGRDAADTAFLDNHGGGI
NLTSINVNAWVEGMLPLDSVEELVSLG
>WP 341441898.1 transglutaminase-like domain-containing protein [Rhodococcus navarretei]
MLKRDVSARLDVDITAATTLEFQIAIAPHPGTTVTESLSFVLDGNPVEPKEVSGPHGNRIHVMPADVGNLQVSYDATILG
NTTPAPVTDYDMSLYLRPSRYAEADKFYGFAATEFGDYADSEELLAKISAWVGSRLNYVPGSSDPIDGAVDTLLAGQGVC
RDYSHLVVAMLRAVNVPARLVAVYAPGCDPMDFHAVAEAFVGGQWRVVDATCLAPRSTLVRISVGRDAADTAFLDNHKGA
ITLNSSVVTAVVDGELPQDDITELISLT
>WP 338888834.1 transglutaminase family protein [Rhodococcus sovatensis]
MLKRDVSARLDVDITDATTLEFQIAIAPHPGTTVTESLTFELDGQPITPTEVSGAHGNRIHVFPAGVGNLQVAYDATVLG
NTTPAPVTDYDMSLYLRPSRYAEADKFYGFAATEFGAYADSEELLERISSWVGARLNYVPGSSDPIDGATDTLLAGAGVC
RDYSHLVVAMLRAVNVPARLVAVYAPGCDPMDFHAVAEAFVGGVWRVVDATCLAPRSTLVRIATGRDAADTAFLDNHKGA
ITLNSSVVTAVVDGDLPNDDITELVSLT
>MCW2553247.1 transglutaminase [Mycobacterium sp.]
MRREVGAQLQVEVFDPTTLEFQIAVAPQPGAEVTESLSFTLNGNPIEPMELIGQHGTRIHKFDAGNGTVLANYSATIIGQ
AEPAPVTEIDLSTYLRPSRYAEADKFYGFAATEFGKLAKSVTLLEKVSSWVGTRLQYVPGSSDPIDGAADTVLAGTGVCR
DYAHLVIALLRAVNVPARLVAVYAPGCYPMDFHAVAEAYVDGMWRVVDATCLAPRQTMVRIATGRDAADTAFLDNHGGGI
NLTSINVSAWVEGMLPIDSVEDLVSLG
>WP 068255200.1 transglutaminase-like domain-containing protein [Mycobacterium sp. ACS4331]
MKRDVGAELDVDITAPTTLEFQIAVAPHPGAEVSESLSFELNGRPIAAKEITGAHGNRIHIFDADEGSLKVRYGATVSGR
AAPPPVADIDLSTYLRPSRYAEADKFFGFAATEFGQYADSATLLEKVSSWVGTRLKYVPGSSDPIDGAADTLLAGAGVCR
DYAHLVVALLRAVNVPARLVSVYAPGCAPMDFHAVAEAFVDGHWRVVDATCLAPRQAMVRIATGRDAADTAFLDNHKGAI
TLHRTEVSAVVDGDLPTDRVPELVTLG
>WP 036437595.1 transglutaminase-like domain-containing protein [Mycobacterium sp. URHB0044]
MTTGTQSTLKRDVGVDLDVWISAPTTLEFQIAVAPQPGATVTESLSFTLNGKQIEATEISGDHGNRIHKFDAGEGSLLAS
YSATIIGQSDPAPVTEIDLSTYLRPSRYAEADKFFGFAATEFGQWVDSATLLAKVSSWVGTRLHYVPGSSDPIDGAADTL
LAGAGVCRDYVHLVVALLRAVNVPARMVAVYAPGCDPMDFHAVAEAYVDGHWRVVDATLLAPRQTLVRISTGRDAADTAF
LDNHNGSITLNSMWVRAVVDGYLPHDAVEELVSIR
>WP 355219827.1 transglutaminase-like domain-containing protein [Mycobacterium sp. NPDC006124]
MRREVGAQLQVEVFDTTTLEFQIAVAPQPGAEVTEELSFTLNGNAVEPIELIGQHGTRIHKFEAGKGTVLANYSATVIGE
AEPAPVTEIDLSTYLRPSRYAEADKFYGFAATEFGNDAKSTALLEKVSSWVGTRLQYVPGSSDPIDGAADTVLAGTGVCR
DYAHLVIALLRAVNVPARLVAVYAPGCYPMDFHAVAEAYVDGMWRVVDATCLAPRQTMVRIATGRDAADTAFLDNHGGGI
NLTSMNVNAWVEGMLPLDSVEELVSLG
>WP 318978304.1 transglutaminase family protein [Mycolicibacterium sp. 050158]
MRREVGAQLQVEVFDETTLEFQIAVAPQPGAEVTESLSFTLNGNEIEPMELVGQHGTRIHKFDAGKGTVLANYSATIIGQ
ADPAPITEIDLSTYLRPSRYAEADKFYGFAATEFGEFAKSVTLLEKVSSWVGTRLQYVPGSSDPIDGAADTVLAGQGVCR
DYAHLVVALLRALNVPARLVAVYAPGCYPMDFHAVAEAYVDGLWRVVDATCLAPRQSMVRIATGRDAADTAFLDNHGGGI
NLTSMNVTAWVEGMLPVDDVKDLVSLG
>WP 163801397.1 transglutaminase-like domain-containing protein [Mycolicibacterium sediminis]
MKRDVGVEMDVWIAAATTVEFQIAVAPQPGAAVTESLSFTLNGNEIEATEVIGEHGNRIHKFDVGEGKLLANYSATIIGR
SDPAPVTEIDLSTYLRPSRYAEADKFFGFAATEFGQYADSETLLAKVSQWVATRLHYVPGSSDPIDGAADTLLAGAGVCR
DYAHLVVALLRAVNVPARLVAVYAPGCQPMDFHAVAEAFVDGNWRVVDATLLAPRQTLVRIATGRDAADTAFLDNHKGSI
TLNYANVRAVVDGDLPVDDVEELVSIR
>MCW2730891.1 transglutaminase [Mycobacterium sp.]
MRREVGAQLQVEVFDPTTLEFQIAVAPQPGAEVTESLSFTLNGNPIEPMELIGQHGTRIHKFDAGNGTVLANYSATIIGQ
AEPAPVTEIDLSTYLRPSRYAEADKFYGFAATEFGKLAKSVTLLEKVSSWVGTRLQYVPGSSDPIDGAADTVLAGTGVCR
DYAHLVIALLRAVNVPARLVAVYAPGCYPMDFHAVAEAYVDGMWRVVDATCLAPRQTMVRIATGRDAADTAFLDNHGGGI
NLTSINVSAWVEGMLPIDTVEDLVSLG
>WP 121112179.1 transglutaminase-like domain-containing protein [Rhodococcus sp. P1Y]
MLKRDVSARLDVDITAPTTLEFQIAIAPHPGTTVTESLSFLLDGNPIQAKEVSGAHGNRIHVFPADAGNLQVAYDATVLG
NTTPAPVTDYDMSLYLRPSRYAEADKFYGFAATEFGDYADSEELLERISSWVGARLNYVPGSSDPIDGATDTLLAGAGVC
RDYSHLVVAMLRAVNVPARLVAVYAPGCDPMDFHAVAEAFVGGTWRVVDATCLAPRSTLVRIATGRDAADTAFLDNHKGA
ITLNSSVVTAVVDGELPTDDITELVSLT
>WP 135046256.1 transglutaminase-like domain-containing protein [Rhodococcus sp. 1R11]
MLKRDVSARLDVDITAATTLEFQIAVAPHPGTTVTESLSFVLDGNPVEAKEVSGPHGNRIHVMPADVGNLQVSYDATILG
NTTPAPVTDYDMSLYLRPSRYAEADKFYGFAATEFGDYADSEELLAKISAWVGSRLNYVPGSSDPIDGAVDTLLAGQGVC
RDYSHLVVAMLRAVNVPARLVAVYAPGCDPMDFHAVAEAFVGGQWRVVDATCLAPRSTLVRISVGRDAADTAFLDNHKGA
ITLNSSVVTAVVDGELPQDDITELVSLT
>MET0451632.1 transglutaminase family protein [Mycobacterium sp.]
MRREVGAQLQVEVFDPTTLEFQIAVAPQPGAEVTEELSFTLNGNAIEPMELVGQHGTRIHKFEAGKGTVLANYSATIIGQ
TDPAPVTEIDLSTYLRPSRYAEADKFYGFAATEFGDYAKSITLLEKVSSWVGTRLQYVPGSSDPIDGAADTVLAGQGVCR
DYAHLVIALLRAVNVPARLVAVYAPGCYPMDFHAVAEAYVDGMWRVVDATCLAPRQTMVRIATGRDAADTAFLDNHGGGI
NLTSMNVNAWVEGMLPIDDVKDLVSLG
>WP 068283468.1 MULTISPECIES: transglutaminase-like domain-containing protein [Rhodococcus]
MLKRDVSARLDVDITAATTLEFQIAVAPHPGTTVTESLSFVLDGNPIEAKEVSGPHGNRIHVMPADVGNLQVSYDATILG
NTTPAPVTDYDMSLYLRPSRYAEADKFYGFAATEFGDYADSEELLAKISAWVGARLNYVPGSSDPIDGAVDTLLAGQGVC
RDYSHLVVAMLRAVNVPARLVAVYAPGCDPMDFHAVAEAFVGGQWRVVDATCLAPRSTLVRISVGRDAADTAFLDNHKGA
ITLNSSVVTAVVDGELPQDDITELVSLT
>PEG54521.1 transglutaminase family protein [Mycolicibacterium diernhoferi]
MGAELEVNITAPTTLEFQIAVAPHPGAEVSESLSFVLNGEPVDALEISGTHGNRIHKFDAGIGHLRVDYSATVVGYADPP
PVTDSDLSMYLRPSRYAEADKLFGFAGTEFGDRSDHAALLAEVTAWVGRRLQYVPGSSDPIDGAVDTMLAGAGVCRDYAH
LVVALLRAVKVPARLVSVYAPGLFPMDFHAVAEAFVDGQWRVVDATGLAPRDSLVRIATGRDAADTAFLDNHNGGILLNL
LNVRAITEGNLPIDALDRLVTLH
>WP 032372974.1 MULTISPECIES: transglutaminase-like domain-containing protein [Nocardiaceae]
MLKRDVSARLDVDITAATTLEFQIAIAPHPGTTVTESLSFVLDGNPVEAKEVSGPHGNRIHVMPADVGNLQVSYDATILG
NTTPAPVTDYDMSLYLRPSRYAEADKFYGFAATEFGDYADSEELLAKISAWVGARLNYVPGSSDPIDGAVDTLLAGQGVC
RDYSHLVVAMLRAVNVPARLVAVYAPGCDPMDFHAVAEAFVGGQWRVVDATCLAPRSTLVRISVGRDAADTAFLDNHKGA
ITLNSSVVTAVVDGDLPHDDITELVSLT
>WP 293240299.1 transglutaminase-like domain-containing protein [Mycolicibacterium sp.]
MRREVGAQLQVEVFDSTTLEFQIAVAPQPGAEVTESLSFTLNGNPVEPIELVGQHGTRIHKFEAGKGTVLANYSATIIGQ
AEPAPVTEIDLSTYLRPSRYAEADKFYGFAATEFGNLAKSAALLEKVSSWVGTRLQYVPGSSDPIDGAADTVLAGQGVCR
DYAHLVIALLRAVNVPARLVAVYAPGCFPMDFHAVAEAYVDGLWRVVDATCLAPRQSMVRIATGRDAADTAFLDNHGGGI
NLTSMNVNAWVEGMLPIDSVEDLVSLG
>MBY4128396.1 transglutaminase family protein [Rhodococcoides fascians]
MLKRDVSARLDVDITAATTLEFQIAIAPHPGTTVTESLSFVLDGNPIEAKEVSGPHGNRIHVMPADVGNLQVSYDATILG
NTTPAPVTDYDMSLYLRPSRYAEADKFYGFAATEFGDYADSEELLAKISAWVGARLNYVPGSSDPIDGAVDTLLAGQGVC
RDYSHLVVAMLRAVNVPARLVAVYAPGCDPMDFHAVAEAFVGGQWRVVDATCLAPRSTLVRISVGRDAADTAFLDNHKGA
ITLNSSVVTAVVDGELPQDDITELVSLT
>WP 283277383.1 transglutaminase-like domain-containing protein [Rhodococcus sp. IEGM 1381]
MLKRDVSARLDVDITAATTLEFQIAIAPHPGTTVTESLSFVLDGNPIEAKEVSGPHGNRIHVMPADVGNLQVSYDATILG
NTTPAPVTDYDMSLYLRPSRYAEADKFYGFAATEFGDYADSEELLAKISAWVGARLNYVPGSSDPIDGAVDTLLAGQGVC
RDYSHLVVAMLRAVNVPARLVAVYAPGCDPMDFHAVAEAFVGGQWRVVDATCLAPRSTLVRISVGRDAADTAFLDNHKGA
ITLNSFVVTAVVDGELPHDDITELVSLT
>MBX5333596.1 transglutaminase family protein [Rhodococcoides fascians]
MLKRDVSARLDVDITAATTLEFQIAIAPHPGTTVTESLSFVLDGNPVEAKEVSGPHGNRIHVMPADVGNLQVSYDATILG
NTTPAPVTDYDMSLYLRPSRYAEADKFYGFAATEFGDYADSEELLAKISAWVGARLNYVPGSSDPIDGAVDTLLAGQGVC
RDYSHLVVAMLRAVNVPARLVAVYAPGCDPMDFHAVAEAFVGGQWRVVDATCLAPRSTLVRISVGRDAADTAFLDNHKGA
ITLNSSVVTAVVDGELPNDDITELVSLT
>WP 397522824.1 transglutaminase family protein [Rhodococcus sp. NPDC078407]
MLKRDVSARLDVDITAATTLEFQIAIAPHPGTTVTESLSFVLDGNPIEAKEVSGPHGNRIHVMPADVGNLQVSYDATILG
NTSPAPVTDYDMSLYLRPSRYAEADKFYGFAATEFGDYADSEELLAKISAWVGARLNYVPGSSDPIDGAVDTLLAGQGVC
RDYSHLVVAMLRAVNVPARLVAVYAPGCDPMDFHAVAEAFVGGQWRVVDATCLAPRSTLVRISVGRDAADTAFLDNHKGA
ITLNSSVVTAVVDGELPHDDITELVSLT
>WP 094714732.1 transglutaminase-like domain-containing protein [Rhodococcus sp. 06-1474-1B]
MLKRDVSARLDVDITAATTLEFQIAIAPHPGTTVTESLSFVLDGNPVEAKEISGPHGNRIHVMPADVGNLQVSYDATILG
NTTPAPVTDYDMSLYLRPSRYAEADKFYGFAATEFGDYADSEELLAKISAWVGARLNYVPGSSDPIDGAVDTLLAGQGVC
RDYSHLVVAMLRAVNVPARLVAVYAPGCDPMDFHAVAEAFVGGQWRVVDATCLAPRSTLVRISVGRDAADTAFLDNHKGA
ITLNSSVVTAVVDGELPHDDITELVSLT
>WP 317566477.1 transglutaminase-like domain-containing protein [Rhodococcoides yunnanense]
MLKRDVSARLDVDITAATTLEFQIAIAPHPGTTVTESLSFVLDGNPIEAKEVSGPHGNRIHVMPADVGNLQVSYDATILG
NTTPAPVTDYDMSLYLRPSRYAEADKFYGFAATEFGDYADSEELLAKISAWVGARLNYVPGSSDPIDGAVDTLLAGQGVC
RDYSHLVVAMLRAVNVPARLVAVYAPGCDPMDFHAVAEAFVGGQWRVVDATCLAPRSTLVRISVGRDAADTAFLDNHKGA
ITLNSSVVTAVVDGELPHDDITELVSLT
>HYO02531.1 transglutaminase family protein [Mycobacterium sp.]
MRREVGAQLQVEVFDPTTLEFQIAVAPQPGAEVTESLSFTLDGNAIEPMELIGQHGTRIHKFDAGKGTVMATYSATIIGQ
AEPAPVAEIDLSAYLRPSRYAEADKFYGFAATEFGNLAKSTTLLEKVSSWVGTRLQYVPGSSDPIDGAADTVLAGQGVCR
DYAHLVIALLRAVNVPARLVAVYAPGCYPMDFHAVAEAYVDGLWRVVDATCLAPRQSMVRIATGRDAADTAFLDNHGGGI
NLTSMNVNAWVEGMLPVDSVEDLVSLG
>WP 003931244.1 transglutaminase-like domain-containing protein [Mycolicibacterium vaccae]
MKRDVGTELDIEITDPSTLEFQIAVAPQPGAELTESLSFVLNGNEIPLTEIQEISGDHGNRIHKFDAPVGNLRVSYRATV
IGQADPAPVRELDLSTYLRPSRYAEADKFFGFAATEFGSIAESVKLLAEVPSWVGARLRYVPGSSDPIDGAADTLLAGSG
VCRDYAHLVIALLRAVNVPARLVSVYAPGCNPMDFHAVAEAFVDGHWRVVDATLLAPRQSLVRIATGRDAADTAWLDNHK
GSINVNNMEVFATVDGDLPRDSIEQLVSLR
>WP 246230904.1 transglutaminase-like domain-containing protein [Mycolicibacterium sediminis]
MPSSSPDALKRDVGVEMDVWIAAATTVEFQIAVAPQPGAAVTESLSFTLNGNEIEATEVIGEHGNRIHKFDVGEGKLLAN
YSATIIGRSDPAPVTEIDLSTYLRPSRYAEADKFFGFAATEFGQYADSETLLAKVSQWVATRLHYVPGSSDPIDGAADTL
LAGAGVCRDYAHLVVALLRAVNVPARLVAVYAPGCQPMDFHAVAEAFVDGNWRVVDATLLAPRQTLVRIATGRDAADTAF
LDNHKGSITLNYANVRAVVDGDLPVDDVEELVSIR
>WP 370471055.1 transglutaminase-like domain-containing protein [[Mycobacterium] bulgaricum]
MKRDVGAELNIEITDETTLEFQIAVAPQPGAQVTESLSFTLNGREIPLSEIHEISGEHGNRIHTFEAPVGNLEVKYSATV
IGHADPPPVRDLDLSTYLRPSRYAEADKFFGFAATEFGDIADSVELLEKVPAWVGARLSYVPGSSDPIDGAADTLLAGSG
VCRDYAHLVIALLRAVNVPARLVSVYAPGCQPMDFHAVAEAFVDGQWRVVDATCLAPRQSMVRIATGRDAADTAWLDNHK
GSITVNNMVVTATVDGDLPRDAIEQLVSIR
>WP 243596366.1 MULTISPECIES: transglutaminase-like domain-containing protein [unclassified Rhodococcus (in: high G+C Gram-positive bacteria)]
MLKRDVSARLDVDITAATTLEFQIAIAPHPGTTVTESLSFVLDGNPVEAKEVSGPHGNRIHVMPADVGNLQVSYDATILG
NTTPAPVTDYDMSLYLRPSRYAEADKFYGFAATEFGDYADSEELLAKISAWVGARLNYVPGSSDPIDGAVDTLLAGQGVC
RDYSHLVVAMLRAVNVPARLVAVYAPGCDPMDFHAVAEAFVGGQWRVVDATCLAPRSTLVRISVGRDAADTAFLDNHKGA
ITLNSSVVTAVVDGELPQDDITELISLT
>WP 020101906.1 MULTISPECIES: transglutaminase-like domain-containing protein [Mycobacteriaceae]
MKRLVSAELNVDVTEPTTLEFQIAVAPHPGATVVESLSFMLNGNAVIPHEVSGAHGTRIHTFDSAPGNLSVHYSATIDGR
SDAASVTEYDKTMYLRPSRYAEADRLYGFAAAEFGQYSDAATLLEKISYWVGYRLNYVPGSSDPIDGAVDTLLAGRGVCR
DYAHLVVALLRAVKVPARLVAVYAPGCVPMDFHTVAEALVDGQWRVVDATGLAPRQSMVRIATGRDAADIAFLDNHNGAI
NLNRVAVTAATDADLPIDSVHELVSIT
>WP 269594279.1 MULTISPECIES: transglutaminase-like domain-containing protein [unclassified Rhodococcus (in: high G+C Gram-positive bacteria)]
MLKRDVSARLDVDITAATTLEFQIAVAPHPGTTVTESLSFVLDGNPIEAKEVSGPHGNRIHVMPADVGNLQVSYDATILG
NTTPAPVTDYDMSLYLRPSRYAEADKFYGFAATEFGDYADSEELLAKISAWVGARLNYVPGSSDPIDGAVDTLLAGQGVC
RDYSHLVVAMLRAVNVPARLVAVYAPGCDPMDFHAVAEAFVGGQWRVVDATCLAPRSTLVRISVGRDAADTAFLDNHKGA
IALNSSVVTAVVDGELPQDDITELVSLT
>TFV56819.1 transglutaminase family protein [Mycobacterium sp. PS03-16]
MPVMRRIVGSDLEFEVTAATTLEFQIALAPQPGAEVVESLVFRHDGERVEAREITGEHGNRIHIFDASPGTVTASYQATV
TGVADPPPVRDIDRSTYLRPSRYAEADKFFGFAATEFGNDADSVALLEKVSSWVGARLNYVPGSSDPIDGAADTLLAGRG
VCRDYAHLVIAMLRAVNVPARLVSVYAPGCSPMDFHAVAEAFVDGAWRLADATCLAPRQSMLRIATGRDAADTAFLDNHG
GAITLTTMAVTAVVDGELPRDAVSDVVTLR
>WP 167759532.1 transglutaminase-like domain-containing protein [Mycobacterium sp. PS03-16]
MRRIVGSDLEFEVTAATTLEFQIALAPQPGAEVVESLVFRHDGERVEAREITGEHGNRIHIFDASPGTVTASYQATVTGV
ADPPPVRDIDRSTYLRPSRYAEADKFFGFAATEFGNDADSVALLEKVSSWVGARLNYVPGSSDPIDGAADTLLAGRGVCR
DYAHLVIAMLRAVNVPARLVSVYAPGCSPMDFHAVAEAFVDGAWRLADATCLAPRQSMLRIATGRDAADTAFLDNHGGAI
TLTTMAVTAVVDGELPRDAVSDVVTLR
>WP 032383939.1 transglutaminase-like domain-containing protein [Rhodococcoides fascians]
MLKRDVSARLDVDITAATTLEFQIAVAPHPGTTVTESLSFVLDGNPVEAKEVSGPHGNRIHVMPADVGNLQVSYDATILG
NTTPAPVTDYDMSLYLRPSRYAEADKFYGFAATEFGDYADSEELLAKISAWVGARLNYVPGSSDPIDGAVDTLLAGQGVC
RDYSHLVVAMLRAVNVPARLVAVYAPGCDPMDFHAVAEAFVGGQWRVVDATCLAPRSTLVRISVGRDAADTAFLDNHKGA
ITLNSSVVTAVVDGELPHDDITELVSLT
>WP 121870542.1 transglutaminase-like domain-containing protein [Rhodococcus sp. SBT000017]
MLKRDVSARLDVDITAATTLEFQIAIAPHPGTTVTESLSFVLDGTPIEAKEVSGPHGNRIHVMPADVGNLQVSYDATIVG
NTTPAPVTDYDMSLYLRPSRYAEADKFYGFAATEFGDYADSEELLAKISAWVGARLSYVPGSSDPIDGAVDTLLAGQGVC
RDYSHLVVAMLRAVNVPARLVAVYAPGCDPMDFHAVAEAFVGGQWRVVDATCLAPRSTLVRISVGRDAADTAFLDNHKGA
ITLNSSVVTAVVDGDLPHDDITELVSLT
>WP 027496193.1 MULTISPECIES: transglutaminase-like domain-containing protein [Nocardiaceae]
MLKRDVSARLDVDITAATTLEFQIAIAPHPGTTVTESLSFVLDGNPVEAKEVSGPHGNRIHVMPADVGNLQVSYDATILG
NTTPAPVTDYDMSLYLRPSRYAEADKFYGFAATEFGDYADSEELLAKISAWVGARLNYVPGSSDPIDGAVDTLLAGQGVC
RDYSHLVVAMLRAVNVPARLVAVYAPGCDPMDFHAVAEAFVGGQWRVVDATCLAPRSTLVRISVGRDAADTAFLDNHKGA
ITLNSSVVTAVVDGELPHDDITELVSLT
>MBY4039814.1 transglutaminase family protein [Rhodococcoides fascians]
MLKRDVSARLDVDITAATTLEFQIAIAPHPGTTVTESLSFVLDGNPVEAKEVSGPHGNRIHVMPADVGNLQVSYDATILG
NTTPAPVTDYDMSLYLRPSRYAEADKFYGFAATEFGDYADSEELLAKISAWVGARLNYVPGSSDPIDGAVDTLLAGQGVC
RDYSHLVVAMLRAVNVPARLVAVYAPGCDPMDFHAVAEAFVGGQWRVVDATCLAPRSTLVRISVGRDAADTAFLDNHKGA
ITLNSSVVTAVVDGELPHDDITELVSLN
>MDT5148819.1 hypothetical protein [Mycobacterium sp.]
MRREVGAQLQVEVFDPTTLEFQIAVAPQPGAEVTEELSFTLNGNAIEPTELVGQHGTRIHKFDSGKGTVLANYSATVIGQ
AEPAPVTEIDLSTYLRPSRYAEADKFYGFAATEFGNLAKSDTLLEKVSSWVGTRLQYVPGSSDPIDGAADTVLAGTGVCR
DYAHLVIALLRAVNVPARLVAIYAPGCYPMDFHAVAEAYVDGMWRVVDATCLAPRQTMVRIATGRDAADTAFLDNHGGGI
NLTSMNVNAWVEGMLPLDSVEDLVSLG
>PRC43326.1 transglutaminase, partial [Mycobacterium sp. ITM-2017-0098]
DVGAELDVEITAPTTLEFQIAVAPQAGLDVTESLSFVLNGKEIPLSEIEEISGEHGNRIHKLDVSGGNLKVNYSATVIGQ
AEPAPLRDIDFSTYLRPSRYAEADKFFGFAATEFGDLADSADILEKVSSWVGSRLSYVPGSSDPIDGAADTLLAGAGVCR
DYAHLVIAVLRAVNVPARLVAVYAPGCQPMDFHAVAEAFVDGQWRVADATCLAPRQSMVRIATGRDAADTAFLDNHKGSI
NLNNMIVTATVDGDLPRDTVDQLVSIL
>WP 241402589.1 MULTISPECIES: transglutaminase-like domain-containing protein [unclassified Mycolicibacterium]
MPSLTPRADSFRREVGAHLDVYIEAATTLEFQIAVAPHPGASVTESLSFTLNGNPIEATEIIGEHGNRIHKFDAGEGSLI
AEYSATVVGYADPAPVTDIEPSTYLRPSRYAEADKFFGFAATEFGQYTDSATLLEKVSAWVGRRLSYVPGSSDPIDGAAD
TLLSGKGVCRDYAHLVVALLRAVNVPARLVAVYAPGCHPMDFHAVAEALVDGQWRVVDATCLAPRQSMVRIATGRDAADT
AFLDNHNGSIILNAAHVTAYVDGDLPIDSIHDVVSIR
>WP 366242314.1 transglutaminase-like domain-containing protein [Rhodococcus sp. NPDC076796]
MLKRDVSARLDVDITAATTLEFQIAIAPHPGTTVTESLSFVLDGTPIEAKEVSGPHGNRIHVMPADVGNLQVSYDATILG
NTTPAPVTDYDMSLYLRPSRYAEADKFYGFAATEFGDYADSEELLAKISAWVGARLSYVPGSSDPIDGAVDTLLAGQGVC
RDYSHLVVAMLRAVNVPARLVAVYAPGCDPMDFHAVAEAFVGGQWRVVDATCLAPRSTLVRISVGRDAADTAFLDNHKGA
ITLNSSVVTAVVDGDLPHDDITELVSLT
>WP 140698826.1 transglutaminase-like domain-containing protein [Mycolicibacterium hodleri]
MRREVGAQLQVEIFDPTTLEFQIAVAPQPGAEVTEELSFTLNGNAIEPMELVGQHGTRIHKFDAGKGTVLANYSATIIGQ
TEPAPVAEIDLSTYLRPSRYAEADKFYGFAATEFGNLAKSTTLLEKVSSWVGTRLQYVPGSSDPIDGAADTVLAGQGVCR
DYAHLVIALLRAVNVPARLVAVYAPGCYPMDFHAVAEAYVDDTWRVVDATCLAPRQSMVRIATGRDAADTAFLDNHGGGI
NLTSMNVNAWVEGMLPVDDVKDLVSLG
>WP 052058828.1 MULTISPECIES: transglutaminase-like domain-containing protein [Nocardiaceae]
MLKRDVSARLDVDITAATTLEFQIAIAPHPGTTVTESLSFVLDGKPIEAKEVSGPHGNRIHVMPADVGNLQVSYDATILG
NTTPAPVTDYDMSLYLRPSRYAEADKFYGFAATEFGDYADSEELLAKISAWVGARLSYVPGSSDPIDGAVDTLLAGQGVC
RDYSHLVVAMLRAVNVPARLVAVYAPGCDPMDFHAVAEAFVGGQWRVVDATCLAPRSTLVRISVGRDAADTAFLDNHKGA
ITLNSSVVTAVVDGELPQDDITELVSLT
>WP 311114981.1 transglutaminase family protein [Mycobacterium sp. ITM-2016-00317]
MKRDVGTDLDVQITEPSTLEFQIAVAPQPGAQITESLSFVLDGNEIPLAEIREISGDHGNRIHKFDAPVGNLKVSYRATV
VGQADPAPVRELDLSTYLRPSRYAEADKFFGFAATEFGSIAESVKLLAEVPSWVGARLRYVPGSSDPIDGAADTLLAGSG
VCRDYAHLVIALLRAVNVPARLVSVYAPGCNPMDFHAVAEAFVDGHWRVVDATLLAPRQSLVRIATGRDAADTAWLDNHK
GSINVNNMAIFATVDGDLPRDSIEQLVSIR
>WP 057473902.1 transglutaminase-like domain-containing protein [Rhodococcus sp. Leaf233]
MLKRDVSAHLDVDITAATTLEFQIAIAPHPGTTVTESLSFVLDGNPVEAKEVSGPHGNRIHVMPADVGNLQVSYDATILG
NTTPAPVTDYDMSLYLRPSRYAEADKFYGFAATEFGDYADSEELLAKISAWVGARLNYVPGSSDPIDGAVDTLLAGQGVC
RDYSHLVVAMLRAVNVPARLVAVYAPGCDPMDFHAVAEAFVGGQWRVVDATCLAPRSTLVRISVGRDAADTAFLDNHKGA
ITLNSSVVTAVVDGELPHDDITELVSLT
>MBY4111664.1 transglutaminase family protein [Rhodococcoides fascians]
MLKRDVSARLDVDITAATTLEFQIAIAPHPGTTVTESLSFVLDGNPVEAKEVSGPHGNRIHVMPADVGNLQVSYDATILG
STTPAPVTDYDMSLYLRPSRYAEADKFYGFAATEFGDYADSEELLAKISAWVGARLNYVPGSSDPIDGAVDTLLAGQGVC
RDYSHLVVAMLRAVNVPARLVAVYAPGCDPMDFHAVAEAFVGGQWRVVDATCLAPRSTLVRISVGRDAADTAFLDNHKGA
ITLNSSVVTAVVDGELPHDDITELVSLT
>WP 032394267.1 MULTISPECIES: transglutaminase-like domain-containing protein [Nocardiaceae]
MLKRDVSARLDVDITAATTLEFQIAIAPHPGTTVTESLSFVLDGNPIEAKEVSGPHGNRIHVMPADVGNLQVSYDATILG
NTTPAPVTDYDMSLYLRPSRYAEADKFYGFAATEFGDYADSEELLAKISAWVGARLSYVPGSSDPIDGAVDTLLAGQGVC
RDYSHLVVAMLRAVNVPARLVAVYAPGCDPMDFHAVAEAFVGGQWRVVDATCLAPRSTLVRISVGRDAADTAFLDNHKGA
ITLNSSVVTAVVDGELPQDDITELVSLT
>WP 094631563.1 MULTISPECIES: transglutaminase-like domain-containing protein [unclassified Rhodococcus (in: high G+C Gram-positive bacteria)]
MLKRDVSARLDVDITAATTLEFQIAIAPHPGTTVTESLSFVLDGNPIEAKEVSGPHGNRIHVMPADVGNLQVSYDATILG
NTTPAPVTDYDMSLYLRPSRYAEADKFYGFAATEFGDYADSEELLAKISAWVGARLSYVPGSSDPIDGAVDTLLAGQGVC
RDYSHLVVAMLRAVNVPARLVAVYAPGCDPMDFHAVAEAFVGGQWRVVDATCLAPRSTLVRISVGRDAADTAFLDNHKGA
ITLNSSVVTAVVDGELPEDDITELVSLT
>WP 008718578.1 transglutaminase-like domain-containing protein [Rhodococcus sp. AW25M09]
MLKRDVSARLDVDITAATTLEFQIAVAPHPGTTVTESLSFVLDGNPIEAKEVSGPHGNRIHVMPADVGNLQVSYDATILG
NTTPAPVTDYDMSLYLRPSRYAEADKFYGFAATEFGAYADSEELLAKISAWVGARLSYVPGSSDPIDGAVDTLLAGQGVC
RDYSHLVVAMLRAVNVPARLVAVYAPGCDPMDFHAVAEAFVGGQWRVVDATCLAPRSTLVRISVGRDAADTAFLDNHKGA
ITLNSSVVTAVVDGDLPHDDITELVSLT
>WP 087081637.1 transglutaminase-like domain-containing protein [Mycobacterium dioxanotrophicus]
MKRDVGVHLGVDIIEPTSLEFQIAVARQANTEVFESLSFDMNGEQLQPTEVIGAHGSRIHKLDARQGRLTVDYTATVVGR
ADPAPVTDYDLSVYLRPSRYAESDKFFGFAATEFGGYRDSATLLEKVSSWVGSRLSYVPGSSDPIDGAVDTLLAGAGVCR
DFAHLAVALLRAVNVPARMVSVYAPGLQPMDFHAVAEAHVDGSWRVVDGTRLAPRQSLVRIATGRDSADTAFLDNHGGSV
TLCDMRVFAVVDGELPRDSLEQLVSIG
>WP 064281475.1 transglutaminase-like domain-containing protein [Mycolicibacterium iranicum]
MKRDVGAELDIEITDPTTLEFQIAVAPQPGAEVTESLSFTLDGRKIPLSEVQEISGDHGNRIHRFEAPVGNLKVDYSATV
IGHADPTPVNDLDVVTYLRPSRYAEADKFFGFAATEFGDIADSVKLLEKVPAWVGARLSYVPGSSDPIDGAADTLLAGSG
VCRDYAHLVIALFRAVNVPARLVSVYAPGCQPMDFHAVAEAFVDGQWQVVDATCLAPRQSMVRIATGRDAADTAWLDNHK
GQITVNNMSVTATVDGDLPRDSIEQLVAIR
>BBY26497.1 putative transglutaminase-like protein [Mycolicibacterium sediminis]
MGYEPPEITRVREDYPTTREAVAMPSSSPDALKRDVGVEMDVWIAAATTVEFQIAVAPQPGAAVTESLSFTLNGNEIEAT
EVIGEHGNRIHKFDVGEGKLLANYSATIIGRSDPAPVTEIDLSTYLRPSRYAEADKFFGFAATEFGQYADSETLLAKVSQ
WVATRLHYVPGSSDPIDGAADTLLAGAGVCRDYAHLVVALLRAVNVPARLVAVYAPGCQPMDFHAVAEAFVDGNWRVVDA
TLLAPRQTLVRIATGRDAADTAFLDNHKGSITLNYANVRAVVDGDLPVDDVEELVSIR
>WP 269607917.1 transglutaminase-like domain-containing protein [Rhodococcus ruber]
MLKRDVSARLDVDITAATTLEFQIAIAPHPGTTVTESLSFVLDGSPIEAKEVSGPHGNRIHVMPADVGNLQVSYDATILG
NTTPAPVTDYDMSLYLRPSRYAEADKFYGFAATEFGDYADSEELLAKISAWVGARLSYVPGSSDPIDGAVDTLLAGQGVC
RDYSHLVVAMLRAVNVPARLVAVYAPGCDPMDFHAVAEAFVGGQWRVVDATCLAPRSTLVRISVGRDAADTAFLDNHKGA
ITLNSSVVTAVVDGELPQDDITELVSLT
>MDT5337184.1 hypothetical protein [Mycobacterium sp.]
MRREVGAQLQVEVFDPTTLEFQIAVAPQPGAEVTEELSFTLNGNAIQPIELVGQHGTRIHKFESGTGTVLANYQATIIGQ
AEPAPVTEIDLSTYLRPSRYAEADKFYGFAATEFGKLAKSSALLAKVSSWVGTRLQYVPGSSDPIDGAADTVLAGQGVCR
DYAHLVIALLRAVNVPARLVAVYAPGCYPMDFHAVAEAYVDGLWRVVDATCLAPRQSMVRIATGRDAADTAFLDNHGGAI
NLTSINVTAWVEGMLPIDSVEDLVSLG
>MBI3224278.1 transglutaminase family protein [Mycolicibacterium cosmeticum]
MGTHLDVEITDPSTLEFQIAVAPHPGAQVSESLTFVLNGQQISATEISGVHGNRIHKFDSGVGSLTVDYSATIVGNSEPA
PVTDYDLSQYLRPSRYAESDKFYGFAGFEFNQYSDKATLLAKISSWVGARLSYVPGSSDPIDGAEDTLLAGAGVCRDYAH
LVVALLRAVNVPARLVAVYAPGCVPMDFHAVAEAYVDGQWRVVDATCLAPRQTLVRIATGRDAADTAFLDNHGGSITLTN
MVVTATTNQNLPYDPLDQVVSIS
>WP 219518843.1 transglutaminase-like domain-containing protein [Rhodococcoides fascians]
MLKRDVSACLDVDITAATTLEFQIAIAPHPGTTVTESLSFVLDGNPVEAKEVSGPHGNRIHVMPADVGNLQVSYDATILG
NTTPAPVTDYDMSLYLRPSRYAEADKFYGFAATEFGDYADSEELLAKISAWVGARLNYVPGSSDPIDGAVDTLLAGQGVC
RDYSHLVVAMLRAVNVPARLVAVYAPGCDPMDFHAVAEAFVGGQWRVVDATCLAPRSTLVRISVGRDAADTAFLDNHKGA
ITLNSSVVTAVVDGELPHDDITELVSLT
>WP 094615674.1 MULTISPECIES: transglutaminase-like domain-containing protein [unclassified Rhodococcus (in: high G+C Gram-positive bacteria)]
MLKRDVSARLDVDITAATTLEFQIAIAPHPGTTVTESLSFVLDGTPIEAKEVSGPHGNRIHVMPADVGNLQVSYDATILG
NTTPAPVTDYDMSLYLRPSRYAEADKFYGFAATEFGDYADSEELLAKISAWVGARLSYVPGSSDPIDGAVDTLLAGQGVC
RDYSHLVVAMLRAVNVPARLVAVYAPGCDPMDFHAVAEAFVGGQWRVVDATCLAPRSTLVRISVGRDAADTAFLDNHKGA
ITLNSSVVTAVVDGELPQDDITELVSLT
>WP 068046908.1 transglutaminase-like domain-containing protein [Rhodococcus sp. EPR-147]
MLKRDVSARLDVDITAATTLEFQIAVAPHPGTTVTESLSFVLDGNPIEAKEVSGPHGNRIHVMPADVGNLQVSYDATILG
NTTPAPVTDYDMSLYLRPSRYAEADKFYGFAATEFGDYADSEELLAKISAWVGARLHYVPGSSDPIDGAVDTLLAGQGVC
RDYSHLVVAMLRAVNVPARLVAVYAPGCDPMDFHAVAEAFVGGQWRVVDATCLAPRSTLVRISVGRDAADTAFLDNHKGA
ITLNSSVVTAVVDGELPQDDITELVSLT
>WP 053853735.1 transglutaminase-like domain-containing protein [Mycolicibacterium mucogenicum]
MKRLVSAELNVDVTEPTTLEFQIAVAPHPGATVVESLSFMLNGNAVIPHEVSGAHGTRIHTFDSAPGNLSVHYSATIDGR
SDAASVTEYDKTMYLRPSRYAEADRLYGFAAAEFGQYLDAATLLEKISYWVGYRLNYVPGSSDPIDGAVDTLLAGRGVCR
DYAHLVVALLRAVKVPARLVAVYAPGCVPMDFHTVAEALVDGQWRVVDATGLAPRQSMVRIATGRDAADIAFLDNHNGAI
NLNRVAVTAATDADLPIDSVHELVSIT
>WP 094680263.1 MULTISPECIES: transglutaminase-like domain-containing protein [unclassified Rhodococcus (in: high G+C Gram-positive bacteria)]
MLKRDVSARLDVDITAATTLEFQIAIAPHPGTTVTESLSFVLDGNPIEAKEVSGPHGNRIHVMPADVGNLQVSYDATILG
NTTPAPVTDYDMSLYLRPSRYAEADKFYGFAATEFGDYADSEELLAKISAWVGARLSYVPGSSDPIDGAVDTLLAGQGVC
RDYSHLVVAMLRAVNVPARLVAVYAPGCDPMDFHAVAEAFVGGQWRVVDATCLAPRSTLVRISVGRDAADTAFLDNHKGA
ITLNSSVVTAVVDGELPHDDITELVSLT
>MBY3793934.1 transglutaminase family protein [Rhodococcoides fascians]
MLKRDVSARLDVDITATTTLEFQIAIAPHPGTTVTESLSFVLDGNPVEAKEVSGPHGNRIHVMPADVGNLQVSYDATILG
NTTPAPVTDYDMSLYLRPSRYAEADKFYGFAATEFGDYADSEELLAKISAWVGARLNYVPGSSDPIDGAVDTLLAGQGVC
RDYSHLVVAMLRAVNVPARLVAVYAPGCDPMDFHAVAEAFVGGQWRVVDATCLAPRSTLVRISVGRDAADTAFLDNHKGA
ITLNSSVVTAVVDGELPHDDITELVSLT
>WP 230074078.1 transglutaminase-like domain-containing protein [Rhodococcoides fascians]
MLKRDVSARLDVDITAATTLEFQIAIAPHPGTTVTESLSFVLDGNPVEAKEVSGPHGNRIHVMPADVGNLQVSYDATILG
NTTPAPVTDYDMSLYLRPSRYAEADKFYGFAATEFGDYADSEELLAKISAWVGARLNYVPGSSDPIDGAVDTLLAGQGVC
RDYSHLVVAMLRAVNVPARLVAVYAPGCDPMDFHAVTEAFVGGQWRVVDATCLAPRSTLVRISVGRDAADTAFLDNHKGA
ITLNSSVVTAVVDGELPHDDITELVSLT
>WP 358367862.1 transglutaminase-like domain-containing protein [Rhodococcus sp. NPDC006774]
MLKRDVSARLDVDITAATTLEFQIAIAPHPGTTVTESLSFVLHGNPIEAKEVSGPHGNRIHVMPADVGNLQVSYDATILG
NTTPAPVTDYDMSLYLRPSRYAEADKFYGFAATEFGDYADSEELLAKISAWVGARLSYVPGSSDPIDGAVDTLLAGQGVC
RDYSHLVVAMLRAVNVPARLVAVYAPGCDPMDFHAVAEAFVGGQWRVVDATCLAPRSTLVRISVGRDAADTAFLDNHKGA
ITLNSSVVTAVVDGELPQDDITELVSLT
>WP 057476529.1 transglutaminase-like domain-containing protein [Rhodococcus sp. Leaf278]
MLKRDVSARLDVDITAATTLEFQIAIAPHPGTTVTESLSFVLDGNPIEAKEVSGPHGNRIHVMPADVGNLQVSYDATILG
NTAPAPVTDYDMSLYLRPSRYAEADKFYGFAATEFGDYADSEELLAKISAWVGARLSYVPGSSDPIDGAVDTLLAGQGVC
RDYSHLVVAMLRAVNVPARLVAVYAPGCDPMDFHAVAEAFVGGQWRVVDATCLAPRSTLVRISVGRDAADTAFLDNHKGA
ITLNSSVVTAVVDGELPHDDITELVSLT
>WP 284229595.1 MULTISPECIES: transglutaminase-like domain-containing protein [unclassified Mycolicibacterium]
MRREVGAQLQVEVFDPTTLEFQIAIAPQPGAEVTESLSFTLNGNEVEPMELVGQHGTRIHKFEAGKGTVTANYSATILGQ
AEPASVAEIDLSTYLRPSRYAEADKFYGFAATEFGNLAKSSALLEKVSSWVGTRLQYVPGSSDPIDGAADTVLAGQGVCR
DYAHLVVALLRAVNVPARLVAVYAPGCYPMDFHAVAEAYVDGLWRVVDATCLAPRQSMVRIATGRDAADTAFLDNHGGGI
NLTSMSVNAWVEGMLPVDDVEELVSLG
>WP 128646172.1 MULTISPECIES: transglutaminase-like domain-containing protein [unclassified Rhodococcus (in: high G+C Gram-positive bacteria)]
MLKRDVSARLDVDITAATTLEFQIAIAPHPGTTVTESLSFVLDGTPIEAKEVSGPHGNRIHVMPADVGNLQVSYDATILG
NTTPAPVTDYDMSLYLRPSRYAEADKFYGFAATEFGDYADSEELLAKISAWVGARLSYVPGSSDPIDGAVDTLLAGQGVC
RDYSHLVVAMLRAVNVPARLVAVYAPGCDPMDFHAVAEAFVGGQWRVVDATCLAPRSTLVRISVGRDAADTAFLDNHKGA
ITLNSSVVTAVVDGELPHDDITELVSLT
>WP 163732403.1 transglutaminase-like domain-containing protein [Mycolicibacterium madagascariense]
MRREVGAQLQVEVFDPTTLEFQIAVAPQPGAEVTEELSFTMNGNAIEPLELIGQHGTRIHKFEAGKGTVMANYSATIIGQ
AEPAPVDEIDLSTYLRPSRYAEADKFYGFAATEFGNLAKSVALLEKVSSWVGTRLQYVPGSSDPIDGAADTVLAGTGVCR
DYAHLVIALLRAVNVPARLVAVYAPGCYPMDFHAVAEAYVDGMWRVVDATCLAPRQTMVRIATGRDAADTAFLDNHGGGI
NLTNMNVTAWVEGMLPLDDVKDLVSLG
>WP 094683915.1 transglutaminase-like domain-containing protein [Rhodococcus sp. 14-2496-1d]
MLKRDVSARLDVDITAATTLEFQIAIAPHPGTTVTESLSFVLDGNPIEAKEVSGPHGNRIHVMPADVGNLQVSYDATILG
NTTPAPVTDYDMSLYLRPSRYAEADKFYGFAATEFGDYADSEELLAKISAWVGARLSYVPGSSDPIDGAVDTLLVGQGVC
RDYSHLVVAMLRAVNVPARLVAVYAPGCDPMDFHAVAEAFVGGQWRVVDATCLAPRSTLVRISVGRDAADTAFLDNHKGA
ITLNSSVVTAVVDGELPEDDITELVSLT
>WP 415973922.1 transglutaminase-like domain-containing protein [Rhodococcus sp. 077-4]
MLKRDVSARLDVDITAATTLEFQIAIAPHPGTTVTESLSFVLDGNPIEAKEVSGPHGNRIHVMPADVGNLQVSYDATVLG
NTTPAPVTDYDMSLYLRPSRYAEADKFYGFAATEFGDYADSEELLAKISAWVGARLSYVPGSSDPIDGAVDTLLAGQGVC
RDYSHLVVAMLRAVNVPARLVAVYAPGCDPMDFHAVAEAFVGGQWRVVDATCLAPRSTLVRISVGRDAADTAFLDNHKGA
ITLNSSVVTAVVDGELPHDDITELVSLT
>MCW2511974.1 transglutaminase [Mycobacterium sp.]
MRREVGAQLQVEVFDPTTLEFQIAVAPQPGAEVTESLSFTLNDNPIEPLELVGQHGTRIHKFEAGKGTVLANYQATIIGQ
AEPAPVTEIDLSTYLRPSRYAEADKFYGFAATEFGQLAKSAALLEKVSSWVGTRLQYVPGSSDPIDGAADTVLAGQGVCR
DYAHLVIALLRAVNVPARLVAVYAPGCYPMDFHAVAEAYVDGMWRVVDATCLAPRQTMVRIATGRDAADTAFLDNHGGGI
NLTSMNVNAWVEGMLPIDDVEDLVSLG
>WP 155904761.1 transglutaminase-like domain-containing protein [Mycolicibacterium sp. CBMA 226]
MKRLVSAELNVDVIEPTTLEFQITVAPHPGATVAESLSFVLNGNSIQPREISGAHGTRIHTFDSPPGNLSVQYSATIDGR
SDPAPVTDYDKTMYLRPSRYAEADRLYGFAAAEFGQYSDAANLLEKIAYWVGYRLNYVPGSSDPIDGAVDTLLAGRGVCR
DYAHLVVALLRAAKVPARLVAVYAPGCIPMDFHTVAEALVDGQWRVVDATGLAPRQSMVRIATGRDAADIAFLDNHNGAI
NLNRVAVTAETDDDLPIDSVHELVSIS
>WP 238950410.1 transglutaminase-like domain-containing protein [Mycobacterium sp. IDR2000157661]
MKRDVSAELQLQIEVPTILEFQLAVASQPGVDLSETLSFVLNGDPVEPVEILGAHGNRIHKLTAPPGSLTVEYAATVTGR
ADPAPVTDSDLSMYLRPSRYAEADKFHGFATREFGAGADSAALLRNVSSWVGTRLNYVPGSSDSIDGAVDTLLAGAGVCR
DFAHLVVALLRAVAVPARVVSVYAPGLSPMDFHAVAEAFVAGRWRVVDASLLAPRASMIRIATGRDAADTAFLTNHGGVV
TLEKMHVTAVVDGDLPDDSIDRLVSLG
>WP 206492668.1 transglutaminase-like domain-containing protein [Rhodococcus sp. KRD162]
MLKRDVSARLDIDITAATTLEFQIAVAPHPGATVTESLSFVLDGNPVEAKEISGPHGNRIHVMPADVGNLQVSYDASILG
NTTPAPVTDYDMSLYLRPSRYAEADKFYGFAATEFGDYADSEELLEKISAWVGARLSYVPGSSDPIDGATDTLLAGQGVC
RDYSHLVVAMLRAVNVPARLVAVYAPGCEPMDFHAVAEAFVGGKWRVVDATCLAPRSTLVRISVGRDAADTAFLDNHKGA
ITLNSSVVTAVVDGELPQDDITELVSLT
>MCW2556777.1 transglutaminase domain protein [Mycobacterium sp.]
MPSWTVRGHDKLDGPDQATPSPDVLKRHVGIEMDVWIAEPSTLEFQIAVAPHPGAAVTEELSFTLNGNEVEATEVIGDHG
NRIHKFDAGHGSLLASYSATIIGEAQPAPITEIDMSTYLRPSRYAESDKFFGFAATEFGSYADHATLLENVSSWVGTRLA
YVPGSSDPIDGAADTLLAGRGVCRDYAHLVIALLRAVNVPARMVAVYAPGCEPMDFHAVAEAFVDGHWRVVDATLLAPRQ
TLVRISTGRDAADTAFLDNHNGSITLNWAAVTAIVDGPLPNDAINELVSIR
>WP 048635118.1 transglutaminase-like domain-containing protein [Mycolicibacterium aurum]
MPNTQKRDVGAELDVQITAPTTLEFQIAVAPQAGLDVTESLSFVLDGKEIPLSEIREVSGEHGNRIHMLDVKNGNLKVSY
SATVLGEAEPAPVRDIDLSTYLRPSRYAEADKFFGFAATEFGDLAESADLLEKVSSWVGARLSYVPGSSDPIDGAADTLL
AGAGVCRDYAHLVIAVLRAVNVPARLVAVYAPGCQPMDFHAVAEAFVDGQWRVADATCLAPRQSMVRIATGRDAADTAFL
DNHKGSINLNNMIVTATVDGDLPRDTVDQLVSIR
>WP 184443046.1 transglutaminase-like domain-containing protein [Mycobacterium sp. AZCC 0083]
MPSWTLRGRDKLDGPDEATPSPDALKRHVGVELDVWIAEPTTLEFQIAVGPQPGAAVTESMLFTLNGNEIQANEVIGDHG
NRIHKFDAGQGSLLASYSATIIGEAQPAPFAEIDMSTYLRPSRYAESDKFFGFAATEFGSYTDHATLLENVSSWVGTRLA
YVPGSSDPIDGAVDTLLAGRGVCRDYAHLVIALLRAVNVPARMVAVYAPGCEPMDFHAVAEAYVDGHWRVVDATLLAPRQ
TLVRISTGRDAADTAFLDNHNGSITLNWAAVTAVVDGPLPNDSINELVSIR
>VEG58319.1 transglutaminase domain-containing protein [Mycolicibacterium aurum]
MPQSSPTKIFSRIGKKRTVPNTQKRDVGAELDVQITAPTTLEFQIAVAPQAGLDVTESLSFVLDGKEIPLSEIREVSGEH
GNRIHMLDVKNGNLKVSYSATVLGEAEPAPVRDIDLSTYLRPSRYAEADKFFGFAATEFGDLAESADLLEKVSSWVGARL
SYVPGSSDPIDGAADTLLAGAGVCRDYAHLVIAVLRAVNVPARLVAVYAPGCQPMDFHAVAEAFVDGQWRVADATCLAPR
QSMVRIATGRDAADTAFLDNHKGSINLNNMIVTATVDGDLPRDTVDQLVSIR
>MDT5064244.1 hypothetical protein [Mycobacterium sp.]
MPSWTLRGRDKVDGPDGATPPPDALKRDVGVEMDVWIAEPTTLEFQIAVAPQPGATVTESLSFTLNGNEIEATEVIGDHG
NRIHKFDAGHGSLLARYSATIIGEAQPAPFAEIDMSTYLRPSRYAESDKFFGFAATEFGSYTDHATLLENVSSWVGTRLA
YVPGSSDPIDGAADTLLAGRGVCRDYAHLVIALLRAVNVPARMVAVYAPGCEPMDFHAVAEAYVDGHWRVVDATLLAPRQ
TLVRISTGRDAADTAFMDNHNGSITLNWAAVTAVVDGPLPNDSINELVSIR
>WP 196249970.1 transglutaminase-like domain-containing protein [Rhodococcoides fascians]
MKREVSAYLDVDVTEASTLEFQIAIAPHPGAEVWEALSFTLDGQPVDFQEISGAHGTRIHKLYAGVGKLEVSYSATVYGN
TDPAPVSDYDLSLYLRPSRYAEADKFFGFAATEFGSYAASEKLLAEVSSWVGSRLNYVPGSSDPIDGAVDTLLAGAGVCR
DYTHLVVALLRAVNVPARLVAVYAPGCDPMDFHAVAEAFVDGQWRVVDATCLAPRSTLVRIATGRDAADTAFLDNHGGSI
TLNNAVVGAVVDGPLPFDDITQLVSIT
>WP 121110217.1 transglutaminase-like domain-containing protein [Rhodococcus sp. P1Y]
MKRDVSAYLDVDVTEASTLEFQIAVAPHPGTDVWEALSFTLDGQPVEVQEISGAHGTRIHKLHAGVGKLEVSYSATIYGN
TDPAPVSDYDLSLYLRPSRYAEADKFFGFAATEFGSYAPSEKLLAEVSSWVGARLSYVPGSSDPIDGAVDTLLAGAGVCR
DYTHLVVALLRAVNVPARLVAVYAPGCDPMDFHAVAEAFVEGQWRVVDATCLAPRSTLVRIATGRDAADTAFLDNHGGSI
TLNSAIVGAVVDGPLPFDDITQLVSIT
>WP 285033741.1 transglutaminase-like domain-containing protein [Mycolicibacterium sp. lyk4-40-TYG-92]
MKRLVSAELNVDVIEPTTLEFQITVAPHPGATVEESLSFVLDGNSIQPREISGAHGTRIHTFDSLPGNLSVHYSATIAGR
SDPAPVTDYDKTMYLRPSRYAEADRLYGFALAEFGQHSDAATLLEKIAYWVGYRLNYVPGSSDPIDGAVDTLLAGRGVCR
DYAHLVVALLRAAKVPARLVAVYAPGCVPMDFHTVAEALVDGQWRVVDATGLAPRQAMVRIATGRDAADIAFLDNHNGVI
NLNRVAVTAETDDDLPIDSVHEMVSIT
>MCU1697269.1 transglutaminase domain protein [Mycobacterium sp.]
MPSWTLRGRDKLDGPDEATPSPDALKRHVGVELDVWIAEPTTLEFQIAVGPQPGAAVTESMLFTLNGNEIQANEVIGDHG
NRIHKFDAGQGSLLASYNATIIGEAQPAPFAEIDMSTYLRPSRYAESDKFFGFAATEFGSYTDHATLLENVSSWVGTRLA
YVPGSSDPIDGAVDTLLAGRGVCRDYAHLVIALLRAVNVPARMVAVYAPGCEPMDFHAVAEAYVDGHWRVVDATLLAPRQ
TLVRISTGRDAADTAFLDNHNGSITLNWAAVTAIVDGPLPNDSINELVSIR
>WP 026347385.1 MULTISPECIES: transglutaminase-like domain-containing protein [Nocardiaceae]
MKREVSAYLDVDVTEASTLEFQIAIAPHPGAEVWEALSFTLDGQPVDFQEISGAHGTRIHKLHAGVGKLEVSYSATVYGN
TDPAPVSDYDLSLYLRPSRYAEADKFFGFAATEFGSYAASEKLLAEVSSWVGSRLNYVPGSSDPIDGAVDTLLAGAGVCR
DYTHLVVALLRAVNVPARLVAVYAPGCDPMDFHAVAEAFVDGQWRVVDATCLAPRSTLVRIATGRDAADTAFLDNHGGSI
TLNNAVVGAVVDGPLPFDDITQLVSIT
>OZC46714.1 transglutaminase family protein [Rhodococcus sp. 06-621-2]
MLESDLQDRMNGGRIITMKREVSAYLDVDVTEASTLEFQIAIAPHPGAEVWEALSFTLDGQPVDFQEISGAHGTRIHKLH
AGVGKLEVSYSATVYGNTDPAPVSDYDLSLYLRPSRYAEADKFFGFAATEFGSYAASEKLLAEVSSWVGSRLNYVPGSSD
PIDGAVDTLLAGAGVCRDYTHLVVALLRAVNVPARLVAVYAPGCDPMDFHAVAEAFVDGQWRVVDATCLAPRSTLVRIAT
GRDAADTAFLDNHGGSITLNNAVVGAVVDGPLPFDDITQLVSIT
>KAA0085516.1 transglutaminase family protein [Mycolicibacterium sp. P9-64]
MPSSPVRGAETLDQATPQPDVLKRHVGVEMDVWIAEPTTLEFQIAVAPQPGAIVTESLSFTLNGNEIQATEVIGDHGNRI
HKFDAGNGSLLASYSATIVGEAQPAPFSEIDMSTYLRPSRYAEADKFFGFAATEFGSYTDHATLLENVSSWVGTRLAYVP
GSSDPIDGAVDTLLAGRGVCRDYAHLVIALLRAVNVPARMVAVYAPGCEPMDFHAVAEAYVDGHWRVVDATLLAPRQTLV
RICTGRDAADTAFLDNHNGSITLNSAWVRAVVDGPLPNDSLNELVSIR
>WP 155908904.1 MULTISPECIES: transglutaminase-like domain-containing protein [unclassified Mycolicibacterium]
MQRQVSAELNIDVIAPTTLEFQIAVAPHPGAKVVESLSFVLDGNQIEPHEIRGAHDTRIHTFDAAAGNLAVRYSATIDGR
ADPAPVSEYDRTLYLRPSRYAEADRLYGFAANEFGQHSDTATLLEKVSYWVGYRLNYVPGSSDPIDGAVDTLLAGRGVCR
DYAHLVVALLRAVKVPARLVAVYAPGCVPMDFHTVAEALVDGQWCVVDATGLAPRQSMVRIATGRDAADIAFLDNHKGAI
TLNYVEVTATVDTELAADTVHELASIT
>WP 083170333.1 transglutaminase-like domain-containing protein [Mycobacterium aquaticum]
MKRDVGVQLGVDIVEPTSLEFQITVARQANIKVFESLSFEMNGEQLRPTEVIGAHGSRVHKLDAAQGRLTVDYTATVVGR
GDPAPVTDYDLSVYLRPSRYAESDKFFGFAATEFGSYRDSATLLAKVSAWVGSRLSYVPGSSDPIDGAVDTLLAGAGVCR
DFAHLAVALLRAVNVPARMVSVYAPGLRPMDFHAVAEAYVDGFWRVVDGTLLAPRQSLVRIATGRDSADTAFLDNHGGSV
ALCTMSVFAVVDGELPRDSVGQLVSIG
>MDI6629284.1 transglutaminase family protein [Rhodococcus sp. (in: high G+C Gram-positive bacteria)]
MKRDVSAYLDVDVTEASTLEFQIAIAPHPGTDVWEALSFTLDGQPIEAQEISGAHGTRIHKIHAGVGKLEASYSATIYGN
TEPAPVSDYDLSLYLRPSRYAEADKFFGFAATEFGSYPPSEKLLAEVSSWVGARLSYVPGSSDPIDGAVDTLLAGAGVCR
DYTHLVVALLRAVNVPARLVAVYAPGCDPMDFHAVAEAFVEGQWRVVDATCLAPRSTLVRIATGRDASDTAFLDNHGGSI
TLNSAVVGAVVDGPLPFDDITQLVSIT
>WP 247054872.1 transglutaminase-like domain-containing protein [Mycolicibacterium sp. F2034L]
MPSDTMIRTVGCELDVEVTAATTLEFQITLAPQPGAEVKEQLTFLHDGKPVTPQEIIGEHGTRIHKFDAAEGLVRATYEA
TVTGLADPPPVREIDLSTYLRPSRYAEADKFFGFAATEFGDLADTTTLLEKIASWVGTRLNYVPGSSDPIDGAADTLLAG
AGVCRDYAHLVVALLRAVNVPARLVSVYAPGCSPMDFHAVAEAYVEDQWRVVDATLLAPRQSMVRIATGRDAADTAFLDN
HRGQIELKNMVVTAIVEGDLPRDSVQELVTLR
>WP 260755775.1 transglutaminase-like domain-containing protein [Mycobacterium sp. SMC-8]
MKRDVGAELDVEITEPTTLEFQIAVAPQPGAEVTESLSFTLNGNEIPDARINQIAGDHGNRIHKLDAPVGNLKVSYRASV
VGQADPAPVRDLDLSMYLRPSRYAEADKFFGFAGTEFGDVDDPVVLLAKVSSWVGARLRYVPGSSDPIDGAADTLLAGSG
VCRDYAHLVIALLRAVNVPARLVSVYAPGCHPMDFHAVAEAFVDGQWHVVDATCLAPRQSMLRIATGRDAADTAWLDNHG
GAMTVNAMEVFATVDGELPRDRIEQLVSIR
>WP 222084904.1 transglutaminase-like domain-containing protein [Rhodococcus sp. IEGM 1354]
MKRDVSAYLDVDVTEASTLEFQIAIAPHPGTEVWEALSFTLDGQPVEAQEISGAHGTRIHKLHADVGKLEASYSATIYGN
TDPAPVSDYDLSLYLRPSRYAEADKFFGFAATEFGSYPPSEKLLAEVSSWVGARLSYVPGSSDPIDGAVDTLLAGAGVCR
DYTHLVVALLRAVNVPARLVAVYAPGCDPMDFHAVAEAFVEGQWRVVDATCLAPRSTLVRIATGRDAADTAFLDNHGGSI
TLNSAVVGAVVDGPLPFDDITQLVSIT
>WP 341440105.1 transglutaminase-like domain-containing protein [Rhodococcus navarretei]
MKRDVSAYLDVDVTEASTLEFQIAIAPHPGTDVWEALSFTLDGQPIEAQEISGAHGTRIHKIDAGVGKLEASYSATIYGN
TEPAPVSDYDLSLYLRPSRYSEADKFFGFAATEFGSYPPSEKLLAEVSSWVGARLSYVPGSSDPIDGAVDTLLAGAGVCR
DYTHLVVALLRAVNVPARLVAVYAPGCDPMDFHAVAEAFVEGQWRVVDATCLAPRSTLVRIATGRDASDTAFLDNHGGSI
ILNSAVVGAVVDGPLPFDDITQLVSIT
>WP 267317065.1 transglutaminase-like domain-containing protein [Mycolicibacterium mucogenicum]
MKRLVSAELNVDVIEPTTLEFQITVAPHPGATVEESLSFVLDGNSIQPREISGAHGTRIHTFDSLPGNLSVHYSATIDGR
SDPAPVTDYDKTMYLRPSRYAEADRLYGFALAEFGQHSDAATLLEKIAYWVGYRLNYVPGSSDPIDGAVDTLLAGRGVCR
DYAHLVVALLRAAKVPARLVAVYAPGCVPMDFHTVAEALVDGQWRVVDATGLAPRQAMVRIATGRDAADIAFLDNHNGVI
NLNRVAVTADTDDDLPIDSVHEMVSIT
>WP 267304462.1 transglutaminase-like domain-containing protein [Mycobacterium barrassiae]
MPTTGLKRDVGAELEVEVTSPTTLEFQIAVADHPGAQVTESLTFTCNGKRITPDEIIGEHGTRIHRFAAPEGTVTASYAA
TVLGQAEPAPVRDIDLITYLRPSRYAEADKFFGFAATEFEQYVESETLLEKVSSWVGTRLSYVPGSSDPIDGAADTVLAG
EGVCRDYAHLVVALLRAVNVPARLVAVYAPGCEPMDFHAVAEAYVDGVWRVVDATCLAPRQSMVRIATGRDAADTAFLDN
HKGAITLKNMEVTAVVDGDLPHDSVHDLVSLH
>WP 036423799.1 transglutaminase-like domain-containing protein [Mycolicibacterium brisbanense]
MKRHVGVHLGVDILEPTSLEFQIAVARQANTEVLESLSFDMDGGQLQPTEVIGAHGSRIHKLDAARGRLTVDYTATVVGR
ADPAPVTDYDLSVYLRPSRYAESDKFFGFAATEFGGYRDSATLLSKVSSWVGKRLSYVPGSSDPIDGAVDTLLAGAGVCR
DFAHLAVALLRAVNVPARMVSVYAPGLQPMDFHAVAEAYVDGIWRVVDGTLLAPRQSLVRIATGRDSADTAFLDNHGGSV
ALCDMRVFAVVEGELPRDSVDQLVSIG
>WP 082929475.1 transglutaminase-like domain-containing protein [Mycobacterium sp. 852013-51886 SCH5428379]
MPSDTMIRTVGCELDVEVTAATTLEFQITLAPQPGAEVKEQLTFLHDGNPVTPQEIIGEHGTRIHKFDAAEGLVRATYEA
TVTGLADPPPVREIDLSTYLRPSRYAEADKFFGFAATEFGDLADTTTLLEKIASWVGTRLNYVPGSSDPIDGAADTLLAG
AGVCRDYAHLVVALLRAVNVPARLVSVYAPGCSPMDFHAVAEAYVEDQWRVVDATLLAPRQSMVRIATGRDAADTAFLDN
HRGQIELKNMVVTAIVEGDLPRDSVQELVTLR
>WP 188544222.1 transglutaminase-like domain-containing protein [Rhodococcoides trifolii]
MLTRDVSARLDVDITGDTTLEFQIAIAPHPNTQVTESLSFVLDGTKIEAKEVSGPHGNRIHVFPAGVGNLQVAYDATIVG
NTTPAPVTDYDMSVYLRPSRYAEADKFFGFAATEFGDYADSEDLLAKVAAWVGNRLDYVPGSSDPIDGATDTLLAGAGVC
RDYSHLVVAMLRALNVPARLVAVYAPGCDPMDFHAVAEGFVGGQWRVVDATCLAPRQTLVRIATGRDAADTAFLDNHKGG
IVLNSSVVTAVVQGGLPNDDITQLVSLT
>WP 027494558.1 MULTISPECIES: transglutaminase-like domain-containing protein [Nocardiaceae]
MKRDVSAYLDVDVTEASTLEFQIAIAPHPGTEVWEALSFTLDGQPVEAQEISGAHGTRIHKLHAGVGKLEASYSATIYGN
TDPAPVSDYDLSLYLRPSRYAEADKFFGFAATEFGSYPPSEKLLAEVSSWVGARLSYVPGSSDPIDGAVDTLLAGAGVCR
DYTHLVVALLRAVNVPARLVAVYAPGCDPMDFHAVAEAFVEGQWRVVDATCLAPRSTLVRIATGRDAADTAFLDNHGGSI
ILNSAVVGAVVDGPLPFDDITQLVSIT
>OBB58166.1 transglutaminase [Mycobacterium sp. 852013-51886 SCH5428379]
MIRTVGCELDVEVTAATTLEFQITLAPQPGAEVKEQLTFLHDGNPVTPQEIIGEHGTRIHKFDAAEGLVRATYEATVTGL
ADPPPVREIDLSTYLRPSRYAEADKFFGFAATEFGDLADTTTLLEKIASWVGTRLNYVPGSSDPIDGAADTLLAGAGVCR
DYAHLVVALLRAVNVPARLVSVYAPGCSPMDFHAVAEAYVEDQWRVVDATLLAPRQSMVRIATGRDAADTAFLDNHRGQI
ELKNMVVTAIVEGDLPRDSVQELVTLR
>WP 072802841.1 transglutaminase-like domain-containing protein [Rhodococcoides yunnanense]
MKRDVSAYLDVDVTEASTLEFQIAVAPHPGADVWEALSFTLDGQPVEAQEISGAHGTRIHKLHAGVGKLEVSYSATIYGN
TEPAPVSDYDLSLYLRPSRYAEADKFFGFAATEFGSYAPSEKLLAEVSSWVGARLSYVPGSSDPIDGAVDTLLAGAGVCR
DYTHLVVALLRAVNVPARLVAVYAPGCDPMDFHAVAEAFVEGQWRVVDATCLAPRSTLVRIATGRDAADTAFLDNHGGSI
TLNNAVVGAVVDGPLPFDDITQLVSIT
>WP 149407255.1 transglutaminase-like domain-containing protein [Rhodococcus sp. ANT H53B]
MKRDVSAYLDVDVTEASTLEFQIAIAPHPGTDVWEALSFTLDGQSIEAQEISGAHGTRIHKIHAGVGKLEASYSATIYGN
TEPAPVSDYDLSLYLRPSRYAEADKFFGFAATEFGSYPPSEKLLAEVSSWVGARLSYVPGSSDPIDGAVDTLLAGAGVCR
DYTHLVVALLRAVNVPARLVAVYAPGCDPMDFHAVAEAFVEGQWRVVDATCLAPRSTLVRIATGRDASDTAFLDNHGGSI
ILNSAVVGAVVDGPLPFDDITQLVSIT
>WP 068075656.1 MULTISPECIES: transglutaminase-like domain-containing protein [unclassified Mycobacterium]
MSTRDLKRQVGAEIELEVTAATTLEFQIAVARLPGIDVSESLSIRWNGKAVEPREIIGEHDTRIHTFQADEGTVTLSYAA
TVVGQADPAPVRDIDLITYLRPSRYAEADKFFGFAATEFQQYGESVSLLEKVSSWVGTRLDYVPGSSDPIDGAADTLLAG
AGVCRDYAHLVIAMLRALNVPARLVAVYAPGCQPMDFHAVAEAFVDGQWRVVDATCLAPRQSMVRIATGRDAADTAFLDN
HKGSINLGNMTITAVVDGDLPRDSVDQLVSLR
>WP 243594259.1 MULTISPECIES: transglutaminase-like domain-containing protein [unclassified Rhodococcus (in: high G+C Gram-positive bacteria)]
MKRDVSAYLDVDVTEASTLEFQIAIAPHPGTDVWEALSFTLDGQPIEAQEISGAHGTRIHKINAGVGKLEASYSATIYGN
TEPAPVSDYDLSLYLRPSRYSEADKFFGFAATEFGSYPPSEKLLAEVSSWVGARLSYVPGSSDPIDGAVDTLLAGAGVCR
DYTHLVVALLRAVNVPARLVAVYAPGCDPMDFHAVAEAFVEGQWRVVDATCLAPRSTLVRIATGRDASDTAFLDNHGGSI
ILNSAVVGAVVDGPLPFDDITQLVSIT
>WP 083612486.1 transglutaminase-like domain-containing protein [Mycobacterium sp. ST-F2]
MQRQVSARLNIDVTAPTTLEFQIAVAPHPGASVEESLSFTLDGNEIQAHEISGAHGTRIHTFDAQVGNVSVQYSATITGR
TDPAPVTEYDRTLYLRPSRYAEADRLYGFAATEFGQHSDAATLLEKVSYWVRYRLNYVPGSSDPIDGAVDTLLAGRGVCR
DYAHLVVALLRAAKVPARLVAVYAPGCTPMDFHTVAEALVDGQWCVVDATGLAPRQSMVRIATGRDAADIAFLDNHNGAI
MLNYVEVNATVDTDLPIDPVHELVSIT
>WP 283510802.1 transglutaminase-like domain-containing protein [Rhodococcus sp. G-MC3]
MKRDVSAYLDVDVTEASTLEFQIAVAPHPGADVWEALSFTLNGQPVEAREISGAHGTRIHKLHSGVGKLEVSYSATIYGN
TEPAPISDYDLSLYLRPSRYAEADKFFGFAATEFGSYEASEKLLAEVSSWVGARLSYVPGSSDPIDGAVDTLLAGAGVCR
DYTHLVVALLRAVNVPARLVAVYAPGCDPMDFHAVAEAFVDGQWRVVDATCLAPRSTLVRIATGRDAADTAFLDNHGGSI
TLNNTIVGAVVDGPLPFDDITQLVSIT
>WP 207843478.1 transglutaminase-like domain-containing protein [Williamsia soli]
MLKRDVSAQLDVDITGETDLEFQIAIAPHPGAEVTESLSFLLDGRPLDVREISGAHGNRIHMMHAGVGNLQAKYEATVIG
NTEPAPVSDYDLSLYLRPSRYAEADKFFGFAAKQFGDITEPATLLEKVSAWVGTHLDYVPGSSDPIDGAADTLLAGAGVC
RDYAHLVVATLRAVNVPARLVAVYAPGCDPMDFHAVAEAFVDGQWRVVDATCLAPRQTLVRIATGRDAADTAFLDNHKGG
IVLNNATVTAVVDGELPSDDLGQLVSLT
>WP 045841454.1 MULTISPECIES: transglutaminase-like domain-containing protein [Nocardiaceae]
MKRDVSAYLDVDVTEASTLEFQIAIAPHPGTEVWEALSFTLDGQPVEAQEISGAHGTRIHKLHADVGKLEASYSATIYGN
TDPAPVSDYDLSLYLRPSRYAEADKFFGFAATEFGSYPPSEKLLAEVSSWVGARLSYVPGSSDPIDGAVDTLLAGAGVCR
DYTHLVVALLRAVNVPARLVAVYAPGCDPMDFHAVAEAFVEGQWRVVDATCLAPRSTLVRIATGRDAADTAFLDNHGGSI
ILNSAVVGAVVDGPLPFDDITQLVSIT
>WP 094714845.1 transglutaminase-like domain-containing protein [Rhodococcus sp. 06-1474-1B]
MKRDVSAYLDVDVTEASTLEFQIAIAPHPGTEVWEALSFTLDGQPVEAQEISGAHGTRIHKLHADVGELEASYSATIYGN
TDPAPVSDYDLSLYLRPSRYAEADKFFGFAATEFGSYPPSEKLLAEVSSWVGARLSYVPGSSDPIDGAVDTLLAGAGVCR
DYTHLVVALLRAVNVPARLVAVYAPGCDPMDFHAVAEAFVEGQWRVVDATCLAPRSTLVRIATGRDAADTAFLDNHGGSI
ILNSAVVGAVVDGPLPFDDITQLVSIT
>WP 068050450.1 MULTISPECIES: transglutaminase-like domain-containing protein [Rhodococcus]
MKRDVSAYLDVDVTEASTLEFQIAIAPHPGTDVWEALSFTLDGQPIEAQEISGAHGTRIHKIHAGVGKLEASYSATIYGN
TEPAPVSDYDLSLYLRPSRYAEADKFFGFAATEFGSYPPSEKLLAEVSSWVGARLSYVPGSSDPIDGAVDTLLAGAGVCR
DYTHLVVALLRAVNVPARLVAVYAPGCDPMDFHAVAEAFVEGQWRVVDATCLAPRSTLVRIATGRDASDTAFLDNHGGSI
ILNSAVVGAVVDGPLPFDDITQLVSIT
>WP 206490985.1 transglutaminase-like domain-containing protein [Rhodococcus sp. KRD162]
MKRDVSAYLDVDVTEASTLEFQIAIAPHPGTDVWEALSFTLDGQPIEAQEISGAHGTRIHKLHAGVGKLEASYSATVYGN
TEPAPVSDYDLSLYLRPSRYAEADKFFGFAATEFGSYPPSEKLLAEVSSWVGSRLSYVPGSSDPIDGAVDTLLAGAGVCR
DYTHLVVALLRAVNVPARLVAVYAPGCDPMDFHAVAEAFVEGQWRVVDATCLAPRSTLVRIATGRDASDTAFLDNHGGSI
ILNSSVVGAVVDGPLPFDDITQMVSIT
>WP 338887094.1 transglutaminase family protein [Rhodococcus sovatensis]
MKRDVSAYLDVDVTEASTLEFQIAVAPHPGADVWEALSFTLDGQPVDAQEISGAHGTRIHKLHAGVGKLEVSYSATIYGN
TDPAPASDYDLSLYLRPSRYAEADKFFGFAATEFGSYEPSEKLLAEVSSWVGARLSYVPGSSDPIDGAVDTLLAGAGVCR
DYTHLVVALLRAVNVPARLVAVYAPGCDPMDFHAVAEAFVDGQWRVVDATCLAPRSTLVRIATGRDAADTAFLDNHGGSI
TLNNAVVGAVVDGPLPFDDITQLVSIT
>WP 317785258.1 transglutaminase family protein [Rhodococcus sp. IEGM 1370]
MKRDVSAYLDVDVTEASTLEFQIAIAPHPGTDVWEALSFTLDGQPIEAQEISGAHGTRIHKIHAGVGKLEASYSATVYGN
TEPAPVSDYDLSLYLRPSRYAEADKFFGFAATEFGSYPPSEKLLAEVSSWVGARLSYVPGSSDPIDGAVDTLLAGAGVCR
DYTHLVVALLRAVNVPARLVAVYAPGCDPMDFHAVAEAFVEGQWRVVDATCLAPRSTLVRIATGRDASDTAFLDNHGGSI
ILNSAVVGAVVDGPLPFDDITQLVSIT
>WP 057477193.1 MULTISPECIES: transglutaminase-like domain-containing protein [Nocardiaceae]
MKRDVSAYLDVDVTEASTLEFQIAIAPHPGTEVWEALSFTLDGQPVEAQEISGAHGTRIHKLYAGVGKLEASYSATIYGN
TEPAPVSDYDLSLYLRPSRYAEADKFFGFAATEFGSYPPSEKLLAEVSSWVGARLSYVPGSSDPIDGAVDTLLAGAGVCR
DYTHLVVALLRAVNVPARLVAVYAPGCDPMDFHAVAEAFVEGQWRVVDATCLAPRSTLVRIATGRDAADTAFLDNHGGSI
ILNSAVVGAVVDGPLPFDDITQLVSIT
>WP 397521784.1 transglutaminase family protein [Rhodococcus sp. NPDC078407]
MKRDVSAYLDVDVTEASTLEFQIAIAPHPGTEVWEALSFTLDGQPIEAQEISGAHGTRIHKLYAGVGKLEASYSATVYGN
TEPAPVSDYDLSLYLRPSRYAEADKFFGFAATEFGSYPPSEKLLAEVSSWVGARLSYVPGSSDPIDGAVDTLLAGAGVCR
DYTHLVVALLRAVNVPARLVAVYAPGCDPMDFHAVAEAFVEGQWRVVDATCLAPRSTLVRIATGRDAADTAFLDNHGGSI
ILNSAVVGAVVDGPLPFDDITQLVSIT
>HXO57022.1 transglutaminase family protein [Mycobacterium sp.]
MPSWRHHKDGGHGVATSPANREVGAQIDVEVTAPTTLEFQVAVARQPGLEVRESLAITFNGKRIQPREIIGPHDTRIHSV
DVGEGTVSLSYSATVSGEAQPAPVRDIDLVTYLRPSRYAESDKFFGFAATEFGQYADSATLLERVSSWVGTRLNYVPGSS
DPIDGAADTLLAGAGVCRDYAHLVIAMLRALYVPARLVAVYAPGCEPMDFHAVAEAFVEGEWRVVDATCLAPRQSMVRIA
TGRDAADTAFLDNHHGAITLNAMTITAIVDGELPVDTLDQLVSLR
>EHB56378.1 transglutaminase domain-containing protein [Mycolicibacterium rhodesiae JS60]
MPRWRRDSDQHGNDSSPPIGAGSALRREVGAEIELEVNSPTTLEFQIAVAPHPGAEVTESFEYRCNGKLVTAHELVGDHN
SRIHRFDAGEGTVTASYRATVLGRTDPPPVHEIDLSTYLRPSRYAEADKFYGYAATEFGHYADSVTLLEKVSSWVGTRLN
YVPGSSDPIDGAADTLLAGEGVCRDYAHLVIALLRAVNVPARLVAVYAPGCEPMDFHAVAEAFVEGGWRVVDATCLAPRQ
SMVRISTGRDAADTAFLDNHKGAISLKNMEVRAVVDGPLPVDSVHDLVALS
>WP 347871031.1 transglutaminase family protein [Rhodococcus sp. (in: high G+C Gram-positive bacteria)]
MKRDVSAYLDVDVTEASTLEFQIAIAPHPGTDVWEALSFTLDGEPIEAQEISGAHGTRIHKIHSGVGKLEASYSATIYGN
TEPAPVSDYDLSLYLRPSRYSEADKFFGFAATEFGSYPPSEKLLAEVSSWVGARLSYVPGSSDPIDGAVDTLLAGAGVCR
DYTHLVVALLRAVNVPARLVAVYAPGCDPMDFHAVAEAFVEGQWRVVDATCLAPRSTLVRIATGRDASDTAFLDNHGGSI
ILNSAVVGAVVDGPLPFDDITQLVSIT
>WP 084892649.1 transglutaminase-like domain-containing protein [Williamsia sp. 1135]
MLKRDVSAHLDVDITGETDLEFQIAIAPHPGTEVTESLSFLLDGKPLDVREISGAHGNRIHMMHAGVGNLQAKYEATVIG
NTEPAPVSDYDLSLYLRPSRYAEADKFFGFAAKQFGDITEPAKLLEKVSAWVGTHLDYVPGSSDPIDGAADTLLAGAGVC
RDYAHLVVASLRAVNVPARLVAVYAPGCDPMDFHAVAEAFVDGQWRVVDATCLAPRQTLIRIATGRDAADTAFLDNHKGG
IVLNNATVTAVVDGELPSDDLGQLVSLT
>WP 094612015.1 MULTISPECIES: transglutaminase-like domain-containing protein [unclassified Rhodococcus (in: high G+C Gram-positive bacteria)]
MKRDVSAYLDVDVTEASTLEFQIAIAPHPGTDVWEALSFTLDGQPIEAQEISGAHGTRIHKIHAGVGKLEASYSATIYGN
TEPAPVSDYDLSLYLRPSRYSEADKFFGFAATEFGSYPPSEKLLAEVSSWVGARLSYVPGSSDPIDGAVDTLLAGAGVCR
DYTHLVVALLRAVNVPARLVAVYAPGCDPMDFHAVAEAFVEGQWRVVDATCLAPRSTLVRIATGRDASDTAFLDNHGGSI
ILNSAVVGAVVDGPLPFDDITQLVSIT
>WP 068288055.1 transglutaminase-like domain-containing protein [Mycobacterium sp. E2462]
MSTRDLKRQVGAEIELEVTAATTLEFQIAVARLPGIDVSESLSIQWNGKAVEPREIIGEHDTRIHTFQADEGTVTLSYAA
TVVGQADPAPVRDIDLITYLRPSRYAEADKFFGFAATEFQQYGESVSLLEKVSSWVGRRLDYVPGSSDPIDGAADTLLAG
AGVCRDYAHLVIAMLRALNVPARLVAVYAPGCQPMDFHAVAEAFVDGQWRVVDATCLAPRQSMVRIATGRDAADTAFLDN
HKGSINLGNMTITAVVDGDLPRDSVDQLVSLR
>HYB35253.1 transglutaminase family protein [Mycobacterium sp.]
MEVAVTAPTTLEFQVAIAPPLGAQLMESLAFTVNGKSIEPREVTGPHGTRIHKFDVGEGTVTASYAATIAGRADPAPVRE
IDLSTYLRPSRYAEADKFHGFAATEFGQYADSETLLEKVSSWVGTRLNYVPGSSDPIDGAADTLLAGSGVCRDYAHLVIA
LLRAVNVPARLVSVYAPGCSPMDFHAVAEAYVHGHWRVVDATCLAPRQSMARISTGRDAADTAFLDNHKGAITLKNMTVT
AVVDGDLPGDSVHELVSLG
>WP 008712577.1 transglutaminase-like domain-containing protein [Rhodococcus sp. AW25M09]
MKRDVSAYLDVDVTEASTLEFQIAIAPHPGTDVWEALSFTLDGQPIEAQEISGAHGTRIHKLYAGVGKLEASYSATIYGN
TEPAPVSDYDLSLYLRPSRYSEADKFFGFAATEFGSYPPSEKLLAEVSSWVGARLSYVPGSSDPIDGAVDTLLAGAGVCR
DYTHLVVALLRAVNVPARLVAVYAPGCDPMDFHAVAEAFVEGQWRVVDATCLAPRSTLVRIATGRDASDTAFLDNHGGSI
ILNSAVVGAVVDGPLPFDDITQLVSIT
>MBY4131201.1 transglutaminase family protein [Rhodococcoides fascians]
MKRDVSAYLDVDVTEASTLEFQIAIAPHPGTEVWEALSFTLDGQPVEAQEISGAHGTRIHKLYAGVGKLEASYTATIYGN
TEPAPVSDYDLSLYLRPSRYAEADKFFGFAATEFGSYPPSEKLLAEVSSWVGARLSYVPGSSDPIDGAVDTLLAGAGVCR
DYTHLVVALLRAVNVPARLVAVYAPGCDPMDFHAVAEAFVEGQWRVVDATCLAPRSTLVRIATGRDAADTAFLDNHGGSI
ILNSAVVGAVVDGPLPFDDIAQLVSIT
>WP 052058346.1 MULTISPECIES: transglutaminase-like domain-containing protein [Nocardiaceae]
MKRDVSAYLDVDVTEASTLEFQIAIAPHPGTEVWEALSFTLDGQPVEAQEISGAHGTRIHKLYAGVGKLEASYSATIYGN
TEPAPVSDYDLSLYLRPSRYSEADKFFGFAATEFGSYPPSEKLLAEVSSWVGARLSYVPGSSDPIDGAVDTLLAGAGVCR
DYTHLVVALLRAVNVPARLVAVYAPGCDPMDFHAVAEAFVEGQWRVVDATCLAPRSTLVRIATGRDAADTAFLDNHGGSI
ILNSAVVGAVVDGPLPFDDITQLVSIT
>WP 317805408.1 transglutaminase family protein [Rhodococcus sp. IEGM 1330]
MKRDVSAYLDVDVTEASTLEFQIAIAPHPGTDVWEALSFTLDGEPVEAQEISGAHGTRIHKIHSGVGKLEASYSATIYGN
TEPAPVSDYDLSLYLRPSRYSEADKFFGFAATEFGSYPPSEKLLAEVSSWVGARLSYVPGSSDPIDGAVDTLLAGAGVCR
DYTHLVVALLRAVNVPARLVAVYAPGCDPMDFHAVAEAFVEGQWRVVDATCLAPRSTLVRIATGRDASDTAFLDNHGGSI
ILNSAVVGAVVDGPLPFDDITQLVSIT
>WP 068379337.1 transglutaminase-like domain-containing protein [Rhodococcus sp. EPR-157]
MKRDVSAYLDVDVTEASTLEFQIAVAPHPGADVWEALSFTLDGQPVDAQEISGAHGTRIHKLHAGVGKLEVSYSATIYGN
TEPAPASDYDLSLYLRPSRYAEADKFFGFAATEFGSYEPSEKLLAEVSSWVGARLSYVPGSSDPIDGAVDTLLAGAGVCR
DYTHLVVALLRAVNVPARLVAVYAPGCDPMDFHAVAEAFVEGQWRVVDATCLAPRSTLVRIATGRDAADTAFLDNHGGSI
TLNNAVVGAIVDGPLPFDDITQLVSIT
>WP 085256804.1 transglutaminase-like domain-containing protein [Mycobacterium saskatchewanense]
MSAGHLRREIGAEIEVDIEAPTTLDFQVTVARQPGVDLRESLAIRLNGKEIEPREILGEHGTRIHTLQADEGTVTLSYAA
TVVGEAEPAPVTDIDLITYLRPSRYAEADKFFGFAATEFREYGASRTLLEKVSSWVGTRLNYVPGSSDPIDGATDTLLAG
SGVCRDYAHLVIAMLRALNVPARLVAVYAPGCQPMDFHAVAEAFVDGSWRVVDATCLAPRQSMVRIATGRDAADTAFLDN
HRGAITLKSMTVTAIVDGELPRDSIDQLVSLR
>WP 052047332.1 MULTISPECIES: transglutaminase-like domain-containing protein [Nocardiaceae]
MKRDVSAYLDVDVTEASTLEFQIAIAPHPGTDVWEALSFTLDGQPIEAQEISGAHGTRIHKIHAGVGKLEASYSATIYGN
TEPAPVSDYDLSLYLRPSRYSEADKFFGFAATEFGSYPPSEKLLAEVSSWVGARLSYVPGSSDPIDGAVDTLLAGAGVCR
DYTHLVVALLRAVNVPARLVAVYAPGCDPMDFHAVAEAFVEGQWRVVDATCLAPRSTLVRIATGRDAADTAFLDNHGGSI
ILNSAVVGAVVDGPLPFDDITQLVSIT
>HEY5856090.1 transglutaminase family protein [Aldersonia sp.]
MKRDVSAQIDLDIAEPTVLEFQIAVAPHPGAQVSESLSFRLDGRPIAAKEIIGAHGSRIHKFEAGVGNLQASYEASVVGR
TAPAPVDDYDLSMYLRPSRYAEADKFFGFAATEFGQYTGSATLLAKVSSWVGSRLNYVPGSSDPIDGATDTLLAGAGVCR
DFAHLVVALLRAVNVPARLVAVYPPGCDPMDFHAVAEAFVDGEWRVVDATCLAPRSSLVRISTGRDAADTAFLDNHGGSI
TLNNAAVTAVVDGELPTDDITELVSLG
>WP 052049483.1 MULTISPECIES: transglutaminase-like domain-containing protein [Nocardiaceae]
MKRDVSAYLDVDVTEASTLEFQIAIAPHPGTDVWEALSFTLDGQPIEAQEISGAHGTRIHKIHADVGKLEASYSATIYGN
TEPAPVSDYDLSLYLRPSRYSEADKFFGFAATEFGSYPPSEKLLAEVSSWVGARLSYVPGSSDPIDGAVDTLLAGAGVCR
DYTHLVVALLRAVNVPARLVAVYAPGCDPMDFHAVAEAFVEGQWRVVDATCLAPRSTLVRIATGRDASDTAFLDNHGGSI
ILNSAVVGAVVDGPLPFDDITQLVSIT
>WP 084837872.1 MULTISPECIES: transglutaminase-like domain-containing protein [Mycobacteriales]
MLKRDVSAHLDVDITGETDLEFQIAIAPHPGTEVTESLSFLLDGRPLDVREISGAHGNRIHMMHAGVGNLQAKYEATVIG
NTEPAPVSDYDLSLYLRPSRYAEADKFFGFAAKQFGDITEPAKLLEKVSAWVGTHLDYVPGSSDPIDGAADTLLAGAGVC
RDYAHLVVASLRAVNVPARLVAVYAPGCDPMDFHAVAEAFVDGQWRVVDATCLAPRQTLVRIATGRDAADTAFLDNHKGG
IVLNNATVTAVVDGELPNDDLGQLVSLT
>WP 188542785.1 transglutaminase-like domain-containing protein [Rhodococcoides trifolii]
MRRLVSARLDVDIVEPTTLEFQIAVAPHPGTTVSETLSFLLDGTQIYAQEISGEHGNRIHKFECGVGNLQTYYDATIDGN
TYPAPVTDYDQSVYLRPSRYAECDKFFGFAATEFGQYSESSVLLEKVSAWVGARLQYVPGSSDPIDGAADTLLAGRGVCR
DYSHLVVAMLRAVNVPARLVAVYAPGCDPMDFHAVAEAFVDGVWRVVDATCLAPRSTLVRIATGRDAADTAFLDNHGGRI
ILNSAQVTAIVDGPLPIDDITELVSIT
>WP 089244250.1 transglutaminase-like domain-containing protein [Rhodococcoides kyotonense]
MKRDVSAYLDVDVTEASTLEFQIAVAPHPGTDVWEALSFTLDGQPVEVQEISGAHGTRIHKLHAGVGKLEVSYSATIYGN
TEPAPVSDYDLSLYLRPSRYAEADKFFGFAATEFGSFEPSEKLLAAVSSWVGSRLSYVPGSSDPIDGAADTLLAGAGVCR
DYTHLVVALLRAVNVPARLVAVYAPGCEPMDFHAVAEAFVDGSWRVVDATCLAPRSTLVRIATGRDAADTAFLDNHGGSI
TLNNTIVGAIVDGPLPFDDITQLVSIT
>WP 070352908.1 transglutaminase-like domain-containing protein [Mycolicibacterium grossiae]
MPSESPSELRREVGAHLDVSIDAPTTVEWQIAVAPHPGATVTESLSFTLDGKEIEAAEITGEHRNRIHKFDVGVGTLIAD
YRATVVGRAEPPAVTDLDPSTYLRPSRYAEADKFFGFAATEFGAYTDSATLLEKVSAWVGRRLQYVPGSSDPIDGAADTL
LSGKGVCRDYAHLVVALLRAVNVPARLVAVYAPGCHPMDFHAVAEALVDGHWRAVDATCLAPRQSLVRIATGRDAADTAF
LDNHGGSLTLNSATVTAVVDGDLPVDSVHDVVSIR
>WP 030166965.1 MULTISPECIES: transglutaminase-like domain-containing protein [Actinomycetes]
MLKRDVSAHLDVDITGETDLEFQISVAPHPGAEVTESLSFVLDGKPVSAKEISGAHGSRIHMLHAGVGNLQVEYTATVLG
SADPAPVSDHDLSMYLRPSRYAEADKFFGFAAKQFGDMTDPAELLEEVASWVGTHLDYVPGSSDPIDGAADTLLAGAGVC
RDYAHLVVAILRAVNVPARLVAVYAPGCDPMDFHAVAEAFVDGRWRVVDATCLAPRQTLVRISTGRDAADTAFLDNHRGA
ITLNKATVTAVVDGPFPNDDISEMVSLS
>WP 348727374.1 transglutaminase family protein [uncultured Mycolicibacterium sp.]
MKRDVGAELDVQITAPTTLEFQIAVAPHPGAEVTESLSFELDGRTIDPDVREIAGEHGNRIHMLDAPVGNLKVTYAATVL
GQADPAPVGDLDYSTYLRPSRYAEADKFFGFGGTEFGDVADSVTVLEKISSWVGTRLSYVPGSSDPIDGAADTLLAGSGV
CRDYAHLVIALLRSVNVPARLVSVYAPGCQPMDFHAVAEALVDGRWQVVDATCLAPRQSMVRIATGRDAADTAWLDNHKG
AITVNNMAVTATVDGELPKDSVDQLVMIR
>AJW42173.1 Transglutaminase [Rhodococcus sp. B7740]
MSHSLRERLEDGRIGTMKRDVSAYLDVDVTEASTLEFQIAIAPHPGTDVWEALSFTLDGQPIEAQEISGAHGTRIHKIHA
DVGKLEASYSATIYGNTEPAPVSDYDLSLYLRPSRYSEADKFFGFAATEFGSYPPSEKLLAEVSSWVGARLSYVPGSSDP
IDGAVDTLLAGAGVCRDYTHLVVALLRAVNVPARLVAVYAPGCDPMDFHAVAEAFVEGQWRVVDATCLAPRSTLVRIATG
RDASDTAFLDNHGGSIILNSAVVGAVVDGPLPFDDITQLVSIT
>WP 400722425.1 transglutaminase-like domain-containing protein [Williamsia muralis]
MLKRDVSAHLDVDITGETDLEFQITVAPHPGAEVIESLSFVLDGKPVSAKEISGAHGSRIHMLHAGVGNLQVEYTATVLG
SADPAPVSDHDLSMYLRPSRYAEADKFFGFAAKQFGDLTDPAELLEKVASWVGTHLDYVPGSSDPIDGAADTLLAGAGVC
RDYAHLVVAILRAVNVPARLVAVYAPGCDPMDFHAVAEAFVDGRWRVVDATCLAPRQTLVRISTGRDAADTAFLDNHRGA
ITLNKATVTAVVDGPFPNDDISEMVSLS
>WP 319448540.1 MULTISPECIES: transglutaminase family protein [unclassified Mycobacterium]
MSSWPDSGLKREVGAQLDVWIDAPTTLEFQIAVAPQPGAEVTEQISFTLNGNEIEAKELIGEHGNRIHKLDVDGGSLWVN
YFATVVGQADPAPIEEIDLTTYLRPSRYAEADKFFGFAATEFGDFSDPADLLEKVSSWVGSRLFYVPGSSDPIDGAVDTL
LAGRGVCRDYAHLVVALLRAVNVPARLVAVYAPGCQPMDFHAVAEAYVNGEWHVVDATCLAPRQTLVRISTGRDAADTAF
LDNHRGSITLNSSVVSAWVEGPLPYDSVDELVAIR
>WP 207358975.1 transglutaminase-like domain-containing protein [Mycolicibacterium sp. S2-37]
MIRTVGCELDVEVTAPTTLEFQIALAPQPGAEVEEKLTFLHDGKLVTPHEIIGEHGTRIHKFDAAEGFVKATYQATVTGL
ADPPPVREIDLSTYLRPSRYAEADKFFGFAATEFGALADTTTLLEKIASWVGTRLNYVPGSSDPIDGAADTLLAGAGVCR
DYAHLVVAMLRAVNVPARLVSVYAPGCNPMDFHAVAEAYVDDQWRVVDATLLAPRQSMLRIATGRDAADTAFLDNHRGQI
DLKNMLITAIVDGDLPRDSVQELVTLR
>GFM24431.1 transglutaminase [Mycobacterium sp. PO2]
MMKRDVGAELDVQITAPTTLEFQIAVAPHPGAEVTESLSFELDGKTIDPDVREIAGEHGNRIHMLDAPVGNLKVNYTATV
LGQADPAPVGDLDYSTYLRPSRYAEADKFFGFGGTEFGDVADSVSVLEKISSWVGTRLSYVPGSSDPIDGAADTLLAGSG
VCRDYAHLVIALLRSVNVPARLVSVYAPGCQPMDFHAVAEALVDGRWQVVDATCLAPRQSMVRIATGRDAADTAWLDNHK
GAITVNNMAVTATVDGELPKDSVDQLVMIR
>WP 078281229.1 transglutaminase-like domain-containing protein [Mycobacteroides franklinii]
MKREVRAQLDVDIIAASTLEFQIAVAPVSGAQVTESLSWVLNGEPLEALEVAGEHGNRIHRLEVGEGNLKVSYAATILGQ
ADEVPVEAADMSTYLRPSRYAEADKFYGFAATEFGEHTEPQVLLENVSSWVGTRLRYSPGSSDPIDGAVDTLLAGAGVCR
DYAHLVVALLRAVKVPARLVAVYAPGCDPMDFHAVAEAIVDGHWRVVDATCLAPRQTMVRITTGRDAADTAFLDNHGGQI
VLNESTVNAVVDGELPEDPVDQLVSMR
>WP 078333930.1 transglutaminase-like domain-containing protein [Mycobacteroides franklinii]
MKREVRAQLDVDIIAASTLEFQIAVAPVSGAQVTESLSWVLNGEPLEALEVAGEHGNRIHRLEVGEGNLKVSYAATILGQ
ADEVPVEAADMSTYLRPSRYAEADKFYGFAATEFGEHTEPQALLENVSSWVGTRLRYSPGSSDPIDGAVDTLLAGAGVCR
DYAHLVVALLRAVKVPARLVAVYAPGCDPMDFHAVAEAIVDGHWRVVDATCLAPRQTMVRITTGRDAADTAFLDNHGGQI
VLNESTVNAVVDGELPEDPVDQLVSMR
>WP 207065266.1 MULTISPECIES: transglutaminase-like domain-containing protein [Mycobacteriaceae]
MKRDVGAELDVQITAPTTLEFQIAVAPHPGAEVTESLSFELDGKTIDPDVREIAGEHGNRIHMLDAPVGNLKVNYTATVL
GQADPAPVGDLDYSTYLRPSRYAEADKFFGFGGTEFGDVADSVSVLEKISSWVGTRLSYVPGSSDPIDGAADTLLAGSGV
CRDYAHLVIALLRSVNVPARLVSVYAPGCQPMDFHAVAEALVDGRWQVVDATCLAPRQSMVRIATGRDAADTAWLDNHKG
AITVNNMAVTATVDGELPKDSVDQLVMIR
>WP 082698673.1 transglutaminase-like domain-containing protein [Mycobacterium sp. GA-2829]
MSRDTMSRTVGAELEIEVTAPTTLEFQIALAAQPGAEITETLSFAHDGTPVEATELIGEHGTRIHKFDAATGMVTASYSA
TITGFAEPPEVREIDLSTYLRPSRYAEADKFFGFAATEFGDIDDPAALLERVSSWVGSRLDYVPGSSDPIDGAADTLLAG
AGVCRDYAHLVIALLRAVNVPARLVSVYAPGCSPMDFHAVAEAFVDGRWRVVDATCLAPRQSLVRIATGRDAADTAFLDN
HDGAITLKNMTVTAIVDGDLPRDSVSELVTLR
>KUI36597.1 transglutaminase [Mycobacterium sp. IS-1496]
MSRTVGAELEIEVTAPTTLEFQIALAAHPGADVTEALTFRHNGTSVEAQELSGEHGTRIHKFDAAQGTVTASYEATIRGL
AEPPEVREIDLSTYLRPSRYAEADKFFGFAATEFGDVTDSGALLERVSSWVGARLDYVPGSSDPIDGAADTLLAGAGVCR
DYAHLVIAMLRALNVPARLVSVYAPGCSPMDFHAVAEAHVDGQWRVVDATCLAPRQSMVRIATGRDAADTAFLDNHDGSI
TLQKMTVTAVVDGELPRDSVSDLVTLR
>KUI32785.1 transglutaminase [Mycobacterium sp. GA-2829]
MSRTVGAELEIEVTAPTTLEFQIALAAQPGAEITETLSFAHDGTPVEATELIGEHGTRIHKFDAATGMVTASYSATITGF
AEPPEVREIDLSTYLRPSRYAEADKFFGFAATEFGDIDDPAALLERVSSWVGSRLDYVPGSSDPIDGAADTLLAGAGVCR
DYAHLVIALLRAVNVPARLVSVYAPGCSPMDFHAVAEAFVDGRWRVVDATCLAPRQSLVRIATGRDAADTAFLDNHDGAI
TLKNMTVTAIVDGDLPRDSVSELVTLR
>WP 156686987.1 transglutaminase-like domain-containing protein [Mycobacterium sp. Marseille-P9652]
MSTADFKRGVGAEIEVEVTAPTTLDFQIAVAAHPGADVSESLSITLNGNTVQPREIAGEHGTRIHTLKVDEGLVAVSYSA
TVAGEADPPPVTDIDVMTYLRPSRYAEADKFFGFAATEFREYGTSRALLEKVSSWVGTRLDYVPGSSDPIDGATDTLLAG
SGVCRDYAHLVIALLRALNVPARLVSVYAPGCQPMDFHAVAEAFVDGGWRVVDATCLAPRQSMVRIATGRDAADTAFLDN
HEGAITLKNMTVTAVVDGELPRDSVDQLVTLR
>CDO10414.1 transglutaminase domain-containing protein [Mycolicibacterium cosmeticum]
MAPSARRLDHGSAETISILIREVGTHLDVDITEPAALEFQIAVAPHPGAEVAESLTFVLNGQTVFATEITGVHGNRIHKL
DVGVGSLSVDYAATITGRSQPAPVTDYDLSQYLRPSRYAESDKFFGFAGYEFGRYSDTATLLETISSWVGSRLRYVPGSS
DPIDGAEDTLLAGAGVCRDYAHLVVALLRAVNVPARVVAVYAPGCVPMDFHAVAEAFVNGQWYVVDATYLAPRQTLVRIA
TGRDAADTAFLDNHGGSITLTNMVVTATTNEPLPFDAHDELISLS
>WP 070911936.1 transglutaminase-like domain-containing protein [Mycobacteroides saopaulense]
MKREVRAQLDVDVLAASTLEFQVAVAPLSGAQVTESLSLVLNGQQVAAREIAGEHGNRIHRLDVGEGNLKVCYTATILGQ
ADEVPVDEADLSTYLRPSRYAEADKFYGFAETEFGEHTEPRVLLEKVSSWVGSRLTYSPGSSDPIDGAVDTLLAAKGVCR
DYAHLVVALLRAVKVPARLVAVYAPGCDPMDFHAVAEAVVDNQWRVVDATCLAPRQTMVRITTGRDAADTAFLDNHGGQI
VLNESIISAVVDGELPEDSVDQLVSIR
>WP 152519102.1 transglutaminase-like domain-containing protein [Mycolicibacterium poriferae]
MKRDVGAELDVQITAPTTLEFQIAVAPHPGAEVTESLSFELDGKTIDPDVREIAGEHGNRIHMLDAPVGNLKVTYSATVL
GQADPAPVGDLDYSTYLRPSRYAEADKFFGFGGTEFGDVADSVSVLEKISSWVGTRLSYVPGSSDPIDGAADTLLAGSGV
CRDYAHLVIALLRSVNVPARLVSVYAPGCQPMDFHAVAEALVDGRWQVVDATCLAPRQSMVRIATGRDAADTAWLDNHKG
AITVNNMAVTATVDGELPKDSVDQLVMIR
>GAA1432670.1 transglutaminase family protein [Mycobacterium cookii]
MATTTANREVGTEIEVEVTAATTLEFQVAVARMPGLDIRESLTITLNGNEIQPREIIGQHDTRIHAIDVEQGTVKLSYSA
TVAGEAEPAPVHDIDVTTYLRPSRYAEADKFFGFAATEFGHYTDSATLLEKVAAWVGARLNYVPGSSDPIDGAADTLLAG
AGVCRDYAHLVIALLRALNVPARLVAVYPPGCDPMDFHAVAEAFVDGEWRVVDATCLAPRQSMVRIATGRDAADTAFLDN
HKGSINLTNMVVTAYVDGELPIDSIDHLVSLS
>WP 062796108.1 transglutaminase-like domain-containing protein [Williamsia muralis]
MLKRDVSAHLDVDITGETDLEFQITVAPHPGAEVTESLSFVLDGKPVSAKEISGAHGSRIHMLHAGVGNLQVEYTATVLG
SADPAPVSDHDLSMYLRPSRYAEADKFFGFAAKQFGDLTDPAELLEKVASWVGTHLDYVPGSSDPIDGAADTLLAGAGVC
RDYAHLVVAILRAVNVPARLVAVYAPGCDPMDFHAVAEAFVDGRWRVVDATCLAPRQTLVRISTGRDAADTAFLDNHRGA
ITLNKATVTAVVDGPFPNDDISEMVSLS
>WP 317712608.1 transglutaminase-like domain-containing protein [Williamsia muralis]
MLKRDVSAHLDVDITGETDLEFQITVAPHPGAEVTESLSFVLDGKPLSAKEISGAHGSRIHMLHAGVGNLQVEYTATVLG
SADPAPVSDHDLSMYLRPSRYAEADKFFGFAAKQFGDLTDPAELLEKVASWVGTHLDYVPGSSDPIDGAADTLLAGAGVC
RDYAHLVVAILRAVNVPARLVAVYAPGCDPMDFHAVAEAFVDGRWRVVDATCLAPRQTLVRISTGRDAADTAFLDNHRGA
ITLNKATVTAVVDGPFPNDDISEMVSLG
>WP 082702975.1 transglutaminase-like domain-containing protein [Mycobacterium sp. IS-1496]
MPRDTMSRTVGAELEIEVTAPTTLEFQIALAAHPGADVTEALTFRHNGTSVEAQELSGEHGTRIHKFDAAQGTVTASYEA
TIRGLAEPPEVREIDLSTYLRPSRYAEADKFFGFAATEFGDVTDSGALLERVSSWVGARLDYVPGSSDPIDGAADTLLAG
AGVCRDYAHLVIAMLRALNVPARLVSVYAPGCSPMDFHAVAEAHVDGQWRVVDATCLAPRQSMVRIATGRDAADTAFLDN
HDGSITLQKMTVTAVVDGELPRDSVSDLVTLR
>MDT5109381.1 hypothetical protein [Mycobacterium sp.]
MSSWPDSGLKREVGAQLDVWIDAPTTLEFQIAVAPQPGATVTEQLSFTLDGKEIEAAELIGDHGNRIHKLDVDGGSLWVN
YFATVVGQADPAPFEEIDLTTYLRPSRYAEADKFFGFAATEFGDFSDPADLLEKVSSWVGSRLFYVPGSSDPIDGAVDTL
LAGRGVCRDYAHLVVALLRAVNVPARLVAVYAPGCQPMDFHAVAEAYVNGQWHVVDATCLAPRQTLVRISTGRDAADTAF
LDNHRGSITLNSSVVSAWVEGPLPYDSIDELVSIR
>WP 070938133.1 transglutaminase-like domain-containing protein [Mycobacteroides franklinii]
MKREVQAQLDVDIIAASTLEFQIAVAPVSGAQVTESLSWVLNGEPLEALEVAGEHGNRIHRLEVGEGNLKVSYAATILGQ
ADEVPVEAADMSTYLRPSRYAEADKFYGFAATEFGEHTEPQVLLENVSSWVGTRLRYSPGSSDPIDGAVDTLLAGAGVCR
DYAHLVVALLRAVKVPARLVAVYAPGCDPMDFHAVAEAIVDGHWRVVDATCLAPRQTLVRITTGRDAADTAFLDNHGGQI
VLNGSFVSAVVEGELPEDPVDQLVSIR
>WP 110469140.1 transglutaminase-like domain-containing protein [Williamsia limnetica]
MLKRDVSAHLDVDITAETDLEFQIAIAPHPGTEVTESLSFLLDGEPLDVREVSGAHGNRIHMMHAGVGNLQARYEATVLG
NTEPAPVSDYDLSLYLRPSRYAEADKFFGFAAKQFGDITEPARLLEKVSAWVGTHLDYVPGSSDPIDGAADTLLAGAGVC
RDYAHLVVASLRAVNVPARLVAVYAPGCDPMDFHAVAEAFVVGQWRVVDATCLAPRQTLVRIATGRDAADTAFLDNHKGG
IVLNNATVTAVVDGELPNDDLGELVSLT
>MDT5079044.1 hypothetical protein [Mycobacterium sp.]
MSSSPDNGLKREVGAQLDVWIDAPTTLEFQIAVAPQPGATVTEQISFTLNGNEIKASELVGEHGNRIHKLDVDGGSLWVN
YFASVVGQADPAPVEEIDLTTYLRPSRYAEADKFFGFAATEFGDFTDPADLLEKVSSWVGSRLFYVPGSSDPIDGAVDTL
LAGRGVCRDYAHLVVALLRAVNVPARLVAVYAPGCQPMDFHAVAEAYVNGQWHVVDATCLAPRQTLVRISTGRDAADTAF
LDNHRGSITLNSSVVSAWVEGPLPYDSVDELVAIR
>HEY4795170.1 transglutaminase family protein [Mycobacterium sp.]
MPSWRHHKDGGHGVATSPANREVGAQIDVEVTAPTTLEFQVAVVRQPGLEVRESLAITFNGKRIQPREIIGPHHTRIHSV
DVGEGTVSLSYSATVSGEAQPAPVRDIDLVTYLRPSRYAESDKFFGFAATEFGRYADSATVLERVSSWVGTRLNYVPGSS
DPIDGAADTLLAGAGVCRDYAHLVIAMLRALYVPARLVAVYAPGCEPMDFHAVAEAFVEGEWRVVDATCLAPRQSMVRIA
TGRDAADTAFLDNHHGAITLNAMTITAIVDGELPVDTLDQLVSLR
>WP 163775612.1 transglutaminase-like domain-containing protein [Mycobacterium cookii]
MPSWRQKVRGQSVATTTANREVGTEIEVEVTAATTLEFQVAVARMPGLDIRESLTITLNGNEIQPREIIGQHDTRIHAID
VEQGTVKLSYSATVAGEAEPAPVHDIDVTTYLRPSRYAEADKFFGFAATEFGHYTDSATLLEKVAAWVGARLNYVPGSSD
PIDGAADTLLAGAGVCRDYAHLVIALLRALNVPARLVAVYPPGCDPMDFHAVAEAFVDGEWRVVDATCLAPRQSMVRIAT
GRDAADTAFLDNHKGSINLTNMVVTAYVDGELPIDSIDHLVSLS
>WP 283616190.1 transglutaminase-like domain-containing protein [Mycolicibacterium poriferae]
MKRDVGAELDVQITAPTTLEFQIAVAPHPGAEVTESLSFELDGRTIDPDVREIAGEHGNRIHMLDAPVGNLKVTYSATVL
GQADPAPVGDLDYSTYLRPSRYAEADKFFGFGGTEFGDVADSVSVLEKISSWVGTRLSYVPGSSDPIDGAADTLLAGSGV
CRDYAHLVIALLRSVNVPARLVSVYAPGCQPMDFHAVAEALVDGRWQVVDATCLAPRQSMVRIATGRDAADTAWLDNHKG
AITVNNMAVTATVDGELPKDSVDQLVMIR
>WP 083157038.1 transglutaminase-like domain-containing protein [Mycolicibacterium moriokaense]
MPTTGLKRDVGAELEVEVTSPTMLEFQIAVADHPGAQVTESLTFTCNGKRITPDEIIGEHGTRIHRFAAPEGTVTASYEA
SVLGQADPAPVRDIDLITYLRPSRYAEADKFFGFAATEFEQYVESEKLLEKVSSWVGTRLSYVPGSSDPIDGAADTVLAG
EGVCRDYAHLVVALLRAVNVPARLVAVYAPGCEPMDFHAVAEAFVDGVWRVVDATCLAPRQSMVRIATGRDAADTAFLDN
HKGAITLTHMEVRAVVDGDLPHDSVHDLVSLH
>WP 242453419.1 transglutaminase-like domain-containing protein [Mycolicibacterium sp. P9-64]
MDVWIAEPTTLEFQIAVAPQPGAIVTESLSFTLNGNEIQATEVIGDHGNRIHKFDAGNGSLLASYSATIVGEAQPAPFSE
IDMSTYLRPSRYAEADKFFGFAATEFGSYTDHATLLENVSSWVGTRLAYVPGSSDPIDGAVDTLLAGRGVCRDYAHLVIA
LLRAVNVPARMVAVYAPGCEPMDFHAVAEAYVDGHWRVVDATLLAPRQTLVRICTGRDAADTAFLDNHNGSITLNSAWVR
AVVDGPLPNDSLNELVSIR
>WP 099382796.1 transglutaminase-like domain-containing protein [Williamsia muralis]
MLKRDVSAHLDVDITSETDLEFQITVAPHPGAEIIESLSFELDGKPVSAKEISGAHGSRIHMLHAGVGNLQVEYTATVLG
SADPAPVSDHDLSMYLRPSRYAEADKFFGFAAKQFGDLTDPAELLEKVASWVGTHLDYVPGSSDPIDGAADTLLAGAGVC
RDYAHLVVAILRAVNVPARLVAVYAPGCDPMDFHAVAEAFVDGRWRVVDATCLAPRQTLVRISTGRDAADTAFLDNHRGA
ITLNKATVTAVVDGPFPNDDISEMVSLS
>WP 247206712.1 transglutaminase-like domain-containing protein [Williamsia sp. DF01-3]
MLKRDVSAHLDVDITGETDLEFQITVAPHPGAEVTESLSFVLDGKPLSAKEISGTHGSRIHMLHAGVGNLQVEYTATVLG
SADPAPVSDHDLSMYLRPSRYAEADKFFGFAAKQFGDLTDPAELLEKVASWVGTHLDYVPGSSDPIDGAADTLLAGAGVC
RDYAHLVVAILRAVNVPARLVAVYAPGCDPMDFHAVAEAFVDGRWRVVDATCLAPRQTLVRISTGRDAADTAFLDNHRGA
ITLNKATVTAVVDGPFPNDDICEMVSLS
>BBX04602.1 putative transglutaminase-like protein [Mycolicibacterium moriokaense]
MALWRRSKTVDDMPTTGLKRDVGAELEVEVTSPTMLEFQIAVADHPGAQVTESLTFTCNGKRITPDEIIGEHGTRIHRFA
APEGTVTASYEASVLGQADPAPVRDIDLITYLRPSRYAEADKFFGFAATEFEQYVESEKLLEKVSSWVGTRLSYVPGSSD
PIDGAADTVLAGEGVCRDYAHLVVALLRAVNVPARLVAVYAPGCEPMDFHAVAEAFVDGVWRVVDATCLAPRQSMVRIAT
GRDAADTAFLDNHKGAITLTHMEVRAVVDGDLPHDSVHDLVSLH
>MCW2587588.1 transglutaminase-like enzyme predicted cysteine protease [Mycobacterium sp.]
MSSWPDSGLKREVGAQLDVWIDAPTTLEFQIAVAPQPGATVTEQISFKLDGKEIEAAELIGDHGNRIHKLDVDGGSLWVN
YFATVVGQADPAPFEEIDLTTYLRPSRYAEADKFFGFAATEFGDFSDPADLLEKVSSWVGSRLFYVPGSSDPIDGAVDTL
LAGRGVCRDYAHLVVALLRAVNVPARLVAVYAPGCQPMDFHAVAEAYVNGQWHVVDATCLAPRQTLVRISTGRDAADTAF
LDNHRGSITLNSSVVSAWVEGPLPYDSIDELVSIR
>MDT5185524.1 hypothetical protein [Mycobacterium sp.]
GKPLQPLEISGVHGNRIHKLDAPAGYVRVEYAATIVGRTDPAPVTEYDQSMYLRPSRYAEADKFYGFAATEFGNYVDSTT
LLEKVSSWVGHRLNYVPGSSDPIDGAVDTLLAGAGVCRDFAHLVVAMLRAVNVPARVVSVYAPGLYPMDFHAVAEAFVDG
HWRVVDGTLLAPRQALVRIATGRDAADIAFLANYKGAIRLNKLEVSAVVDGDLPRDSIDELVSIG
>WP 317150269.1 transglutaminase family protein [Mycobacterium sp. 29Ha]
MPKWRRSTAGAADVAPTDELKRDVGAELEVDVTSPTMLEFQIAIADHPGARVTESLTFTCNGKPVTPDEVIGKHGTRIHR
FPAPEGTVTANYTATVYGHADPAPVHDIDLITYLRPSRYAEADKFYGFAATEFAEYADSETLLEKVSSWVGTRLNYVPGS
SDPIDGAADTVLAGEGVCRDYAHLVVALLRAVNVPARLVAVYAPGCEPMDFHAVAEAYVEGVWRVVDATCLAPRQSMVRI
ATGRDAADTAFLDNHKGAITLKNMEVTAVVDGPLPHDSVHDLVSLH
>WP 232100538.1 transglutaminase-like domain-containing protein [Mycolicibacterium litorale]
MPRDTMSRTVGAELEVEVTASTTLEFQIALAEHPGAEVTETLRFTHDGTPVEARELIGEHGTRIHKFAAAAGTVTASYEA
TVSGLAEPPPVRDIDLSTYLRPSRYAEADKFFGFAATEFGDLADSVALPERVSSWVGTRLHYVPGSSDPIDGAADTLLAG
AGVCRDYAHLVIALLRAVNVPARLVSVYAPGCSPMDFHAVAEAYVDGHWRLVDATCLAPRQSMVRIATGRDAADTAFLDN
HGGAITLQKMAVTAVVDGELPRDSVSDLVTLR
>WP 075838523.1 MULTISPECIES: transglutaminase-like domain-containing protein [Nocardiaceae]
MKRDVSAYLDVDVTEASTLEFQIAIAPHPGADVWEALSFSLDGQPVDAQEISGAHGTRIHKLYCGVGKLEVSYSATIYGN
ADPAPVSDYDLSLYLRPSRYAEADKFFGFAATEFGSYEPSEKLLAEVSSWVGSRLSYVPGSSDPIDGAADTLLAGAGVCR
DYTHLVVALLRAVNVPARLVAVYAPGCDPMDFHAVAEAFVDGQWRVVDATCLAPRSTLVRIATGRDAADTAFLDNHGGSI
ILNSATVGAIVDGPLPFDDITQLVSIT
>WP 239340805.1 transglutaminase-like domain-containing protein [Mycolicibacterium sp. OfavD-34-C]
MKRDVGAELDVQITAPTTLEFQIAVAPHPGAEVTESLSFELDGKTIDPDVREIAGEHGNRIHMLDAPVGNLKVTYSATVL
GQAAPAPVGDLDYSTYLRPSRYAEADKFFGFGGTEFGDVADSVSVLEKISSWVGTRLSYVPGSSDPIDGAADTLLAGSGV
CRDYAHLVIALLRSVNVPARLVSVYAPGCQPMDFHAVAEALVDGRWQVVDATCLAPRQSMVRIATGRDAADTAWLDNHKG
AITVNNMAVTATVDGELPKDSVDQLVMIR
>HEV7853736.1 transglutaminase family protein [Mycobacterium sp.]
MALWQREKGTSGEVGTVQTFKRDVGAEMEIAVTEASTLEFQIALASQPGTQTIESLEFRCNGGQVDAQEIIGEHGTRIHR
FAASVGTVTASYQATILGRAEPAAVRDLDMSTYLRPSRYAEADKFFGFASTEFGQYADSVTILEMVSSWVGTRLHYVPGS
SDPIDGAADTLLAGSGVCRDYAHLVIALLRAVNVPARLVAVYAPGCDPMDFHAVAEAFVEGAWHVVDATCLAPRQSMVRI
ATGRDAADTAFLDNHKGSITLNHMEVRAIVDGDLPRDSVNELVELN
>WP 031332348.1 transglutaminase-like domain-containing protein [Williamsia sp. D3]
MCSKRDVSAHLDVDITGETDLEFQITVAPHPGAEVTESLSFVLDGKPVSAKEISGAHGSRIHMLHAGVGNLQVEYTATVL
GSADPAPVSDHDLSMYLRPSRYAEADKFFGFAAKQFGDMTDPAELLEKVASWVGTHLDYVPGSSDPIDGAADTLLAGAGV
CRDYAHLVVAILRAVNVPARLVAVYAPGCDPMDFHAVAEAFVDDRWRVVDATCLAPRQTLVRISTGRDAADTAFLDNHRG
AITLNKATVTAVVDGPFPNDDISEMVSLS
>WP 179470101.1 transglutaminase-like domain-containing protein [Mycolicibacterium vinylchloridicum]
MGAEIELAVTSPTTLEFQIAVAPHPGAEVTESFEYRCNGKLVTAHELVGDHNSRIHRFDVGEGTVTASYRATVLGRTDPP
PVHEIDLSTYLRPSRYAEADKFYGYAATEFGQYADSVTLLEKVSSWVGTRLNYVPGSSDPIDGAVDTLLAGEGVCRDYAH
LVIALLRAVNVPARLVAVYAPGCEPMDFHAVAEAFVEGGWRVVDATCLAPRQSMVRISTGRDAADTAFLDNHKGAISLKN
MEVSAVVDGRLPVDSVHDLVALS
>WP 078360849.1 transglutaminase-like domain-containing protein [Mycobacteroides salmoniphilum]
MKRDVGAQLDVDVLAPSTLEFQIAVSPLPGAQVTESLTLELNGQRVEAQEVAGEHGNRIHRLDVGQGNLKVSYAATILGQ
ADEVPVEAADLSTYLRPSRYAEADKFYGFAATEFGDHTEPSVLLEKVSSWVGSRLTYSPGSSDPIDGAVDTLLAAAGVCR
DYAHLVVALLRAVKVPARLVAVYAPGCDPMDFHAVAEAVVDNRWQVVDATCLAPRQTMVRITTGRDAADTAFLDNHGGQI
VLNQTFVTAVVDGDLPEDHIDQLVSLR
>WP 078315195.1 transglutaminase-like domain-containing protein [Mycobacterium sp. D16Q16]
MKRDVGAQLDVDILAPSTLEFQIAVSPLPGAQVTESLSLELNGQRVEAQEVAGEHGNRIHRLDVGQGNLKVSYTATILGQ
ADEVPVEAADLSTYLRPSRYAEADKFYGFAATEFGDHTDPTVLLEKVSSWVGSRLTYSPGSSDPIDGAVDTLLAAAGVCR
DYAHLVVALLRAVKVPARLVAVYAPGCDPMDFHAVAEAVVDNRWQVVDATCLAPRQTMVRITTGRDAADTAFLDNHGGQI
VLNQSFVTAVVDGDLPEDHVDQLVSLR
>MDT5400736.1 hypothetical protein [Mycobacterium sp.]
MSSWPDSGLKREVGAQLDVWIDAPTTLEFQIAVAPQPGATVTEQLSFTLDGKEIEAAELIGDHGNRIHKLDVDGGSLWVN
YFATVVGQADPAAFEEIDLTTYLRPSRYAEADKFFGFAATEFGDFSDPADLLEKVSSWVGSRLFYVPGSSDPIDGAVDTL
LAGRGVCRDYAHLVVALLRAVNVPARLVAVYAPGCQPMDFHAVAEAYVNGQWHVVDATCLAPRQTLVRISTGRDAADTAF
LDNHRGSITLNSSVVSAWVEGPLPYDSIDELVSIR
>WP 078293139.1 transglutaminase-like domain-containing protein [Mycobacterium sp. D16R24]
MKRDVGAQLDVDILAPSTLEFQIAVSPLPGAQVTESLSLELNGQRVEAQEVAGEHGNRIHRLDVGQGNLKVSYAATILGQ
ADEVPVEAADLSTYLRPSRYAEADKFYGFAATEFGEHTEPSVLLEKVSSWVGSRLTYSPGSSDPIDGAVDTLLAAAGVCR
DYAHLVVALLRAVKVPARLVAVYAPGCDPMDFHAVAEAVVDNRWQVVDATCLAPRQTMVRITTGRDAADTAFLDNHGGQI
VLNQSFVTAVVDGDLPEDHVDQLVSLR
>WP 116916334.1 transglutaminase-like domain-containing protein [Williamsia muralis]
MLKRDVSAHLDVDITGETDLEFQITVAPHPGAEVTESLSSVLDGKPVSAKEISGAHGSRIHMLHAGVGNLQVEYTATVLG
SADPAPVSDHDLSMYLRPSRYAEADKFFGFAAKQFGDLTDPAELLEKVASWVGTHLDYVPGSSDPIDGAADTLLAGAGVC
RDYAHLVVAILRAVNVPARLVAVYAPGCDPMDFHAVAEAFVDGRWRVVDATCLAPRQTLVRISTGRDAADTAFLDNHRGA
ITLNKATVTAVVDGPFPNDDIREMVSLS
>WP 134066442.1 transglutaminase-like domain-containing protein [Mycobacteroides salmoniphilum]
MKRDVGAQLDVDVLAPSTLEFQIAVSPLPGAQVTESLTLELNGQRVEAQEVAGEHGNRIHRLDVGQGNLKVSYAATILGQ
ADEVPVEAADLSTYLRPSRYAEADKFYGFAATEFGEHTEPSVLLEKVSSWVGSRLTYSPGSSDPIDGAVDTLLAAAGVCR
DYAHLVVALLRAVKVPARLVAVYAPGCDPMDFHAVAEAVVDNRWQVVDATCLAPRQTMVRITTGRDAADTAFLDNHGGQI
VLNQTFVTAVVDGDLPEDHIDQLVSLR
>WP 083128086.1 transglutaminase-like domain-containing protein [Mycolicibacterium tusciae]
MPEWRRSTADATDEAPTSELKRDVGANLEVAVTAPTILEFQIAIADHPGARVTESLTFTCNGKPVTPDEVIGKHGTRIHR
FAAPEGTVTADYTATVYGQADPAPVHDIDLITYLRPSRYAEADKFFGFAATEFADYADSETLLEKVSSWVGTRLNYVPGS
SDPIDGAADTVLAGEGVCRDYAHLVVALLRAVNVPARLVAVYAPGCEPMDFHAVAEAYVEGVWRVVDATCLSPRQSMVRI
ATGRDAADTAFLDNHKGAITLKNMEVTAVVDGPLPQDSVHDLVSLH
>MFD6195447.1 transglutaminase family protein [Mycobacteriaceae bacterium NPDC060252]
MKRDVGAQLDVDVLAPSTLEFQIAVSPLPGAQVTESLTLELNGQRVEAQEVAGEHGNRIHRLDVGQGNLKVSYAATILGQ
ADEVPVEAADLSTYLRPSRYAEADKFYGFAATEFGEHTEPSVLLEKVSSWVGSRLTYSPGSSDPIDGAVDTLLAAAGVCR
DYAHLVVALLRAVKVPARLVAVYAPGCDPMDFHAVAEAVVDNRWQVVDATCLAPRQTMVRITTGRDAADTAFLDNHGGQI
VLNQTFVTAVVDGDLPEDHVDQLVSLR
>BBY95610.1 putative transglutaminase-like protein [Mycobacterium gallinarum]
MAEMPKWRRSTAGAADVAPTDELKRDVGAELEVDVTSPTMLEFQIAIADHPGARVTESLTFTCNGKPVTPDEVIGKHGTR
IHRFAAPEGTVTANYTATVYGHAEPAPVHDIDLITYLRPSRYAEADKFYGFAATEFAEYADSETLLEKVSSWVGTRLNYV
PGSSDPIDGAADTVLAGAGVCRDYAHLVVALLRAVNVPARLVAVYAPGCEPMDFHAVAEAYVEGVWRVVDATCLAPRQSM
VRIATGRDAADTAFLDNHKGAITLKNMEVTAVVDGPLPHDSVHDLVSLH
>WP 163738308.1 transglutaminase-like domain-containing protein [Mycobacterium gallinarum]
MPKWRRSTAGAADVAPTDELKRDVGAELEVDVTSPTMLEFQIAIADHPGARVTESLTFTCNGKPVTPDEVIGKHGTRIHR
FAAPEGTVTANYTATVYGHAEPAPVHDIDLITYLRPSRYAEADKFYGFAATEFAEYADSETLLEKVSSWVGTRLNYVPGS
SDPIDGAADTVLAGAGVCRDYAHLVVALLRAVNVPARLVAVYAPGCEPMDFHAVAEAYVEGVWRVVDATCLAPRQSMVRI
ATGRDAADTAFLDNHKGAITLKNMEVTAVVDGPLPHDSVHDLVSLH
>WP 199706921.1 MULTISPECIES: transglutaminase-like domain-containing protein [Antrihabitans]
MSARLDISITAPTSLEFQIAIAPHPGATVTEKLVFLLDGKPVDATEVSGPHGNRIHVFDAGVGSLQVEYDATVLGNTHPA
PITNYDKSLYLRPSRYAESDKFYGFAATEFGDYADSEEVLEKISAWVGRRLQYVPGSSDPIDGATDTLLAGAGVCRDYAH
LVVAMLRAVNVPARLVAVYAPGCDPMDFHAVAEGFVGGKWRVVDATCLAPRSTLIRIATGRDAADTAFLDNHNGAITLNS
STVTAVVDGELPIDDITELVSLT
>WP 395124382.1 transglutaminase-like domain-containing protein [Antrihabitans spumae]
MSARLDISITAPTSLEFQIAVAPHPGATVTEKLVFLLDGKPVDATEVSGPHGNRIHVFDAGVGSLQVEYDATVLGNTHPA
PITNYDKSLYLRPSRYAESDKFYGFAATEFGDYADSEEVLEKISAWVGRRLQYVPGSSDPIDGATDTLLAGAGVCRDYAH
LVVAMLRAVNVPARLVAVYAPGCDPMDFHAVAEGFVGGRWRVVDATCLAPRSTLIRIATGRDAADTAFLDNHNGAITLNS
STVTAVVDGELPIDDITELVSLT
>WP 078326024.1 transglutaminase-like domain-containing protein [Mycobacteroides salmoniphilum]
MKRDVGAQLDVDILAPSTLEFQIAVSPLPGAHVTESLSLELNGQRVEAQEVAGEHGNRIHRLDVGQGNLKVSYAATILGQ
ADEVPVEAADLSTYLRPSRYAEADKFYGFAATEFGDHTEPSVLLEKVSSWVGSRLTYSPGSSDPIDGAVDTLLAAAGVCR
DYAHLVVALLRAVKVPARLVAVYAPGCDPMDFHAVAEAVVDNRWQVVDATCLAPRQTMVRITTGRDAADTAFLDNHGGQI
VLNHAFVTAVVDGDLPEDHIDQLVSLR
>WP 415972566.1 transglutaminase-like domain-containing protein [Rhodococcus sp. 077-4]
MKRDVSAYLDVDVTEASTLEFQIAVAPHPGTDVWEALSFTLDGQPVEAQEISGAHGTRIHKLHCEAGKLEASYSATIYGN
TEPAPVSDYDLSLYLRPSRYSEADKFFGFAATEFGSYPPSEKLLAEVSSWVGARLSYVPGSSDPIDGAVDTLLAGAGVCR
DYTHLVVALLRAVNVPARLVAVYAPGCDPMDFHAVAEAFVEGQWRVVDATCLAPPSTLVRIATGRDAADTAFLDNHGGSI
ILNSAVVGAVVDGPLPFDDITQLVSIT
>WP 036404432.1 transglutaminase-like domain-containing protein [Mycolicibacterium cosmeticum]
MGTHLDVDITEPAALEFQIAVAPHPGAEVAESLTFVLNGQTVFATEITGVHGNRIHKLDVGVGSLSVDYAATITGRSQPA
PVTDYDLSQYLRPSRYAESDKFFGFAGYEFGRYSDTATLLETISSWVGSRLRYVPGSSDPIDGAEDTLLAGAGVCRDYAH
LVVALLRAVNVPARVVAVYAPGCVPMDFHAVAEAFVNGQWYVVDATYLAPRQTLVRIATGRDAADTAFLDNHGGSITLTN
MVVTATTNEPLPFDAHDELISLS
>WP 078307381.1 MULTISPECIES: transglutaminase-like domain-containing protein [unclassified Mycobacterium]
MKRDVGAQLDVDILAPSTLEFQIAVSPLPGAQVTESLSLELNGQQVEAQEVAGEHGNRIHRLDVGQGNLKVSYTATILGQ
ADEVPVEAADLSTYLRPSRYAEADKFYGFAATEFGDHTDPTVLLEKVSSWVGSRLTYSPGSSDPIDGAVDTLLAAAGVCR
DYAHLVVALLRAVKVPARLVAVYAPGCDPMDFHAVAEAVVDNRWQVVDATCLAPRQTMVRITTGRDAADTAFLDNHGGQI
VLNQSFVTAVVDGDLPEDHVDQLVSLR
>WP 199685259.1 transglutaminase-like domain-containing protein [Antrihabitans sp. YC2-6]
MPEVGLKRDVSAVLDVDITDPTTIELQIAIAPHPGTSFTESLTIELDGKPVEFTEVSGSHGNRIHVFEGAVGNLQVNYSA
TVLGNTGPAPYDLHDRSVYLRPSRYAEADKFYGFAATEFGAYADSEVLLEKIAAWVGSRLQYVPGSSDPIDGAVDTLLAG
RGVCRDYAHLVVAMLRAVTVPARLVAVYAPGCDPMDFHAVAEAYVGGQWRVVDATLLAPRSTLVRIATGRDAADTAFLTN
HKGAITLNSSVVTAVVDGELPIDDIGELVSIT
>BBZ20838.1 putative transglutaminase-like protein [Mycolicibacterium gadium]
MAEMPEWRRSTADATDEAPTIELKRDVGANLEVAVTSPTMLEFQIAIADHPGARVTESLTFTCNGKPVTPDEVIGKHGTR
IHRFAAPEGTVTADYTATVYGQADPAPVHDIDLITYLRPSRYAEADKFFGFAATEFAEYADSETLLEKVSSWVGTRLNYV
PGSSDPIDGAADTVLAGEGVCRDYAHLVVALLRAVNVPARLVAVYAPGCEPMDFHAVAEAYVEGVWRVVDATCLSPRQSM
VRIATGRDAADTAFLDNHKGAITLKNMEVTAVVDGPLPQDSVHDLVSLH
>WP 226863515.1 transglutaminase-like domain-containing protein [Mycolicibacterium baixiangningiae]
MPRDTMSRTVGAELAIEVTSPTTLEFQIALAPQPGAEVTESLVFSHDGESVVPQEIIGEHGTRIHKFDVGKGMVIASYQA
TVVGLADPPPVRDIDVSTYLRPSRYAEADKFFGFAATEFGQYSSVDLLEKVSTWVGSRLDYVPGSSDPIDGAADTLLAGA
GVCRDYAHLVIALLRALNVPARLVSVYAPGCSPMDFHAVAEAFVDGQWRVADATLLAPRQSMVRIATGRDAADTAFLDNH
DGNITLQNMMITAVVDGDLPRDSLSDLVTLR
>WP 163690907.1 transglutaminase-like domain-containing protein [Mycolicibacterium gadium]
MPEWRRSTADATDEAPTIELKRDVGANLEVAVTSPTMLEFQIAIADHPGARVTESLTFTCNGKPVTPDEVIGKHGTRIHR
FAAPEGTVTADYTATVYGQADPAPVHDIDLITYLRPSRYAEADKFFGFAATEFAEYADSETLLEKVSSWVGTRLNYVPGS
SDPIDGAADTVLAGEGVCRDYAHLVVALLRAVNVPARLVAVYAPGCEPMDFHAVAEAYVEGVWRVVDATCLSPRQSMVRI
ATGRDAADTAFLDNHKGAITLKNMEVTAVVDGPLPQDSVHDLVSLH
>WP 231643359.1 transglutaminase-like domain-containing protein [Mycolicibacterium baixiangningiae]
MPRDTMSRTVGAELAIEVTSPTTLEFQIALAPQPGAEVTESLVFSHDGESVVPQEIIGEHGTRIHKFDVGKGMVIASYQA
TVVGLADPPPIRDIDVSTYLRPSRYAEADKFFGFAATEFGQYSSVDLLEKVSTWVGSRLDYVPGSSDPIDGAADTLLAGA
GVCRDYAHLVIALLRALNVPARLVSVYAPGCSPMDFHAVAEAFVDGQWRVADATLLAPRQSMVRIATGRDAADTAFLDNH
DGNITLQNMMITAVVDGDLPRDSLSDLVTLR
>WP 014209376.1 transglutaminase-like domain-containing protein [Mycolicibacterium rhodesiae]
MALWRRSQDATPDEAPAAELKRDVGAELEVAVTAPTTLAFQIAVTDHPGAHITESLTFTSNGKTITPDEIIGQHGNRIHR
FAAPEGTVTASYQATILGQADPAPVRDIDLITYSWPSRYAEADKFFGFAATEFEEYVDSTTLLEKVSSWLGTRLNYVPGS
SDPIDGAVDTLLAGSGVCRDYAHLVVALLRAVNVPARLVAVYAPGCDPMDFHAVAEAYVDGAWRVVDATCLSPRQSMVRI
ATGRDAADTAFLDNFKGAITLKNMEVTAVVDGPLPKDSVHDLVSLR
>ORV06095.1 transglutaminase [Mycolicibacterium canariasense]
MSTLIREVGAHLDVDITEPAALEFQIAVAPHPGAQISESLTFVLNGQTVFATEITGVHGNRIHKLDVGVGSLTVDYGATI
TGHSEPAPVTDYDLSQYLRPSRYAESDKFFGFAGHEFGRYTDTAMLLETISSWVGARLSYVPGSSDPIDGAEDTLLAGAG
VCRDYAHLVVALLRAVNVPARVVAVYAPGCVPMDFHAVAEAFVNGRWYVVDATYLAPRQTLVRIATGRDAADTAFLDNHG
GSITLTNIVVTATTNQPLPFDAHDALISLS
>WP 114330402.1 MULTISPECIES: transglutaminase-like domain-containing protein [unclassified Rhodococcus (in: high G+C Gram-positive bacteria)]
MKRDVSAYLDVDVTEASVLEFQIAVAPHPGADVTEELSFTLDGAPVQVREIEGAHGTRIHTLRAGVGKLEVSYSATVLGH
AEPAPVSDYDLSLYLRPSRYAETDKFFGFAATEFGNYEPSEKLLAEVSSWVGARLNYVPGSSDPIDGAVDTLLAGAGVCR
DYTHLVVALLRAVGVPARLVAVYAPGCDPMDFHAVAEAFVDGTWRVVDATCLAPRSTLVRIATGRDAADTAFLDNHGGAI
TLNNTIVGAVVDGPLPFDDITQMVSIT
>WP 149383570.1 transglutaminase-like domain-containing protein [Mycobacterium sp. ELW1]
MKRDVGAEIDVTVTAPTTLEFQIAVAPVPGAHLTESLEYRVNGKLISPDEIIGDHGTRIHRFDAGEGSVTASYRATIEGR
IDPPPVRDIDLSTYLRPSRYAEADKFYGYAATEFGQYANSVTVLEKVSSWVGTRLNYVPGSSDPTDGAVDTLLAGAGVCR
DYAHLVIALLRAVNVPARLVAVYAPGCDPMDFHAVAEAFVDGAWQVVDATCLAPRQSMVRISTGRDAADTAFLDNHNGAI
TLNNMEVTAVVDGMLPFDSVHELVALS
>GAS94977.1 transglutaminase [Mycolicibacterium canariasense]
MAEPTRRGQSASLEHRSAETISTLIREVGAHLDVDITEPAALEFQIAVAPHPGAQISESLTFVLNGQTVFATEITGVHGN
RIHKLDVGVGSLTVDYGATITGHSEPAPVTDYDLSQYLRPSRYAESDKFFGFAGHEFGRYTDTAMLLETISSWVGARLSY
VPGSSDPIDGAEDTLLAGAGVCRDYAHLVVALLRAVNVPARVVAVYAPGCVPMDFHAVAEAFVNGRWYVVDATYLAPRQT
LVRIATGRDAADTAFLDNHGGSITLTNIVVTATTNQPLPFDAHDALISLS
>WP 319452570.1 MULTISPECIES: transglutaminase family protein [unclassified Mycobacterium]
MSSPAGELRREVGAQLDVWVDAPTTLEFQIAVAPHTGATVTERLSFTLNGNEIQATELIGDHGNRIHKLDVDGGSLWVNY
YATIVGRAHPAPVEDIDLTTYLRPSRYAEADKFFGFAATEFGDFTDPADLLEKVSSWVGSRLYYVPGSSDPIDGAVDTLL
AGRGVCRDYAHLVVALLRAVNVPARLVAVYAPGCQPMDFHAVAEAFVDGRWHVVDATCLAPRQTLVRICTGRDAADIAFL
DNHRGSIVLNSSVVSAWVDGPLPYDSIDELVSIQ
>WP 167160869.1 transglutaminase-like domain-containing protein [Mycolicibacterium fluoranthenivorans]
MLIREVGAHLDVDIAAPAALEFQIAVAPHPGAQVSESLTFVLNGQSVCPAEITGVHGNRIHKLEAAAGWLTVDYAATIVG
RSEPAPVTDYDLSQYLRPSRYAESDKFFGFAGFEFGQFSDKATLLAKISSWVGARLSYVPGSSDPIDGAEDTLLAGAGVC
RDYAHLVVALLRAVNVPARLVAAYAPGCVPMDFHAVAEAFVDGQWRVVDATCLAPRQTLVRIATGRDAADTAFLDNHGGS
ITLTNMVVTATTNQDLPFDPLDELVSIG
>MDT5097874.1 hypothetical protein [Mycobacterium sp.]
MALWQREKGTSVEVGTVQTFKRDVGAEMEIAVTEPSTLEFQIALASQPGTQTIESLEFRCNGGQVDAQEIIGEHGTRIHR
FAASVGTVTASYQATVLGRAEPAAVRDLDMSTYLRPSRYAEADKFFGFASTEFGQYADSVTILEMVSSWVGTRLHYVPGS
SDPIDGAADTLLAGSGVCRDYAHLVIAVLRAINVPARMVAVYAPGCEPMDFHAVAEAFVEGAWHVVDATCLAPRQSMVRI
ATGRDAADTAFLDNHKGSITLNHMEVRAVVDGDLPRDSVNELVELN
>HEX4392003.1 transglutaminase family protein [Mycobacterium sp.]
MPSWRHRNDGGHGVATSTANREVAAQIDVEVTAPTTLEFQIAVARQPGLEVRESLAITLNGKLLQPREIVGPHDTRIHSI
DVGEGAVNLSYSATVCGEAQPAPVRDIDLVTYLRPSRYAESDKFFGFAATEFAQYADSATLLERVSSWVGTRLNYVPGSS
DPIDGAADTLLAGAGVCRDYAHLVIALLRALYIPARLAAVYAPGCEPMDFHAVAEAFVDGEWRVVDATCLAPRQSMVRIA
TGRDAADTAFLDNHHGAITLNAMMITAIVDGELPIDTLDQLVSLR
>WP 078328265.1 transglutaminase-like domain-containing protein [Mycobacteroides salmoniphilum]
MKRDVGAQLDVDILAPSTLEFQIAVSPLPGAQVTESLSLELNGQQVQAQEVAGEHGNRIHRLYVGQGNLKVSYTATILGQ
ADEVPVEAADLSTYLRPSRYAEADKFYGFAATEFGDHTDPTVLLEKVSSWVGSRLTYSPGSSDPIDGAVDTLLAAAGVCR
DYAHLVVALLRAVKVPARLVAVYAPGCDPMDFHAVAEAVVDNRWQVVDATCLAPRQTMVRITTGRDAADTAFLDNHGGQI
VLNQSFVTAVVDGDLPEDHVDQLVSLR
>WP 090355153.1 MULTISPECIES: transglutaminase-like domain-containing protein [Mycobacteriaceae]
MLIREVGAHLDVDIAAPAALEFQIAVAPHPGAQVSESLTFVLNGQSVCPEEITGVHGNRIHKLEAAAGWLTVDYAATIVG
RSEPAPVTDYDLSQYLRPSRYAESDKFFGFAGFEFGQFSDKATLLAKISSWVGARLSYVPGSSDPIDGAEDTLLAGAGVC
RDYAHLVVALLRAVNVPARLVAAYAPGCVPMDFHAVAEAFVDGQWRVVDATCLAPRQTLVRIATGRDAADTAFLDNHGGS
ITLTNMVVTATTNQDLPFDPLDELVSIG
>WP 036345428.1 transglutaminase-like domain-containing protein [Mycolicibacterium aromaticivorans]
MKRDVGAEIDVTVTAPTTLEFQIAVAPAPGAHLTESLEYRVNGKLISPDEIIGDHGTRIHRFDAGEGSVTASYRATIEGR
TDPPPVRDIDLSTYLRPSRYAEADKFFGYAATEFGQYANSVTVLEKVSSWVGTRLDYVPGSSDPTDGAVDTLLAGAGVCR
DYAHLVIALLRAVNVPARLVAVYAPGCDPMDFHAVAEAFVDGAWQVVDATCLAPRQSMVRISTGRDAADTAFLDNHNGAI
TLNSMEVTAVVDGMLPLDSVHDLVALS
>MCV7416180.1 transglutaminase family protein [Mycolicibacterium litorale]
MSRTVGAELAIEVTAPTTLEFQIALAPQPGAEVTESLVFSHDGASVEPQEIIGEHGTRIHKFDAKEGTVVASYQATVVGL
ADPPPVRDIDISTYLRPSRYAEADKFFGFAATEFGRYAPVELLEKVPAWVGSRLRYVPGSSDPIDGAADTLLAGAGVCRD
YAHLVIALLRAVNVPARLVSVYAPGCNPMDFHAVAEAYVDGQWRVADATLLAPRQSMVRIATGRDAADTAFLDNHDGSIT
LQNMMITAVVDGDLPRDTVSDLVTLR
>WP 134054021.1 transglutaminase-like domain-containing protein [Mycolicibacterium litorale]
MPRDTMSRTVGAELAIEVTAPTTLEFQIALAPQPGAEVTESLVFSHDGASVEPQEIIGEHGTRIHKFDAKEGTVVASYQA
TVVGLADPPPVRDIDISTYLRPSRYAEADKFFGFAATEFGRYAPVELLEKVPAWVGSRLRYVPGSSDPIDGAADTLLAGA
GVCRDYAHLVIALLRAVNVPARLVSVYAPGCNPMDFHAVAEAYVDGQWRVADATLLAPRQSMVRIATGRDAADTAFLDNH
DGSITLQNMMITAVVDGDLPRDTVSDLVTLR
>HEX4559880.1 transglutaminase family protein [Mycobacterium sp.]
MPAWGRRKGARDSVRTSDVKREVGAEIEVEVIEPTTLEFQIAVARQPGIDVSESLAIKLNGKTIEPREIIGEHHTRIHTM
KADKGILTLSYSATVVGHADPAPASDIDMITYLRPSRYAEADKFFGFAATEFQQYGASMTLLENVSSWVGTRLNYVPGSS
DPIDGAADTLLAGAGVCRDYAHLVIALLRALSVPARLVAVYAPGCQPMDFHAVVEAFVEGAWRVVDATCLAPRQSMVRIA
TGRDAADTAFLDNHKGAVTLNNATITAVVDGELPNDSIEQFVSLG
>WP 102807764.1 transglutaminase-like domain-containing protein [Mycobacterium sp. ENV421]
MKRDVGAEIDVTITAPTTLEFQIAVAPVPGARLTESLEYRVNGKLISPDEIIGDHGTRIHRFDAGEGSVTASYRATIEGR
TDPPPVRDIDLSTYLRPSRYAEADKFFGYAATEFGQYANSVTVLEKVSSWVGTRLDYVPGSSDPTDGAADTLLAGAGVCR
DYAHLVIALLRAVNVPARLVAVYAPGCDPMDFHAVAEAFVDGAWQVVDATCLAPRQSMVRISTGRDAADTAFLDNHNGAI
TLNSMEVTAVVDGMLPLDSVHELVALN
>WP 067741092.1 transglutaminase-like domain-containing protein [Mycobacterium sp. 852014-50255 SCH5639931]
MASKQGAVITTSDLTRVVGADIEVEVTAPTTLEFQVTVAQQPGIDVSESLAITLDGKPIQPREIVGEHGTRIHSIEVETG
TVTLSYSATVVGQAEPPPVRDIDLITYLRPSRYAEADKFFGFAATEFQQYATSEMLLERVSSWVGTRLNYVPGSSDPIDG
ATDTLLAGAGVCRDYAHLVIALLRALNVPARLVAVYAPGCQPMDFHAVAEAFVDGAWRVVDATCLSPRQSMVRIATGRDA
ADTAFLDNHKGAITLNYATVTAVVDGELPKDSVDQLVTLW
>WP 278219593.1 transglutaminase-like domain-containing protein [Mycolicibacterium gadium]
MPEWRRSTADATDEAPTNELKRDVGANLEVAVTSPTMLEFQIAVADHPGARVTESLTFTCNGKPVTPDVVIGKHGTRIHR
FAAPEGTVTADYTATVYGQADPAPVHDIDLITYLRPSRYAEADKFFGFAATEFAEYADSETLLEKVSSWVGTRLNYVPGS
SDPIDGAADTVLAGEGVCRDYAHLVVALLRAVNVPARLVAVYAPGCEPMDFHAVAEAYVEGVWRVVDATCLSPRQSMVRI
ATGRDAADTAFLDNHKGAITLKNMEVTAVVDGPLPQDSVHDLVSLH
>MDT5408798.1 hypothetical protein [Mycobacterium sp.]
MPSWRHHKDGGHGISTDSANREVGAQIDVEVTAPTTLEFQVAVAREPGLEVRESLAITFNGKLLQPREIIGPHDTRIHSI
DVGEGAVSLSYSATVSGDAQPAPVRDIDLVTYLRPSRYAESDKFFGFAATEFGRYADSATVLERVSSWVGTRLDYVPGSS
DPIDGAADTLLAGAGVCRDYAHLVIAMLRALYVPARLVAVYAPGCEPMDFHAVAEAFVEGEWRVVDATCLAPRQAMVRIA
TGRDAADTAFLDNHHGAITLNAMTITAIVDGELPVDTVDQLVSLR
>WP 068423662.1 transglutaminase-like domain-containing protein [Rhodococcoides kyotonense]
MKRDVSAYLDVDVTEASVLEFQIAVAPHPGADVTEELSFTLDGAPVRVREIEGAHGTRIHTLRAGVGKLEVSYSATVLGH
AEPAPVSDYDLSLYLRPSRYAETDKFFGFAATEFGNYEPSEKLLAEVSSWVGARLNYVPGSSDPIDGAVDTLLAGAGVCR
DYTHLVVALLRAVGVPARLVAVYAPGCDPMDFHAVAEAFVDGTWRVVDATCLAPRSTLVRIATGRDAADTAFLDNHGGAI
TLNNTIVRAVVDGPLPFDDITQMVSIT
>WP 167678583.1 transglutaminase-like domain-containing protein [Rhodococcus sp. B10]
MKRDVSAYLDVDVTEASVLEFQIAVAPHPGADVTEELSFTLDGAPVRVREIEGAHGTRIHTLRAGVGKLEVSYSATVLGH
AEPAPVSDYDLSLYLRPSRYAETDKFFGFAATEFGNYEPSEKLLAEVSSWVGARLNYVPGSSDPIDGAVDTLLAGAGVCR
DYTHLVVALLRAVGVPARLVAVYAPGCDPMDFHAVAEAFVDGTWRVVDATCLAPRSTLVRIATGRDAADTAFLDNHGGAI
TLNNTIVGAVVDGPLPFDDITQMVSIT
>WP 364984096.1 transglutaminase-like domain-containing protein [Mycobacterium sp. NPDC050551]
MSLLPGEQSTGSVDAPPAFKRDVGADLEVDIIAATTLEFQIALAPQPGAQVTESLEFRCNGTAVEAQELIGEHGTRIHRF
DAPEGTVTASYRATVLGRTDPADVRDIDMSTYLRPSRYAEADKFFGFAATEFGEYADSATLLEKVSSWVGTRLAYVPGSS
DPIDGAADTLLAGSGVCRDYAHLVIALLRAVNVPARMVAVYAPGCDPMDFHAVAEALIDGVWRVVDPTCLAPRQSMVRIA
TGRDAADTAFLDNHKGSINLRYMEVRAVVDGDLPRDSVHDLAVLS
>HEY2196359.1 transglutaminase family protein [Mycobacterium sp.]
MPLWRHRDDGGHGIATSTANREVAAQIDVEVTAPTTLEFQVAVARQPGLEIRESLAITFNGKQLQPLEIIGPHETRIHSI
DVGEGAVSLSYSATVSGEAEPAPVRDIDLVTYLRPSRYAESDKFFGFAATEFGRYADSATVLERVSSWVGTRLDYVPGSS
DPIDGAADTLLAGAGVCRDYAHLVIAMLRALYVPARLVAVYAPGCEPMDFHAVAEAFVEGEWRVVDATCLAPRQSMVRIA
TGRDAADTAFLDNHHGAIVLNAMMITAIVDGELPIDTLDELVSLR
>MDT7738513.1 hypothetical protein [Mycobacterium sp.]
MPSWRHQKEGGEAIATTTANREVGAQIEVEVTAPTTLEFQVAAAPLPGIDLRESLAITVNGKLFEPREIIGAHQTRIHSL
DVDEGTVSLSYWATVVGEAEPAPVRDIDLITYLRPSRYAEADKFFGFAATEFAQYTDPATLLEKVSSWVGTRLDYVAGSS
DPIDGAADTVLAGAGVCRDYAHLVIALLRALNVPARLVAVYPPGCDPMDFHAVAEAFVDGEWRVVDATCLAPRQSMVRIA
TGRDAADTAFLDNHKGSITLKSMTVTAIVDGELPVDSVDQLVSLR
>MDT5044799.1 hypothetical protein [Mycobacterium sp.]
MPSWRRRKEGGEGIRTTTANREVGAKIEVEVTAPTTLEFQIAVARQPGIDVRESLAITLNGKVLEPREIVGVHETRIHSV
QVDEGTVSLSYSATVAGEAEPAPVRDIDLINYRRPSRYAEADKFFGFAATEFAQYADSATLLERVSSWVGTRLAYVPGSS
DPIDGAADTLLAGAGVCRDYAHLVIALLRALNMPARLAAVYAPGCEPMDFHAVAEAFVDGEWRVVDATCLAPRQSMVRIA
TGRDAADTAFLDNHKGSITLKTMTITAFVDGELPIDSVDQLASLR
>MDT5274754.1 hypothetical protein [Mycobacterium sp.]
MPSWRHHKDGGHGISTDSANREVGAQIDVEVTAPTTLEFQVAVAREPGLEVRESLAITFNGKLLQPREIIGPHDTRIHSI
DVGEGAVSLSYSATVSGDAQPAPVRDIDLVTYLRPSRYAESDKFFGFAATEFGRYADSATVLERVSSWVGTRLDYVPGSS
DPIDGAADTLLAGAGVCRDYAHLVIAMLRALYVPARLVAVYAPGCEPMDFHAVAEAFVEGEWRVVDATCLAPRQSMVRIA
TGRDAADTAFLDNHHGAITVNAMTITAIVDGELPVDTLDQLVSLR
>HEY6856881.1 transglutaminase family protein [Mycobacterium sp.]
MPSWRHQKEGGEAIATTTANREVGAQIEVEVTAPTTLEFQVAVARLPGIDLRESLAITVNGKLFEPREIIGAHQTRIHSL
DVDEGTVSLSYSATVVGEAEPAPVRDIDLITYLRPSRYAEADKFFGFAATEFAQYTDPATLLEKVSSWVGTRLDYVAGSS
DPIDGAADTVLAGAGVCRDYAHLVIALLRALNVPARLVAVYPPGCDPMDFHAVAEAFVDGEWRVVDATCLAPRQSMVRIA
TGRDAADTAFLDNHKGSITLKSMTVTAIVDGELPVDSVDQLVSLR
>WP 264013753.1 MULTISPECIES: transglutaminase-like domain-containing protein [Mycolicibacterium]
MSLWPGKKSTGQPDAPPAFKRDVGADLEIDVTAATTLEFQITLAPQPGAQVTESLEFRCKGRAVEAEELIGEHGTRIHRF
DAPEGTVTASYRATILGRTDPAEVRDIDMSTYLRPSRYAEADKFFGFAATEFGEYADSATLLEKVSSWVGTRLMYVPGSS
DPIDGAADTLLAGSGVCRDYAHLVIALLRAVNVPARMVAVYAPGCDPMDFHAVAEAFVDGVWRVVDPTCLAPRQSMVRIA
TGRDAADTAFLDNHKGSINLRYMEIRAVVDGDLPRDSVHDLAVLN
>WP 370506742.1 transglutaminase-like domain-containing protein [Mycobacterium sp. SA01]
MLKRDVGAEIDVTITAPTTLEFQIAVAPVPGARLTESLEYRVNGKLISPDEIIGDHGTRIHRFDAGEGSVTASYRATIEG
RTDPPPVRDIDLSTYLRPSRYAEADKFFGYAATEFGQYANSVTVLEKVSSWVGTRLDYVPGSSDPTDGAADTLLAGAGVC
RDYAHLVIALLRAVNVPARLVAVYAPGCDPMDFHAVAEAFVDGAWQVVDATCLAPRQSMVRISTGRDAADTAFLDNHNGA
ITLNSMEVTAVVDGMLPLDSVHDLVALN
>MDT5146813.1 hypothetical protein [Mycobacterium sp.]
MSVPSWRDHNDGSEATATTIANREVAAQIDVEVTAASTLEFQIAVARLPGLEIRESLAITLDGKPLQPREIIGPHETRIH
AIDVGAGAVSLSYQATVFGEANPAPVRDIDVITYLRPSRYAEADKFFGFAATEFGQYTDSATLLEKVAAWVGARLDYVPG
SSDPIDGAADTLLAGAGVCRDYAHLVVALLRAVNVPARLVAVYAPGCDPMDFHAVAEALVEGEWRVVDATCLAPRQSMVR
IATGRDAADTAFLDNHKGAITLNNMMVTAYVDGELPIDSIDHLVSLS
>WP 255063821.1 transglutaminase-like domain-containing protein [Mycolicibacterium arenosum]
MRREVGTYLDVYIGAPTTLEFQIAVAPQPGAQVTELLSFTLNGNEIEATELVGDHGNRIHKFDAEAGQLEVNYTATVLGQ
ADPAPVEELDLSTYLRPSRYAEADKLFGFAATEFGDLTDHSVLLEKVSMWVGSRLGYVPGSSDPIDGAVDTLLAGRGVCR
DYAHLVVALLRAVFVPARLVAVYAPGLTPMDFHAVAEAYIDGHWRVVDATRLAPRQTMVRIGTGRDAADTAFMDNHGGFV
NLNWMSVKAWLEGPLPSELVTDLVSLR
>MDT5345430.1 hypothetical protein [Mycobacterium sp.]
MPSWRRRKEGGEGIGTTTANREVGAKIEVEVTAPTTLEFQIAVARQPGIDVRESLAITLNGKVLEPREIVGAHETRIHSV
QVDEGTVSLSYSATVAGEAEPAPVRDIDLINYRRPSRYAEADKFFGFAATEFAQYADSATLLERVSSWVGTRLAYVPGSS
DPIDGAADTLLAGAGVCRDYAHLVIALLRALNMPARLAAVYAPGCEPMDFHAVAEAFVDGEWRVVDATCLAPRQSMVRIA
TGRDAADTAFLDNHKGSITLKTMTITAFVDGELPIDSVDQLASLR
>WP 067949355.1 MULTISPECIES: transglutaminase-like domain-containing protein [unclassified Mycobacterium]
MQGALITTRDLKRVVGADIELEVTAPTTLEFQVTVARQPGIDVTESLAITLDGKPIEPREIVGEHGTRIHSIEAEGGIVA
LSYSATVAGQAEPPPVRDVDLITYLRPSRYAEADKFFGFAATEFQQYATSETLLERVSSWVGTRLNYVPGSSDPIDGATD
TLLAGAGVCRDYAHLVIALLRALNVPARLVAVYAPGCQPMDFHAVAEAFVDGAWRVVDATCLSPRQSMVRIATGRDAADT
AFLDNHKGAITLNNATVTAVVDGELPKDSVDQLVTLW
>MDT7719789.1 hypothetical protein [Mycobacterium sp.]
MPSWRRRKEGGEGIRTTTANREVGAKIEVEVTAPTTLEFQIAVARQPGIDVRESLAITLNGKVLEPREIVGAHETRIHSV
QVDEGTVSLSYSATVAGEAEPAPVRDIDLINYRRPSRYAEADKFFGFAATEFAQYADSATLLERVSSWVGTRLAYVPGSS
DPIDGAADTLLAGAGVCRDYAHLVIALLRALNMPARLAAVYAPGCEPMDFHAVAEAFVDGEWRVVDATCLAPRQSMVRIA
TGRDAADTAFLDNHKGSITLKTMTITAFVDGELPIDSVDQLASLR
>WP 266047086.1 transglutaminase-like domain-containing protein [Mycolicibacterium sp. J2]
MGTHLDVDITEPAALEFQIAVAPHPGAEISESLTFVLNGQTVFATEITGVHGNRIHKLDVGVGSLTVDYAATITGRGHPA
PVTDYDLSQYLRPSRYAESDKFFGFAGYEFGRYTDTAALLEAISSWVGARLRYVPGSSDPIDGAEDTLLAGAGVCRDYAH
LVVALLRAVNVPARLVAAYAPGCVPMDFHAVAEAFVNGQWYVVDATYLAPRQTLVRIATGRDAADTAFLDNHGGSITLTN
MVVTASTNQPLPFDAHDELISLS
>WP 266114300.1 transglutaminase-like domain-containing protein [Aldersonia sp. NBC 00410]
MTLVKRDVSAQLDLDITEPTELEFQIAVAPHPGTTITESLSFWHDGTPVQAQEIIGVHGSRIHKFSAGIGNLQASYEATV
FGRAEPPPVDAYDLSVYLRPSRYAEADTFFGFAATEFGSYTGSATLLEKVSAWVGSRLDYVPGSSDPIDGATDTLLSGKG
VCRDYAHLVVALLRAVNVPARLVAVYAPGCDPMDFHAVAEAFVDGAWRVVDATCLAPRQSLLRIATGRDAADTAFLDNHG
GSINLNYATVTAVVDGGLPFDDITELITLG
>WP 255062256.1 transglutaminase-like domain-containing protein [Mycolicibacterium arenosum]
MSKREFGADVEVAVLAPAILEFQIAVAQQTGADVTEALSFELNGKPVEPELIIGDLGTRIHRFAADEGTVTASYRATVIG
QSDPSPVTSFDLANYLRPSRYAESDKFFGFAATEFGEYADSVTVLEKVSSWVGTRLNYVPGSSDPIDGAVDTLLAGAGVC
RDYAHLVVALLRAVKVPARLVSVYAPGCEPMDFHAVAEALVDGVWRVVDATCLAPRQSMMRIATGRDAADTAWLDNHGGS
ISLKNMEVTAVVDGDLPQDSVTDLVSLR
>MDT5021289.1 hypothetical protein [Mycobacterium sp.]
MSMPSWRDHNDGSETTATTIANREVAAQIDVEVTAPSTLEFQIAVARLPGLEVHESLAITLDGKPLQPREIIGPHESRIH
AIDVGTGAVSLSYQATVLGEANPAPVRDIDVITYLRPSRYAEADKFFGFAATEFGQYTDSATLLEKVAAWVGARLDYVPG
SSDPIDGAADTLLAGAGVCRDYAHLVVALLRAVNVPARLVAVYAPGCDPMDFHAVAEALVEGEWRVVDATCLAPRQSMVR
IATGRDAADTAFLDNHKGSITLNNMMVTAYVDGELPIDSIDHLVSLS
>MDT5165584.1 hypothetical protein [Mycobacterium sp.]
MSMPSWRDHNDGSETTATTIANREVAAQIDVEVTAPSTLEFQIAVARLPGLEVHESLAVTLDGKPLQPREIIGPHESRIH
AIDVGTGAVSLSYQATVLGEANPAPVRDIDVITYLRPSRYAEADKFFGFAATEFGQYTDSATLLEKVAAWVGARLDYVPG
SSDPIDGAADTLLAGAGVCRDYAHLVVALLRAVNVPARLVAVYAPGCDPMDFHAVAEALVEGEWRVVDATCLAPRQSMVR
IATGRDAADTAFLDNHKGSITLNNMMVTAYVDGELPIDSIDHLVSLS
>WP 293340090.1 transglutaminase-like domain-containing protein [Mycobacterium sp.]
MRPRGRGTVITPRDLKRNVGADIEVEVDEATELEFQVAVARSPGLDVSESLAITFNGKAIEPREIIGEHGTRIHTVRADR
GIVSLSYSATVVGQADPAPVRDIDLITYLRPSRYAEADKFFGFAATEFERYGASLTLLEKVSSWVGTRLNYVPGSSDPID
GATDTLLAGAGVCRDYAHLVVALLRALYVPARLAAVYAPGCAPMDFHAVAEAFVDGVWRVVDATCLAPRQSMVRIATGRD
AADTAFLDNHHGAVTLQSAIVTAVVDGDLPRDSVDQLVSLR
>MDT5254614.1 hypothetical protein [Mycobacterium sp.]
MPSWRHQKEGGEAIATTIANREVGAQIEVEVTAPTTLEFQVAVARLPGIDLRESLAITVNSKLFEPREIIGAHQTRIHSL
DVDEGTVSLSYSATVVGEAEPAPVRDIDLITYLRPSRYAEADKFFGFAATEFAQYTDPATLLEKVSSWVGTRLDYVAGSS
DPIDGAADTVLAGAGVCRDYAHLVIALLRALNVPARLVAVYPPGCDPMDFHAVAEAFVDGEWRVVDATCLAPRQSMVRIA
TGRDAADTAFLDNHKGSITLKSMTVTAIVDGELPVDSVDQLVSLR
>WP 269895270.1 transglutaminase-like domain-containing protein [Mycobacterium hippophais]
MPLWPGKKSTGQTDAPPAFKRDVGADLEIDVTAATTLEFQIALAHQPGAQVTESLEFRCKGRAVEAEELIGEHGTRIHRF
DAPEGTVTASYRATILGRTDPAEVREIDMSTYLRPSRYAEADKFFGFAATEFGEYADSATLLEKVSSWVGTRLMYVPGSS
DPIDGAADTLLAGSGVCRDYAHLVIALLRSVNVPARMVAVYAPGCDPMDFHAVAEAFVDGVWRVVDPTCLAPRQSMVRIA
TGRDAADTAFLDNHKGSINLRYMEIRAVVDGDLPRDSVHDLAVLN
>WP 067209071.1 transglutaminase-like domain-containing protein [Mycobacterium sp. 852002-30065 SCH5024008]
MASKQGAVITTSDLTRVVGADIEVEVTAPTTLEFQVTVAQQRGIDVSESLAITLDGKPIQPREIVGEHGTRIHSIEVETG
TVTLSYSATVVGQAEPPPVRDIDLITYLRPSRYAEADKFFGFAATEFQQYATSEMLLERVSSWVGTRLNYVPGSSDPIDG
ATDTLLAGAGVCRDYAHLVIALLRALNVPARLVAVYAPGCQPMDFHAVAEAFVDGAWRVVDATCLSPRQSMVRIATGRDA
ADTAFLDNHKGAITLNYATVTAVVDGELPKDSVDQLVTLW
>WP 084395116.1 transglutaminase-like domain-containing protein [Mycolicibacterium canariasense]
MGAHLDVDITEPAALEFQIAVAPHPGAQISESLTFVLNGQTVFATEITGVHGNRIHKLDVGVGSLTVDYGATITGHSEPA
PVTDYDLSQYLRPSRYAESDKFFGFAGHEFGRYTDTAMLLETISSWVGARLSYVPGSSDPIDGAEDTLLAGAGVCRDYAH
LVVALLRAVNVPARVVAVYAPGCVPMDFHAVAEAFVNGRWYVVDATYLAPRQTLVRIATGRDAADTAFLDNHGGSITLTN
IVVTATTNQPLPFDAHDALISLS
>BBZ26337.1 putative transglutaminase-like protein [Mycolicibacterium madagascariense]
MEFQIAVAPQPGAEVTEELSFTMNGNAIEPLELIGQHGTRIHKFEAGKGTVMANYSATIIGQAEPAPVDEIDLSTYLRPS
RYAEADKFYGFAATEFGNLAKSVALLEKVSSWVGTRLQYVPGSSDPIDGAADTVLAGTGVCRDYAHLVIALLRAVNVPAR
LVAVYAPGCYPMDFHAVAEAYVDGMWRVVDATCLAPRQTMVRIATGRDAADTAFLDNHGGGINLTNMNVTAWVEGMLPLD
DVKDLVSLG
>MDT5012273.1 hypothetical protein [Mycobacterium sp.]
MTDEMTRRVGAEIEIEVTAPTTLDFQIAVAREPGIEITESLAIRLDGKPCEPREIIGDHNSRIHTLQVSEGIVTMSYAAT
VVGHAQREPVRDIDLITYVRPSRYAEADKFFGFAATEFGQYATSAALLEKVSSWVGARLSYVPGSSDPIDGAVDTLLAGE
GVCRDYAHLVIAVLRAINVPARLVAVYAPGCSPMDFHAVAEAFVEGEWRVVDATLLAPRQSMVRIATGRDAADTAFLDNH
DGSITLKNMTVSAVVDGDLPYDSIDQLVSLS
>WP 083120402.1 transglutaminase-like domain-containing protein [Mycolicibacterium rhodesiae]
MLKRDVGAELDVTVTAPTTLEFQIAVVPLPGIQLTETLEYRLNGKLVSPDEIIGDHGTRIHRFDAGEGTVTASYRATVEG
RAEPPPVHDIDLSTYLRPSRYAEADKFYGYAATEFGQYANSAALLEKVSSWVGARLSYVPGSSDPIDGAADTLLAGAGVC
RDYAHLVIAVLRAVNVPARLVAVYAPGCDPMDFHAVAEAFVDGAWQVVDATCLAPRQTMVRISTGRDAADTAFLDNHNGA
ITLNNMEVTAVVDGTLPLDSVHDLVALS
>WP 330965357.1 transglutaminase family protein [Mycobacterium sp. 050134]
MSTGRFAREIGAEIEVDIDAPTTLDFQVTVARQAGIDLRESLAIRLNGKDIEAREILGEHGTRIHTLQADEGTVTLSYAA
TVVGEAEPAPVSDIDLITYLRPSRYAEADKFFGFAATEFQEYGASRTLLEKVPSWVGTRLNYVPGSSDPIDGATDTLLAG
SGVCRDYAHLVIALLRALNVPARLVAVYAPGCQPMDFHAVAEAFVDDSWRVVDATCLAPRQSMVRIATGRDAADTAFLDN
HKGAITLKNMTVTAVVDGELPRDSVDQLVSLR
>WP 169591813.1 transglutaminase-like domain-containing protein [Antrihabitans stalactiti]
MRREVSASLNADIIEPTELEFQIAVAFHPGAEVTESLSFSLDGEPIVAHEVIAAHGTRIHTFPAGVGNLQVHYEATIVGQ
SEPLPTTDYDLSKYLRPSRYAEADKFFGYAATEFGKSKGSAELLEQVSSWVGSRLTYMPGSSDPIDGAVETLLSGTGVCR
DYAHLVVALLRAVFVPARVVAVYAPGCNPMDFHAVAEAYIDGVWRVVDATCLAPRSTLVRIATGRDASDTAFMDNHGGAV
NLNAAWVTAWVEGELPIDDVTELVSIA
>WP 011558608.1 MULTISPECIES: transglutaminase-like domain-containing protein [Mycolicibacterium]
MPRDTMSRTVGAELEIEVTAPTTLEFQIALAAHPGADITEALTFRHDGTSVEAQEMIGEHGTRIHKFAAAPGTVTASYQA
TIRGFAAPPEVRDIDLSTYLRPSRYAEADKFFGFAATEFGDFTDSEALLERVSSWVGARLDYVPGSSDPIDGAADTLLAG
AGVCRDYAHLVIAMLRAVNVPARLVSVYAPGCSPMDFHAVAEAYVEGQWRVVDATCLAPRQSMVRIATGRDAADTAFLDN
HDGSITLQNMTVTAVVDGELPRDSVSDLVTLH
>MDT5170696.1 hypothetical protein [Mycobacterium sp.]
MPSWRHQKEGGEAIATTTANREVGAQIEVEVTAPTTLEFQVAAARLPGIDLRESLAITVNGKLFEPREIIGAHQTRIHSL
DVDEGTVSLSYWATVVGEAEPAPVRDIDLITYLRPSRYAEADKFFGFAATEFAQYTDPATLLEKVSSWVGTRLDYVAGSS
DPIDGAADTVLAGAGVCRDYAHLVIALLRALNVPARLVAVYPPGCDPMDFHAVAEAFVDGEWRVVDATCLAPRQSMVRIA
TGRDAADTAFLDNHKGSITLKSMTVTAIVDGELPVDSVDQLVSLR
>WP 066953716.1 MULTISPECIES: transglutaminase-like domain-containing protein [unclassified Mycobacterium]
MASKQGAVITTGDLKRVVGTDIEVEVTAPTTLEFQVTVAQQPGVDVSESLAITLDGKPIEPREIVGEHGTRIHSIEAEAG
IVTLSYSATVAGQAEPPPVRDIDLITYLRPSRYAEADKFFGFAATEFQQYATSERLLERVSSWVGTRLNYVPGSSDPIDG
ATDTLLAGAGVCRDYAHLVIALLRALNVPARLVAVYAPGCQPMDFHAVAEAFVDGVWRVVDATCLSPRQSMVRIATGRDA
ADTAFLDNHKGSVTLNNATVTAVVDGELPKDSVDQLVSLW
>WP 260992378.1 transglutaminase-like domain-containing protein [Mycobacterium deserti]
MTDFKRDVAAQLELSIDEPTTLEFQIAVAPHPGARLTESLVFTKDGKTVTPDEIIGEHGSRIHRFAASKGTVTASYEATI
VGRADPAPVRDIDPITYLRPSRYAEADKFFGFAATEFGRIADSADVLAKVSSWVGTRLKYVPGSSDPIDGAADTLLAGAG
VCRDYAHLVIALLRAVNVPARLVSVYAAGCDPMDFHAVAEAYVDGAWQVVDATCLAPRQSMVRIATGRDAADTAFLDNHD
GQITLQHMQITAVVDGDLPTDSIEDLVSLG
>WP 240263271.1 transglutaminase-like domain-containing protein [Mycobacterium paraterrae]
MPTWHDNGDREATALANREVGAQIDVEVTAPTTLEFQVAVARQPGLDVSESLAITFNGNPIQPREIVGPHDTRIHSIEVG
EGAVSLSYQATVAGEAEPAPVRDIDVITYLRPSRYAEADKFFGFAATEFGQYTDSATLLEKVAAWVGARLDYVPGSSDPI
DGAADTLLAGAGVCRDYAHLVVALLRAVNVPARLVAVYAPGCDPMDFHAVAEALVDGEWRVVDATCLAPRQSMVRIATGR
DAADTAFLDNHKGSITLNNMVVTAYVDGQLPVDSIDHLVSLG
>WP 255525637.1 MULTISPECIES: transglutaminase-like domain-containing protein [Mycobacteriaceae]
MKRDVGAEIEVAVTAPTTLEFQIALAPLPGARVTESIEYRLDGKLIGPDEIIGDHGTRIHRFEAGEGTVTASYRATVEGR
TGPPAVRDIDLLTYLRPSRYAEADKFFGYAATEFGEYGSSVTLLEKVSSWVGTRLNYVPGSSDPIDGAADTLLAGEGVCR
DYAHLVIALLRAVNVPARLVAVYAPGCEPMDFHAVAEAFVDGAWHVVDATCLAPRQSMVRIATGRDAADTAFLDNHKGAI
TLKNMEVTAVVDGALPFDSVHDLVTLS
>ORB51776.1 transglutaminase [Mycolicibacterium rhodesiae]
MGKSAAHGCKRRWCAEVLKRDVGAELDVTVTAPTTLEFQIAVVPLPGIQLTETLEYRLNGKLVSPDEIIGDHGTRIHRFD
AGEGTVTASYRATVEGRAEPPPVHDIDLSTYLRPSRYAEADKFYGYAATEFGQYANSAALLEKVSSWVGARLSYVPGSSD
PIDGAADTLLAGAGVCRDYAHLVIAVLRAVNVPARLVAVYAPGCDPMDFHAVAEAFVDGAWQVVDATCLAPRQTMVRIST
GRDAADTAFLDNHNGAITLNNMEVTAVVDGTLPLDSVHDLVALS
>WP 222626500.1 MULTISPECIES: transglutaminase-like domain-containing protein [unclassified Rhodococcus (in: high G+C Gram-positive bacteria)]
MTERVVSARLDVDITAASTLEFQIAVAPHPGAQVAETLSFVLDGKTVEAREVSGAHGNRIHVLDAPVGNLQVYYDATVTG
NAEPSPVTDLDRSVYLRPSRYAEADKFFGFAATEFGSESDDAVLLSEVSDWVGRRLHYVPGSSDPIDGAADTLLAGAGVC
RDYAHLVVAMLRALNVPARLVAVYAPGCDPMDFHAVAEALVNDTWHVVDATCLAPRSTLVRIATGRDAADTAFLDNHKGS
ITLNSSTVTAVATDGLPKDDIHELVSLT
>WP 077078229.1 transglutaminase-like domain-containing protein [Mycobacterium numidiamassiliense]
MPAWRRRAEVTDIGSAEAKRRVGAEIEVEVTEPTRLDFQIAVSRQPGIDVDESLVIELNGKTLEPREILGQHQTRIHVVE
AGKGTVTASYSATVVGQADPAPVSDIDLITYLRPSRYAEADKFFGFAATEFQRYGASVTLLENVSSWVGTRLSYVPGSSD
PIDGATDTLLAGAGVCRDYAHLVIALLRARNIPSRLVAVYAPGCEPMDFHAVAEAFVDGAWRVVDATCLAPRQSMVRIAT
GRDAADTAFLDNHNGAITMQNMVVTAVVDGDLPQDSVDELVSLH
>WP 318982595.1 transglutaminase family protein [Mycolicibacterium sp. 120266]
MGTHLDVDITEPAALEFQIAVAPHPGAEVSESLTFVLNGQTVFATEITGVHGNRIHKLDVGVGSLTVDYAATITGRGHPA
PVTDYDLSQYLRPSRYAESDKFFGFAGYEFGRYTDTAMLLEAISSWVGARLRYVPGSSDPIDGAEDTLLAGAGVCRDYAH
LVVALLRAVNVPARLVAAYAPGCVPMDFHAVAEAFVNGHWYVVDATYLAPRQTLVRIATGRDAADTAFLDNHGGSITLSN
MVVTASTNQPLPFDAHDELISLS
>WP 106349497.1 transglutaminase-like domain-containing protein [Antricoccus suffuscus]
MRRHVSAELDIGIDDATSLEFQIAVADHPGAVVDETMSFVHNGVAVSAREINGTQGNRIHLLDVGGGDLQVTYHATITGN
TSPAPVDDYARSLYLRPSRYAEADKFFGFAATEFGSYLPSAQLLEKVAAWVGSRLSYVPGSSDPIDGATDTLLAGAGVCR
DYAHLVVALLRAVNVPARLVAVYAPGCDPMDFHAVAEALVDGQWRVVDATCLAPRSTLVRISTGRDAADTAFLDNHGGAI
TLHRSTVSAVVDGTLPSDDLDELVSIT
>WP 042575484.1 transglutaminase-like domain-containing protein [Rhodococcus sp. MEB064]
MTERVVSARLDVDITAASTLEFQIAVAPHPGAQVVETLSFMLDGTAVDAREVSGNHGNRIHVLEVGEGNLQVYYDATITG
NAEPAPVTDLDRSVYLRPSRYAEADKFFGFAATEFGSESDDAVLLSKVSDWVGRRLQYVPGSSDPIDGAADTLLAGAGVC
RDYAHLVVAMLRALNVPARLVAVYAPGCDPMDFHAVAEALVGDTWQVVDATCLAPRSTLVRIATGRDAADTAFLDNHKGS
ITLNSSTVTAVVSGDLPRDDIHELVALS
>WP 180749166.1 MULTISPECIES: transglutaminase-like domain-containing protein [Mycobacteriaceae]
MKRDVRAQLNVDVLAASTLEFQIAVAPLPGAQVTESLSLELNGQQVEAQEVAGEHGNRIHRLYVGGGNLKVSYAATILGQ
ADEVPVEAADLSTYLRPSRYAEADKFYGFAATEFGEHTEPRVLLEKVSSWVGARLTYSPGSSDPIDGAVDTLLAAAGVCR
DYAHLVVALLRAVKVPARLVAVYAPGCDPMDFHAVAEAVVDNRWRVVDATCLAPRETMVRITTGRDAADTAFLDNHGGQI
VLNETFVTAVVDGELPEDHIDQLISMR
>WP 065128647.1 transglutaminase-like domain-containing protein [Mycobacterium asiaticum]
MKREVGVSLGVNVTDPTSLEFQIAAATLPGLEVSESLTATLDGTRISLREISGQHGTRIHTADVGVGELRVNYEATVVGT
ADPLPVNDIDISTYLRPSRYAESDKFFGFAATEFGQYTNSVTLLEKVSSWVGTRLKYVPGSSDPIDGATDTLLAGAGVCR
DYAHLVVALLRAVNVPARLVAVYAPGCQPMDFHAVAEALVDGQWRVVDATCLAPRQTMVRIATGRDAADTAFLDNHGGAI
ELTEAVITAVSSDDLPRDSVADLVSLG
>WP 115319839.1 transglutaminase-like domain-containing protein [Mycolicibacterium aichiense]
MLKRDVGAELEVAVTAPTTLEFQIAVVPLPGIQLTETLEYRFNGKLVSPDEIIGDHGTRIHRFDAGEGTVTASYRATVEG
RAEPPPVRDIDLSTYLRPSRYAEADKFFGYAATEFGQYANSAALLEKVSSWVGARLSYVPGSSDPIDGAADTLLAGAGVC
RDYAHLVIAVLRAVNVPARLVAVYAPGCDPMDFHAVAEAFVDGAWQVVDATCLAPRQSMVRISTGRDAADTAFLDNHNGA
ITLNNMDVTAVVDGTLPIDSVHELVALS
>WP 264035634.1 transglutaminase-like domain-containing protein [Mycobacterium paraffinicum]
MASKQGAVITTSDLKRVVGADIEVEVTAPTTLEFQVTVAQQQGIDVSESLVITLDGKPIQPREIVGEHGTRIHSIEAEGG
IVTLSYSATVAGEAAPPPVRDIDLITYLRPSRYAEADKFFGFAATEFQQYATSETLLERVSSWVGTRLNYVPGSSDPIDG
ATDTLLAGAGVCRDYAHLVIALLRALNVPARLVAVYAPGCQPMDFHAVAEAFVDGAWRVVDATCLSPRQSMVRIATGRDA
ADTAFLDNHKGAITLNNATVTAVVDGELPKDSVDQLVTLW
>HEY3994898.1 transglutaminase family protein [Mycobacterium sp.]
MWPGSRGTGITTSDLKRNVGAEIEVEVCATTILDFQIAVARVPGIDVSESLAITLDGKTIEPREIVGEHGTRVHTVWADE
GVVRLSYSATVVGEADPAPVRDIDLITYLRPSRYAEADKFFGFAATEFGRYGTSLTLLEKVSSWVGTRLNYVPGSSDPID
GATDTLLAGAGVCRDYAHLVIALLRALYVPARLAAVYAPGCAPMDFHAVAEAFVDGVWRVVDATCLAPRQSIVRIATGRD
AADAAFLDNHHGAITLQSAIVTAVVDGELPRDSVDQLLSLR
>KUI30194.1 transglutaminase [Mycobacterium sp. IS-1742]
MSRTVGAELEIEVTAPTTLEFQIALAAHPGADVSEVLTFRHDGSPVEARELIGEHGTRIHRFAAARGTVTASYEATIRGL
AGPPEVRDIDLSTYLRPSRYAEADKFFGFAATEFGDVTDSGALLERVSSWVGARLDYVPGSSDPIDGAADTLLAGAGVCR
DYAHLVIAMLRALNVPARLVSVYAPGCSPMDFHAVAEAHVDGQWRVVDATCLAPRQSMVRIATGRDAADTAFLDNHDGSI
TLQKMTVTAVVDGELPRDSVSDLVTLR
>WP 082695649.1 transglutaminase-like domain-containing protein [Mycobacterium sp. IS-1742]
MPRDTMSRTVGAELEIEVTAPTTLEFQIALAAHPGADVSEVLTFRHDGSPVEARELIGEHGTRIHRFAAARGTVTASYEA
TIRGLAGPPEVRDIDLSTYLRPSRYAEADKFFGFAATEFGDVTDSGALLERVSSWVGARLDYVPGSSDPIDGAADTLLAG
AGVCRDYAHLVIAMLRALNVPARLVSVYAPGCSPMDFHAVAEAHVDGQWRVVDATCLAPRQSMVRIATGRDAADTAFLDN
HDGSITLQKMTVTAVVDGELPRDSVSDLVTLR
>MCV7309135.1 transglutaminase family protein [Mycobacterium paraffinicum]
MTTSDLKRVVGADIEVEVTAPTTLEFQVTVAQQQGIDVSESLVITLDGKPIQPREIVGEHGTRIHSIEAEGGIVTLSYSA
TVAGEAAPPPVRDIDLITYLRPSRYAEADKFFGFAATEFQQYATSETLLERVSSWVGTRLNYVPGSSDPIDGATDTLLAG
AGVCRDYAHLVIALLRALNVPARLVAVYAPGCQPMDFHAVAEAFVDGAWRVVDATCLSPRQSMVRIATGRDAADTAFLDN
HKGAITLNNATVTAVVDGELPKDSVDQLVTLW
>WP 285190027.1 transglutaminase-like domain-containing protein [Candidatus Mycobacterium wuenschmannii]
MPSWQDQTDGGEATTTTLANREVGAQIDVQVTAATTLEFQVAVARLPGLDVRESLSITFNGKQLQPREIIGPHDTRIHSI
EVGEGSVSLSYQATVSGEAEPAPVRDIDVITYLRPSRYAEADKFFGFAATEFGQYTDSATLLEKVAAWVGSRLQYVPGSS
DPIDGAADTLLAGAGVCRDYAHLVVALLRAVNVPARLVAVYAPGCDPMDFHAVAEALIEGEWRVVDATCLAPRQSMVRIA
TGRDAADTAFLDNHSGSIMLNNIMITAYVDGELPIDSIDHLVSLS
>WP 056071603.1 MULTISPECIES: transglutaminase-like domain-containing protein [unclassified Rhodococcus (in: high G+C Gram-positive bacteria)]
MTERVVSARLDVDITAASTLEFQIAVAPHPGAQVAETLSFMLDGTAVDAREVSGNHGNRIHVLEVGEGNLQVYYDATITG
NAEPAPVTDLDRSVYLRPSRYAEADKFFGFAATEFGSESDDAVLLSKVSDWVGRRLQYVPGSSDPIDGAADTLLAGAGVC
RDYAHLVVAMLRALNVPARLVAVYAPGCDPMDFHAVAEALVGDTWQVVDATCLAPRSTLVRIATGRDAADTAFLDNHKGS
ITLNSSTVTAVVSGDLPRDDIHELVALS
>WP 155938040.1 MULTISPECIES: transglutaminase-like domain-containing protein [unclassified Mycobacteroides]
MKRDVQARLDVDVLAATTLEFQIAVAPSPGAQVTESLSLVLNGQHVEAQEVAGEHGNRIHRIAVGEGNLKVSYAATILGQ
SDEVPVEAADLSTYLRPSRYAEADKLFGFAATEFGEHTEPQVLLDKVSSWVGAHLTYTPGSSDPIDGAVDTLLAGAGVCR
DYAHLVVALLRAVKVPARLVAVYAPGCDPMDFHAVAEAVLDGRWRVVDATCLAPRQTMVRITTGRDAADTAFLDNHGGQV
VLNETFVTAVVDGALPEDHIDRLVSLR
>WP 285187364.1 transglutaminase-like domain-containing protein [Rhodococcus sp. MEB041]
MTERVVSARLDVDITAASTLEFQIAVAPHPGAQVAETLSFVLDGKTVEAREVSGAHGNRIHVLEAPVGNLQVYYDATVTG
NAEPSPVTDLDRSVYLRPSRYAEADKFFGFAATEFGSESDDAVLLSEVSDWVGRRLHYVPGSSDPIDGAADTLLAGAGVC
RDYAHLVVAMLRALNVPARLVAVYAPGCEPMDFHAVAEALVNDTWHVVDATCLAPRSTLVRIATGRDAADTAFLDNHKGS
ITLNSSTVTAVATDGLPKDDIHELVSLT
>MBB3754325.1 transglutaminase-like putative cysteine protease [Mycolicibacterium sp. BK634]
MLKRDVGAEIEVAVTAPTTLEFQIALAPLPGARVTESIEYRLDGKLIGPDEIIGDHGTRIHRFEAGEGTVTASYRATVEG
RTGPPAVRDIDLLTYLRPSRYAEADKFFGYAATEFGEYGSSVTLLEKVSSWVGTRLNYVPGSSDPIDGAADTLLAGEGVC
RDYAHLVIALLRAVNVPARLVAVYAPGCEPMDFHAVAEAFVDGAWHVVDATCLAPRQSMVRIATGRDAADTAFLDNHKGA
ITLKNMEVTAVVDGALPFDSVHDLVTLS
>WP 027506389.1 MULTISPECIES: transglutaminase-like domain-containing protein [unclassified Rhodococcus (in: high G+C Gram-positive bacteria)]
MTERVVSARLDVDITAASTLEFQIAVAPHPGAQVAETLSFVLDGKTVEAREVSGAHGNRIHVLEAPVGNLQVYYDATVTG
NAEPSPVTDLDRSVYLRPSRYAEADKFFGFAATEFGSESDDAVLLSEVSDWVGRRLHYVPGSSDPIDGAADTLLAGAGVC
RDYAHLVVAMLRALNVPARLVAVYAPGCDPMDFHAVAEALVNDTWHVVDATCLAPRSTLVRIATGRDAADTAFLDNHKGS
ITLNSSTVTAVATDGLPKDDIHELVSLT
>WP 292991311.1 transglutaminase-like domain-containing protein [Mycobacterium sp.]
MPSWQDHNDSGDSTATTVANREVGAQIDVEVTAPTTLEFQVAVARLPGLDVREQLVITFNGKQLQPREIIGPHDTRIHAI
DVSEGTVRLSYQATVSGEAAPIPVRDIDVITYLRPSRYAEADKFYGFAATEFGQYTDSATLLEKVAAWVGARLDYVPGSS
DPIDGAADTLLAGAGVCRDYAHLVVALLRAVNVPARLVAVYAPGCDPMDFHAVAEALVEGEWRVVDATCLAPRQSMVRIA
TGRDAADTAFLDNHSGSINLSNMMVTAYVDGELPIDSIDHLVSLG
>TDO17028.1 transglutaminase superfamily protein [Mycobacterium sp. BK086]
MVGHVLKRDVGAEIEVAVTAPTTLEFQIALAPLPGARVTESIEYRLDGKLIGPDEIIGDHGTRIHRFEAGEGTVTASYRA
TVEGRTGPPAVRDIDLLTYLRPSRYAEADKFFGYAATEFGEYGSSVTLLEKVSSWVGTRLNYVPGSSDPIDGAADTLLAG
EGVCRDYAHLVIALLRAVNVPARLVAVYAPGCEPMDFHAVAEAFVDGAWHVVDATCLAPRQSMVRIATGRDAADTAFLDN
HKGAITLKNMEVTAVVDGALPFDSVHDLVTLS
>WP 331520198.1 transglutaminase family protein [Mycobacterium sp.]
MPSWRQHKYDGRGTATTIANREVGAQIDVEVTAPTTLEFQVAVARQPGLEVRESLAITFNGKLVQPREILGPHDTRIHAI
DVGEGVVSLSYSATVAGEAEAAPVRDIDLITYLRPSRYAESDKFFGFAATEFAQFADSATLLEKVSSWVGTRLNYVPGSS
DPIDGAADTLLAGAGVCRDYAHLVIAMLRALQMPARLAAVYAPGCDPMDFHAVAEAYLDGEWRVVDATCLAPRQSMVRIA
TGRDAADTAFLDNHHGSITLNAMTITAFVDGELPFDTVDQLVSLR
>WP 056443739.1 MULTISPECIES: transglutaminase-like domain-containing protein [unclassified Rhodococcus (in: high G+C Gram-positive bacteria)]
MTERVVSARLDVDITAASTLEFQIAVAPHPGAQVAETLSFVLDGKPVEAREVSGAHGNRIHVLEAPVGNLQVYYDATVTG
NAEPSPVTDLDRSVYLRPSRYAEADKFFGFAATEFGSESDDAVLLSEVSDWVGRRLHYVPGSSDPIDGAADTLLAGAGVC
RDYAHLVVAMLRALNVPARLVAVYAPGCDPMDFHAVAEALVNDTWHVVDATCLAPRSTLVRIATGRDAADTAFLDNHKGS
ITLNSSTVTAVATDGLPKDDIHELVSLT
>WP 222638837.1 transglutaminase-like domain-containing protein [Rhodococcus sp. BP-316]
MTERVVSARLDVDITAASTLEFQIAVAPHPGAQVAETLSFVLDGKTVEAREVSGAHGNRIHVLEAPVGNLQVYYDATVTG
NAEPSPVTDLDRSVYLRPSRYAEADKFFGFAATEFGSETDDAVLLSEVSDWVGRRLHYVPGSSDPIDGAADTLLAGAGVC
RDYAHLVVAMLRALNVPARLVAVYAPGCDPMDFHAVAEALVNDTWHVVDATCLAPRSTLVRIATGRDAADTAFLDNHKGS
ITLNSSTVTAVATDGLPKDDIHELVSLT
>WP 328810778.1 transglutaminase family protein [Rhodococcus sp. NBC 00294]
MTERVVSARLDVDITAASTLEFQIAVAPHPGAQVAETLSFVLDGKTVEAHEVSGAHGNRIHVLEAPVGNLQVYYDATVTG
NAEPSPVTDLDRSVYLRPSRYAEADKFFGFAATEFGSESDDAVLLSEVSDWVGRRLHYVPGSSDPIDGAADTLLAGAGVC
RDYAHLVVAMLRALNVPARLVAVYAPGCDPMDFHAVAEALVNDTWHVVDATCLAPRSTLVRIATGRDAADTAFLDNHKGS
ITLNSSTVTAVATDGLPKDDIHELVSLT
>WP 255497350.1 MULTISPECIES: transglutaminase-like domain-containing protein [unclassified Mycolicibacterium]
MKRDVGAEIEVAVTAPTTLGFQIALAPLPGARVTESIEYRLDGKLIGPDEIIGDHGTRIHRFEAGEGTVTASYRATVEGR
TGPPAVRDIDLLTYLRPSRYAEADKFFGYAATEFGEYGSSVTLLEKVSSWVGTRLNYVPGSSDPIDGAADTLLAGEGVCR
DYAHLVIALLRAVNVPARLVAVYAPGCEPMDFHAVAEAFVDGAWHVVDATCLAPRQSMVRIATGRDAADTAFLDNHKGAI
TLKNMEVTAIVDGALPLDSVHDLVTLS
>WP 204869823.1 MULTISPECIES: transglutaminase-like domain-containing protein [Nocardiaceae]
MTERVVSARLDVDITAASTLEFQIAVAPHPGAQVAETLSFVLDGKTVEAREVSGAHGNRIHVLEAPVGNLQVYYDATVTG
NAEPSPVTDLDRSVYLRPSRYAEADKFFGFAATEFGSESDDAVLLSEVSDWVGRRLHYVPGSSDPIDGAADTLLAGAGVC
RDYAHLVVAMLRALNVPARLVAVYAPGCDPMDFHAVAEALVNDTWHVVDATCLAPRSTLVRIATGRDAADTAFLDNHKGS
ITLNSSTVTAVATDGLPKDDIHELVALT
>WP 307096375.1 transglutaminase-like domain-containing protein [Rhodococcus sp. SORGH AS 0301]
MTERVVSARLDVDITAASTLEFQIAVAPHPGAQVAETLSFVLDGKPVDAREVSGAHGNRIHVLEAPVGNLQVYYDATVTG
NAEPSPVTDLDRSVYLRPSRYAEADKFFGFAATEFGSESDDAVLLSEVSDWVGRRLHYVPGSSDPIDGAADTLLAGAGVC
RDYAHLVVAMLRALNVPARLVAVYAPGCDPMDFHAVAEALVNDTWHVVDATCLAPRSTLVRIATGRDAADTAFLDNHKGS
ITLNSSTVTAVATDGLPKDDIHELVSLT
>WP 085187536.1 transglutaminase-like domain-containing protein [Mycolicibacterium doricum]
MPRDIMSRTVGAELEIEVTAPTTLEFQIALAAHPGADIAEALTFRHDGSPVEAEEMIGEHGTRIHKFAATEGTVTASYQA
TIKGVAAPPEVREIDLSTYLRPSRYAEADKFFGFAATEFGGLSHSEALLERVSSWVGARLDYVPGSSDPIDGAADTLLAG
AGVCRDYAHLVIAMLRAVNVPARLVSVYAPGCSPMDFHAVAEAYIAGHWRVVDATCLAPRQSMVRIATGRDAADTAFLDN
HDGSITLQKMTVTAVVDGELPRDSVSDLVTLR
>MDR3658336.1 transglutaminase family protein [Mycobacterium sp.]
MSTAAKLRRATGASGAIGEIISTADFIREVGAEIEVEVDAPTTLDFQVTVARRSGVNVRESLAVTSNGREIQPREILGEH
GTRIHTLQADEGNVALSYSATVVGHADPETGSDIDTITYLRPSRYAEADKFFGFAATEFQQYGASRTLLEKVSSWVGTRL
NYVPGSSDPIDGAADTVLAGSGVCRDYAHLVIALLRALNVPARLVAVYAPGCQPMDFHAVAEAFVDGAWRVVDATCLAPR
QSMVRIATGRDAADTAFLDNHGGTITLKTMTVTAVVDGELPKDSVDQLVSLR
>WP 067894316.1 transglutaminase-like domain-containing protein [Mycobacterium sp. ACS4054]
MPAWRHRSATTESRTTDARRSVGVEIEVEVTEAAVLDFQVAVSSQPGIDVSESLRITRNGKALKPREVIGPHESRIHVVA
ADKGTVTVSYSATVTGQADPAPVNDIDAITYLRPSRYAEADKFFGFAATEFEQYATSVTLLEKVSSWVGTRLSYVPGSSD
PIDGATDTLLAGAGVCRDYAHLVIALLRAVNVPARLVAVYAPGCHPMDFHAVAEALIDDVWRVVDATCLAPRQSMVRIAT
GRDAADTAFLDNHGGAITVQNMAVTAVVDGELPRDSVEQLVSLG
>MBB3606745.1 transglutaminase-like putative cysteine protease [Mycolicibacterium sp. BK556]
MLKRDVGAEIEVAVTAPTTLGFQIALAPLPGARVTESIEYRLDGKLIGPDEIIGDHGTRIHRFEAGEGTVTASYRATVEG
RTGPPAVRDIDLLTYLRPSRYAEADKFFGYAATEFGEYGSSVTLLEKVSSWVGTRLNYVPGSSDPIDGAADTLLAGEGVC
RDYAHLVIALLRAVNVPARLVAVYAPGCEPMDFHAVAEAFVDGAWHVVDATCLAPRQSMVRIATGRDAADTAFLDNHKGA
ITLKNMEVTAIVDGALPLDSVHDLVTLS
>WP 067331680.1 transglutaminase-like domain-containing protein [Mycobacterium sp. 1245111.1]
MPFGHDIDGSEATATTLANREVGAQIDVDVTAPTTLEFQVAVAREPGLDVRESLAITFNGKLVQPREIIGPHNTRIHSIE
VGEGAVSLSYQATVSGEAEPAPIRDIDLITYLRPSRYAESDKFFGFAATEFGQFADSVTLLEKVSSWVGTRLDYVPGSSD
PIDGAADTLLAGAGVCRDYAHLVIALLRALHMPARLAAVYAPGCDPMDFHAVAEAYVDGEWRVVDATCLAPRQSMVRIAT
GRDAADTAFLDNHAGSITLTGMTVTAYVDGELPFDSIDNLVSLR
>WP 067831596.1 transglutaminase-like domain-containing protein [Mycobacterium mantenii]
MPAWKRRTAETDSSSTITVRRVGADIEVEVTEPTTLDFQIAVSRQPGITVDESLAIELNGKPIEPREVLGEHSTRIHVVR
AGRGTVTASYSATVAGQADAPPVSDVDLSVYLRPSRYAESDKFLGFATTEFQQYGCSVTLLERVSSWVGTRLKYVPGSSD
PIDGATDTLLAGAGVCRDYAHLVIAMLRALDVPARLVAVYAPGCQPMDFHAVAEAFVDGAWRVVDATCLAPRQSMVRIAT
GRDAADTAFLDNHKGAITLQNMTVTAVADGELPRDSVEQLVSLR
>WP 090587484.1 transglutaminase-like domain-containing protein [Mycolicibacterium brumae]
MKRDVTADLDVRILAPTTLEFQIAVAPHPDVAVTESLTFTWNGEEVAATEIIAEHGNRIHALEVGEGNVTASYSATLLGR
AEPAEVCAADLTRYLRPSRYAESDKFFGFAGTEFGEYSDSVTLLEKVSAWVGTRLEYVPGASDPIDGATDTLLAGRGVCR
DYAHLVVALLRAVKVPARLVAVYAPGCEPMDFHAVAEAFVDGAWRVVDATCLAPRQSMVRITTGRDAADTAFLDNHKGAI
ALNNCVVTAVVDGGIPHDSTHDTVSLG
>WP 068271797.1 transglutaminase-like domain-containing protein [Mycobacterium mantenii]
MPAWKRRTAETDSSSTITVRRVGADIEVEVTEPTTLDFQIAVSRQPGITVDESLAIELNGKPIEPREVLGEHSTRIHVVR
AGRGTVTASYSATVAGQADAPPVSDVDLSVYLRPSRYAESDKFLGFATTEFQQYGCSVTLLERVSSWVGTRLKYVPGSSD
PIDGATDTLLAGAGVCRDYAHLVIAMLRALDVPARLVAVYAPGCQPMDFHAVAEAFVDGAWRVVDATCLAPRQSMVRIAT
GRDAADTAFLDNHKGAITLQNMIVTAVADGELPRDSVEQLVSLR
>WP 079610928.1 transglutaminase-like domain-containing protein [Mycobacteroides abscessus]
MRRDIRAQLDVDILEPSTLEFQVAVSPLTGAEVSEELSLELNGRRVEAQEVAGEHGNRIHRLPAERGNLKVSYTATILGQ
ADEVPVEAADLSTYLRPSRYAEADKFFGFAAAEFGEHTDSAVLLEKVSSWVGARLTYSPGSSDPIDGAVDTLLSGAGVCR
DYAHLVVALLRAVKVPARLVAVYAPGCDPMDFHAVAEAVVDNRWRVVDATCLAPRQTMVRITTGRDAADTAFLDNHGGQI
VLNESIVAAVVDGELPEDHIDHLVSMR
>NIH95094.1 transglutaminase-like putative cysteine protease [Mycolicibacterium fluoranthenivorans]
MDIAAPAALEFQIAVAPHPGAQVSESLTFVLNGQSVCPAEITGVHGNRIHKLEAAAGWLTVDYAATIVGRSEPAPVTDYD
LSQYLRPSRYAESDKFFGFAGFEFGQFSDKATLLAKISSWVGARLSYVPGSSDPIDGAEDTLLAGAGVCRDYAHLVVALL
RAVNVPARLVAAYAPGCVPMDFHAVAEAFVDGQWRVVDATCLAPRQTLVRIATGRDAADTAFLDNHGGSITLTNMVVTAT
TNQDLPFDPLDELVSIG
>WP 085271525.1 transglutaminase-like domain-containing protein [Mycobacterium parmense]
MITSDLKRNVGAQIEVEVTEPTTLEFQVAVARQSGLEVVESLAITRDGTEIEAREIIGKHGTRIHTLHADVGTVALSYWA
TVSGEADVEPVRDIDLITYLRPSRYAEADKFFGFAATEFGTCSTSVKLLEEVSSWVGTRLDYVPGSSDPIDGATDTLLAG
AGVCRDYAHLVIALLRALSVPARLAAVYAPGCQPMDFHAVAEAFVDGEWRVVDATCLSPRQSMLRIATGRDAADTAFLDN
HKGAITLNSTTITAVVDGELPKDSVHQLVSLR
>WP 067271738.1 transglutaminase-like domain-containing protein [Mycobacterium scrofulaceum]
MPAWRHRSATTESNTTGAGRSVGVEIEVEVTEPAVLDFQVAVSRQPGIDVSESLTIKRNGKAVEPREIIGPHQSRIHVVA
ADKGTVSLSYSATVSGQADPAPVNDIDAITYLRPSRYAEADKFFGFAATEFEQYATSATLLEKVSSWVGTRLNYVPGSSD
PIDGATDTLLAGAGVCRDYAHLVIALLRAVNVPARLAAVYAPGCQPMDFHAVAEALIDGVWRVVDATCLAPRQSMLRIAT
GRDAADTAFLDNHGGAITMQNMTVTAVVDGELPKDSVEQLVSLR
>WP 149431569.1 transglutaminase-like domain-containing protein [Antrihabitans cavernicola]
MKRDVACQIGVNVLAATRLEFQIAVAPHPGAEVTETLSVELDGKPVEAREISGSHGTRIHLLDVDKGMVKVDYKATVVGR
AEPAPVTEQDQSQYLRPSRYAESDKFFGFAATEFGSYVGGPLLLEKVSSWVGSRLRYLPGSSDPIDGATDTLLAGTGVCR
DYTHLVVALLRAVKVPARMVAVYAPGCRPMDFHAVAEAFVDGQWRVVDSTALAPRSTLVRIATGRDAADTAFLDNHGGGI
FMNYAWVQATVDGELPKDDVTELVSIG
>WP 222650697.1 transglutaminase-like domain-containing protein [Rhodococcus sp. BP-332]
MTERVVSARLDVDITAASTLEFQIAVAPHHGAQVAETLSFVLDGKTVEAREVSGAHGNRIHVLEAPVGNLQVYYDATVTG
NAEPSPVTDLDRSVYLRPSRYAEADKFFGFAATEFGSESDDAVLLSEVSDWVGRRLHYVPGSSDPIDGAADTLLAGAGVC
RDYAHLVVAMLRALNVPARLVAVYAPGCDPMDFHAVAEALVNDTWHVVDATCLAPRSTLVRIATGRDAADTAFLDNHKGS
ITLNSSTVTAVATDGLPKDDIHELVSLT
>SCX11037.1 Transglutaminase-like superfamily protein [Mycolicibacterium fluoranthenivorans]
MDIAAPAALEFQIAVAPHPGAQVSESLTFVLNGQSVCPEEITGVHGNRIHKLEAAAGWLTVDYAATIVGRSEPAPVTDYD
LSQYLRPSRYAESDKFFGFAGFEFGQFSDKATLLAKISSWVGARLSYVPGSSDPIDGAEDTLLAGAGVCRDYAHLVVALL
RAVNVPARLVAAYAPGCVPMDFHAVAEAFVDGQWRVVDATCLAPRQTLVRIATGRDAADTAFLDNHGGSITLTNMVVTAT
TNQDLPFDPLDELVSIG
>WP 030097202.1 MULTISPECIES: transglutaminase-like domain-containing protein [Mycobacteroides]
MKRDVRAQLDVDILAPSTLEFQVAVSPLPGAEVTETMSLELNGQPVEAQEVAGEHGNRIHRLYVGQGNLQVTYEATILGQ
ADEVPVEAADLSTYLRPSRYAEADKFYGFAATEFGEHTEPAVLLEKVSSWVGSRLTYSPGSSDPIDGAVDTLLAAAGVCR
DYAHLVVALLRAVKVPARLVAVYAPGCDPMDFHAVAEAVVDNRWRVVDATCLAPRQTMVRITTGRDAADTAFLDNHGGQI
VLNGTYVSAVVDGELPQDHVDQLISLR
>WP 065036705.1 transglutaminase-like domain-containing protein [Mycobacterium asiaticum]
MKREVGVSLGVNVTDPTSLEFQIAAATLPGLEVSESLTATLDGAPISLREISGQHGTRIHTAEVEVGELRVNYEATVVGT
ADPLPVNDIDISTYLRPSRYAESDKFFGFAATEFGQYTNSVTLLEKVSSWVGTRLKYVPGSSDPIDGATDTLLAGAGVCR
DYAHLVVALLRAVNVPARLVAVYAPGCQPMDFHAVAEALVDGQWRVVDATCLAPRQTMVRIATGRDAADTAFLDNHGGAI
ELTEAVITAVSSDDLPRDSVADLVSLG
>WP 100465791.1 transglutaminase-like domain-containing protein [Mycobacteroides abscessus]
MRRDIRAQLDVDILEPSTLEFQVAVSPLTGAEVSEELSLELNGRRVEAQEVAGEHGNRIHRLPAERGKLKVSYTATILGQ
ADEVPVEAADLSTYLRPSRYAEADKFFGFAAAEFGEHTDPAVLLEKVSSWVGARLTYSPGSSDPIDGAVDTLLSGAGVCR
DYAHLVVALLRAVKVPARLVAVYAPGCDPMDFHAVAEAVVDNRWRVVDATCLAPRQTMVRITTGRDAADTAFLDNHGGQI
VLNESIVSAVVDGELPEDHIDHLVSMR
>WP 051641089.1 transglutaminase-like domain-containing protein [Mycobacterium triplex]
MPAFRRRGAPQDGSTTDACRSVGVEMELEVTEPTVLDFQVAISRQPGIDVSETLTIKRNGKAVQPREIIGAHRSRIHVVA
ADKGTVTLSYSATVAGEADPEPVSDIDAIKYLRPSRYAEADKFFGFAATEFQQYGTSAALLEKVSSWVGTRLNYVPGSSD
PIDGAADTLLAGAGVCRDYAHLVIALLRAVNVPARLAAVYAPGCQPMDFHAVAEALIDGVWRVVDATCLAPRQSMVRIAT
GRDAADTAFLDNHGGAITLQNMTVSAVVDGELPKDSVDQLVSLR
>WP 264064535.1 transglutaminase-like domain-containing protein [Mycobacterium montefiorense]
MPAWKRHGVTTNSSTAGAGRSVGVEIELEVSEPTVLDFQIAVSRQPGIEVSESLTIKRNGKAVQPREVIGAHQTRIHVVS
AGTGTVTASYSATVGGQADPESVSEIDATTYLRPSRYAEADKFFGFAATEFQQYGTSVTLLERVSSWVGTRLNYVPGSSD
SIDGAADTLLAGAGVCRDYAHLVIALLRAVNVPARMAAVYAPGCHPMDFHAVAEALIDGVWRAVDATCLAPRQSMVRIAT
GRDAADTAFLDNHGGAITLQKMTVSAVVDGELPKDSVEQLVTLR
>WP 067761368.1 MULTISPECIES: transglutaminase-like domain-containing protein [unclassified Mycobacterium]
MPAWRHRSATTESRTTDAGRSVGVEIEVEVTEPAVLDFQVAVSRQPGIDVSESLRITRNGKALEPREVIGAHQSRIHVVA
AEKGTVTVSYAATVTGRADPAPVNDIDAITYLRPSRYAEADKFFGFAATEFEQYATSVTLLEKVSSWVGTRLSYVPGSSD
PIDGATDTLLAGAGVCRDYAHLVIALLRAVNVPARLVAVYAPGCHPMDFHAVAEALIDGVWRVVDATCLAPRQSMVRIAT
GRDAADTAFLDNHGGAITVQNMTVTAVVDGELPRDSVEQLVSLG
>WP 065151975.1 transglutaminase-like domain-containing protein [Mycobacterium asiaticum]
MKREVAASLGVKVTDPTSLEFQITAATLPGLEVSESLTATLDGKPISLREISGQHGTRIHAAEVGVGELRVNYEATVVGT
ADPLPVNDIDISTYLRPSRYAESDKFFGFAATEFGQYTNSVTLLEKVSSWVGTRLKYVPGSSDPIDGATDTLLAGAGVCR
DYAHLVVALLRAVNVPARLVAVYAPGCQPMDFHAVAEALVDGQWRVVDATCLAPRQTMVRIATGRDAADTAFLDNHGGAI
ELTEAVITAVSSDDLPRDSVADLVSLG
>WP 096504462.1 transglutaminase-like domain-containing protein [[Mycobacterium] stephanolepidis]
MKRDVRAQLDVDILAPSTLEFQIAVSPLPGAQVTETMSLELNGQPVEAQEVAGEHGNRIHRLYVGQGNLQVTYEATILGQ
ADEVPVEAADLSTYLRPSRYAEADKFYGFAATEFGEHTEPAVLLEKVSSWVGSRLTYSPGSSDPIDGAVDTLLAAAGVCR
DYAHLVVALLRAVKVPARLVAVYAPGCDPMDFHAVAEAVVDNRWRVVDATCLAPRQTMVRITTGRDAADTAFLDNHGGQI
VLNGTFVSAVVDGELPQDHVDQLISLR
>WP 052523980.1 transglutaminase-like domain-containing protein [Mycobacteroides abscessus]
MRRDIRAQLDVDILEPSTLEFQVAVSPLTGAEVSEKLSLELNGRRVEAQEVAGEHGNRIHRLPAERGNLKVSYTATILGQ
ADEVPVEAADLSTYLRPSRYAEADKFFGFAAAEFGEHTDPAVLLEKVSSWVGARLTYSPGSSDPIDGAVDTLLSGAGVCR
DYAHLVVALLRAVKVPARLVAVYAPGCDPMDFHAVAEAVVDNRWRVVDATCLAPRQTMVRITTGRDAADTAFLDNHGGQI
VLNESIVAAVVDGELPEDHIDHLVSMR
>WP 005064096.1 transglutaminase-like domain-containing protein [Mycobacteroides abscessus]
MRRDIRAQLDVDILEPSTLEFQVAVSPLTGAEVSEELSLELNGRRVEAQEVAGEHGNRIHRLPAERGNLKVSYTATILGQ
ADEMPVEAADLSTYLRPSRYAEADKFFGFAAAEFGEHTDPAVLLEKVSSWVGARLTYSPGSSDPIDGAVDTLLSGAGVCR
DYAHLVVALLRAVKVPARLVAVYAPGCDPMDFHAVAEAVVDNRWRVVDATCLAPRQTMVRITTGRDAADTAFLDNHGGQI
VLNESIVAAVVDGELPEDHIDHLVSMR
>WP 005071430.1 transglutaminase-like domain-containing protein [Mycobacteroides abscessus]
MRRDIRAQLDVDILEPSTLEFQVAVSPLTGAEVSEELSLELNGRRVEAQEVAGEHGNRIHRLPAERGNLKVSYTATILGQ
ADEVPVEAADLSTYLRPSRYAEADKFFGFAAAEFGEHTDPAVLLEKVSSWVGARLTYSPGSSDPIDGAVDTLLSGAGVCR
DYAHLVVALLRAVKVPARLVAVYAPGCDPMDFHAVAEAVVDNRWRVVDATCLAPRQTMVRITTGRDAADTAFLDNHGGQI
VLNESIVAAVVDGELPEDHIDHLVSMR
>WP 057968924.1 MULTISPECIES: transglutaminase-like domain-containing protein [Mycobacteroides]
MKRDVRAQLDVDILAPSTLEFQIAVSPLPGAQVTETMSLELNGQPIEAQEVAGEHGNRIHRLYVGEGNLQVTYEATILGQ
ADEVPVEAADLSTYLRPSRYAEADKFYGFAATEFGEYTEPAVLLEKVSSWVGSRLTYSPGSSDPIDGAVDTLLAAAGVCR
DYAHLVVALLRAVKVPARLVAVYAPGCDPMDFHAVAEAVVDNRWRVVDATCLAPRQTMVRITTGRDAADTAFLDNHGGQI
VLNGTFVSAVVDGELPQDHVDQLISLR
>WP 036365306.1 transglutaminase-like domain-containing protein [Mycobacterium asiaticum]
MKREVAASLGVKVTDPTSLEFQITAATLPGLEVNESLTATLDGKPISLREISGQHGTRIHAAEVGVGELRVNYEATVVGT
ADPLPVNDIDISTYLRPSRYAESDKFFGFAATEFGQYTNSVTLLEKVSSWVGTRLKYVPGSSDPIDGATDTLLAGAGVCR
DYAHLVVALLRAVNVPARLVAVYAPGCQPMDFHAVAEALVDGQWRVVDATCLAPRQTMVRIATGRDAADTAFLDNHGGAI
ELTEAVITAVSSDDLPRDSVADLVSLG
>WP 065139043.1 transglutaminase-like domain-containing protein [Mycobacterium asiaticum]
MKREVAASLGVNVTDPTSLEFQITAATLPGLEVNESLTATLDGKPISLREISGQHGTRIHAAEVGVGELRVNYEATVVGT
ADPLPVNDIDISTYLRPSRYAESDKFFGFAATEFGQYTNSVTLLEKVSSWVGTRLKYVPGSSDPIDGATDTLLAGAGVCR
DYAHLVVALLRAVNVPARLVAVYAPGCQPMDFHAVAEALVDGQWRVVDATCLAPRQTMVRIATGRDAADTAFLDNHGGAI
ELTEAVITAVSSDDLPRDSVADLVSLG
>WP 267732779.1 transglutaminase-like domain-containing protein [Mycobacterium sp. Aquia 213]
MPAWRRRVATDDDSTAGAGRTVGAEIEIEVTEPTVLDIQIAVSRQPGLEVSESLTIERNGKVLEPREIVGPHQTRIHVVA
ADTGTVTLSYSATVVGQADPEPRSDIDAITYLRPSRYAEADKFFGFAATEFQQYGTSVTLLEKVSSWVGTRLNYVPGSSD
PIDGAADTLLAGAGVCRDYAHLVIALLRAVNVPARLVAVYAPGCQPMDFHAVAEALIDGVWRVVDATCLAPRQSMVRIAT
GRDAADTAFLDNHGGAITLQNMVVTAVVDGELPKDSVEQLVSLA
>HZC92212.1 transglutaminase family protein [Mycobacterium sp.]
MPSWRHRKERAEGVATITANREVAAQIDIEVTAPTTLEYQVAVARLPGLDIRESLAITLNGKALEPREIIGPHETRIHSV
VVDGGSVSMSYSATVAGEAEPAPVRDIDLITYLRPSRYAEADKFFGFAATEFGQCTDPATLLEKVSSWVGTRLDYVAGSS
DPIDGAADTLLAGAGVCRDYAHLVIALLRALNVPARLAAVYPPGCDPMDFHAVAEAFVDGEWRVVDATCLAPRQSMVRIA
TGRDAADTAFLDNHRGSITLTNMMVTAYVDGELPFDSVDQLVSLR
>WP 100482973.1 transglutaminase-like domain-containing protein [Mycobacteroides abscessus]
MRRDIRAQLDVDILEPSTLEFQVAVSPLTGAEVSEELSLELNGRRVEAQEVAGEHGNRIHRLPAERGKLKVSYTATILGQ
ADEVPVEAADLSTYLRPSRYAEADKFFGFAAAEFGEHTDPAVLLEKVSSWVGARLTYSPGSSDPIDGAVDTLLSGAGVCR
DYAHLVVALLRAVKVPARLVAVYAPGCDPMDFHAVAEAVVDNRWRVVDATCLAPRQTMVRITTGRDAADTAFLDNHGGQI
VLNESIVAAVVDGELPEDHIDHLVSMR
>WP 342930715.1 transglutaminase-like domain-containing protein [Mycobacterium sp. 050272]
MPAWRRRGVTDNSSTTDVRRSVGAEMEVEVTEPTVLDFQIAVSRRPGLEVTESLTIKHNGKTVEPREIIGAHQTRIHVLP
ADKGTVTASYEATVDGHADPEPVTDIDAITYLRPSRYAEADKFFGFAATEFEQYGTSVTLLEKVSSWVGTRLNYVPGSSD
PIDGAADTLLAGAGVCRDYAHLVIALLRAVHVPARLVAVYAPGCQPMDFHAVAEALIDGVWQVVDATCLAPRQSMVRIAT
GRDAADTAFLDNHGGAINLQNMTVTAVVDGELPKDSVEQLVSLG
>WP 302361943.1 transglutaminase-like domain-containing protein [Mycobacteroides abscessus]
MRRDIRAQLDVDILEPSTLEFQVAVSPLTGAEVSEELSLELNGRRVEAQEVAGEHGNRIHRLPAERGNLKVSYTATILGQ
ADEVPVEAADLSTYLRPSRYAEADKFFGFAAAEFGEHTDPAVLLEKVSSWVGARLTYSPGSSDPIDGAVDTLLSGAGVCR
DYAHLVVALLRAVKVPARLVAVYAPGCDPMDFHAVAEAVVDNRWRVVDATCLAPRQTMIRITTGRDAADTAFLDNHGGQI
VLNESIVAAVVDGELPEDHIDHLVSMR
>MEZ0351175.1 transglutaminase family protein [Mycobacterium sp. pR1184]
MTEDSSTTGFRRSVGAELAVEVTEPTVLDFQIAVSRQPGLEVSESLTIKHNGKTVEPREIIGAHQTRIHVLPADKGTVTA
SYEATVVGHADPEPVTDIEAITYLRPSRYAEADKFFGFAATEFQQYGTSVTLLEKVSSWVGTRLNYVPGSSDPIDGAADT
LLAGAGVCRDYAHLVIALLRAVHVPARLVAVYAPGCQPMDFHAVAEALIDGVWQVVDATCLAPRQSMVRIATGRDAADTA
FLDNHGGAINLQSMTVTAVVDGELPKDSVEQLVSLG
>PRZ41291.1 transglutaminase superfamily protein [Antricoccus suffuscus]
MSAELDIGIDDATSLEFQIAVADHPGAVVDETMSFVHNGVAVSAREINGTQGNRIHLLDVGGGDLQVTYHATITGNTSPA
PVDDYARSLYLRPSRYAEADKFFGFAATEFGSYLPSAQLLEKVAAWVGSRLSYVPGSSDPIDGATDTLLAGAGVCRDYAH
LVVALLRAVNVPARLVAVYAPGCDPMDFHAVAEALVDGQWRVVDATCLAPRSTLVRISTGRDAADTAFLDNHGGAITLHR
STVSAVVDGTLPSDDLDELVSIT
>WP 085222203.1 transglutaminase-like domain-containing protein [Mycobacterium florentinum]
MPAWRRRGATQDGNTTGPSRSVGAEIELEVTEPTVLDFQIAVSRQPGIDVSESLTITHNGEVVEPREIIGAHLSRIHVVE
ADKGIVTLSYSATVAGQADPEPISDIDAIKYLRPSRYAEADKFFGFAATEFQQYATSVTLLEKVSSWVGTRLSYVPGSSD
PIDGAADTLLAGAGVCRDYAHLVIALLRAVYVPARLVAVYAPGCHPMDFHAVAEALIDGVWRVVDATCLAPRQSMVRIAT
GRDAADTAFLDNHGGAITLQNMTVTAIVDGELPKDSVEQLVSLA
>WP 065119039.1 transglutaminase-like domain-containing protein [Mycobacterium asiaticum]
MKREVGASLGVNVTDPTSLEFQIAAATLPGLEVSESLTATLDGTPISLKEISGQHGTRIHTADVGGGELRVNYEATVVGT
ADPLPVDDIDISTYLRPSRYAESDKFFGFAATEFGQYTNSVTLLEKVSSWVGTRLKYVPGSSDPIDGATDTLLAGAGVCR
DYAHLVVALLRAVNVPARLVAVYAPGCQPMDFHAVAEALVDGHWRVVDATCLAPRQTMVRIATGRDAADTAFLDNHGGAI
ELTEAVITAVSSDDLPRDSVADLVSLG
>SOX51383.1 transglutaminase family protein, partial [Mycobacterium ahvazicum]
VTDDSSTTDVRRSVGAEMEVEVTEPTVLDFQITVSRQPGLEVSESLTIKHNGKTVEPREIIGAHQTRIHVLPADKGTVTA
SYEATVVGHADLEPVTDIDAITYLRPSRYAEADKFFGFAATEFQQYGTSVTLLEKVSSWVGTRLNYVPGSSDPIDGAADT
LLAGAGVCRDYAHLVIALLRAVNVPARLVAVYAPGCQPMDFHAVAEALIDGVWQVVDATCLAPRQSMVRIATGRDAADTA
FLDNHGGAINLQNMTVTAVVDGELPKDSVEQLVSLG
>WP 046255023.1 transglutaminase-like domain-containing protein [Mycobacteroides chelonae]
MKRDVRAQLDVDILAPSTLEFQIAVSPLPGAQVTETMSLELNGQPVEAQEVAGEHGNRIHRLYVGQGNLQVTYEATILGQ
ADEVPVEAADLSTYLRPSRYAEADKFYGFAATEFGEHTEPTVLLEKVSSWVGSRLTYSPGSSDPIDGAVDTLLAAAGVCR
DYAHLVVALLRAVKVPARLVAVYAPGCDPMDFHAVAEAVVDNRWRVVDATCLAPRQTMVRITTGRDAADTAFLDNHGGQI
VLNGTFVSAVVDGELPQDPVDQLISLR
>WP 074340711.1 transglutaminase-like domain-containing protein [Mycobacteroides abscessus]
MKRDIRAQLDVDILEPSTLEFQVAVSPLTGAEVSEKLSLELNGRRVEAQEVAGEHGNRIHRLPAERGNLKVSYTATILGQ
ADEVPVEAADLSTYLRPSRYAEADKFFGFAAAEFGEHTDPAVLLEKVSSWVGARLTYSPGSSDPIDGAVDTLLSGAGVCR
DYAHLVVALLRAVKVPARLVAVYAPGCDPMDFHAVAEAVVDNRWRVVDATCLAPRQTMVRITTGRDAADTAFLDNHGGQI
VLNESIVAAVVDGELPEDHIDHLVSMR
>WP 083092444.1 transglutaminase-like domain-containing protein [Mycobacterium mantenii]
MPSWKTRTAETDSSSIITVRKVGAYIEVEVTEPTTLDFQITVSRQPGVTVDESLAIELNGKPIEPREVVGEHLTRIHVVQ
AGRGTVTASYSATVAGQADVPPVSDVDLSVYLRPSRYAESDKFLGFATTEFQQYGSSVTLLERVSSWVGTRVKYVPGSSD
PIDGATDTLLAGAGVCRDYAHLVIAILRALDVPARLVAVYAPGCQPMDFHAVAEAFVDGAWRVVDATCLAPRQSMVRIAT
GRDAADTAFLDNHKGAITLQNMTVTAVTDGELPRDSVEQLVSLR
>WP 370495931.1 transglutaminase family protein [Mycobacterium sp. pR1184]
MPAWRRRGVTEDSSTTGFRRSVGAELAVEVTEPTVLDFQIAVSRQPGLEVSESLTIKHNGKTVEPREIIGAHQTRIHVLP
ADKGTVTASYEATVVGHADPEPVTDIEAITYLRPSRYAEADKFFGFAATEFQQYGTSVTLLEKVSSWVGTRLNYVPGSSD
PIDGAADTLLAGAGVCRDYAHLVIALLRAVHVPARLVAVYAPGCQPMDFHAVAEALIDGVWQVVDATCLAPRQSMVRIAT
GRDAADTAFLDNHGGAINLQSMTVTAVVDGELPKDSVEQLVSLG
>WP 065157513.1 transglutaminase-like domain-containing protein [Mycobacterium asiaticum]
MKREVGASLRVNVTDPTSLEFQIAVACLPGLDVRESLTATLDGEPISLREISGQHGTRIHAADVGVGDLQVDYEATVVGT
AEPPPVHDIDISTYLRPSRYAESDKFFGFAATEFGQYTNSVTLLEKVSSWVGTRLKYVPGSSDPIDGAADTLLAGAGVCR
DYAHLVVALLRAVNVPARLVAVYAPGCQPMDFHAVAEALVDGKWRVVDATCLAPRQTMVRIATGRDAADTAFLDNHGGSI
ELTQTMITAVITDSLPRDSVEDLVCLG
>WP 005078164.1 transglutaminase-like domain-containing protein [Mycobacteroides abscessus]
MKRDIRAQLDVDILEPSTLEFQVAVSPLTGAEVSEELSLELNGRRVEAQEVAGEHGNRIHRLPAERGNLKVSYTATILGQ
ADEVPVEAADLSTYLRPSRYAEADKFFGFAAAEFGEHTDPAVLLEKVSSWVGARLTYSPGSSDPIDGAVDTLLSGAGVCR
DYAHLVVALLRAVKVPARLVAVYAPGCDPMDFHAVAEAVVDNRWRVVDATCLAPRQTMVRITTGRDAADTAFLDNHGGQI
VLNESIVAAVVDGELPEDHIDHLVSMR
>WP 302375932.1 transglutaminase-like domain-containing protein [Mycobacteroides abscessus]
MRRDIRAQLDVDILEPSTLEFQVAVSPLTGAEVSEELSLELNGRRVEAQEVAGEHGNRIHRLPAERGNLKVSYTATILGQ
ADEMPVEAADLSTYLRPSRYAEADKFFGFAAAEFGEHTDPAVLLEKVSSWVGARLTYSPGSSDPIDGAVDTLLSGAGVCR
DYAHLVVALLRAVKVPARLVAVYAPGCDPMDFHAVAEAVVDNRWRVVDATCLAPRQTMVRITTGRDTADTAFLDNHGGQI
VLNESIVAAVVDGELPEDHIDHLVSMR
>WP 108921826.1 transglutaminase-like domain-containing protein [Mycobacterium montefiorense]
MPAWKRHGVTTNSSTAGAGRSVGVEIELEVSEPTVLDFQIAVSRQPGIEVSESLTIKRNGKAVQPREVIGAHQTRIHVVS
AGTGTVTASYSATVGGQADPESVSEIDATTYLRPSRYAEADKFFGFAATEFQQYGTSVTLLERVSSWVGTRLNYVPGSSD
SIDGAADTLLAGAGVCRDYAHLVIALLRAVNVPARMAAVYAPGCHPMDFHAVAEALIDGVWRAVDATCLAPRQSMVRIAT
GRDAADTAFLDNHGGAITLQNMTVSAVVDGELPKDSVEQLVTLR
>WP 112595468.1 transglutaminase-like domain-containing protein [Mycobacteroides abscessus]
MRRDIRAQLDVDILEPSTLEFQVAVSPLTGAEVSEKLSLELNGRRVEAQEVAGEHGNRIHRLPAERGNLKVSYTATILGQ
ADEVPVEAADLSTYLRPSRYAEADKFFGFAAAEFGEHTDPAVLLEKVSSWVGARLTYSPGSSDPIDGAVDTLLSGAGVCR
DYAHLVVALLRAVKVPARLVAVYAPGCDPMDFHAVAEAVVDNRWRVVDATCLAPRQTMVRITTGRDAADTAFLDNHGGQI
VLNESIVAAVVDGELPEDHIDHLVSMQ
>WP 069399335.1 transglutaminase-like domain-containing protein [Mycobacterium sherrisii]
MPGWRRRGAADDGSTAEVGRSVGAEIELEVTEPTVLDFQVAVSRQPGIEVSETLTIKRNGKVVQPREVVGPHQTRIHVVP
SDKGTVTLSYAATVAGQADPTPVSDIDAMTYLRPSRYAEADKFFGFAATEFQQYGTSVTLLEKVSSWVGTRLDYVPGSSD
PIDGAADTLLAGAGVCRDYAHLVIALLRALNVPARLAAVYAPGCQPMDFHAVAEALIDGVWRVVDATCLAPRQSMVRIAT
GRDAADTAFLDNHGGAITLQNMTVTAVVDGELPRDSVEQLVSLQ
>WP 079643578.1 transglutaminase-like domain-containing protein [Mycobacteroides abscessus]
MRRDIRAQLDVDILEPSTLEFQVAVSPLTGAEVSEELSLELNGRRVEAQEVAGEHGNRIHRLPAERGNLKVSYTATILGQ
ADEVPVEAADLSTYLRPSRYAEADKFFGFAAAEFGEHTEPAVLLEKVSSWVGARLTYSPGSSDPIDGAVDTLLSGAGVCR
DYAHLVVALLRAVKVPARLVAVYAPGCDPMDFHAVAEAVVDNRWRVVDATCLAPRQTMVRITTGRDAADTAFLDNHGGQI
VLNESIVAAVVDGELPEDHIDHLVSMR
>WP 072738268.1 transglutaminase-like domain-containing protein [Rhodococcus triatomae]
MLTRDVSAHLDIDVTAATTLEFQIAVAEHPGVQLEESLSFRLDGAPVQAREVRGAHGTRIHVLGAGVGSLRADYSATLRG
RAVPAPVTDYDTSVYLRPSRYAEADKFFGFAAAEFGDLADTAASGASEKLLENVASWVGARLSYVPGSSDPIDGAVDTLL
AGAGVCRDYSHLVVAMLRALGVPARLVAVYAPGCEPMDFHAVAEALVGGVWRVVDATCLAPRSTLVRIATGRDAADTAFL
DNHGGAVTLGDTTVTAVVDGPLPADDLSEPVSIS
>WP 074249528.1 transglutaminase-like domain-containing protein [Mycobacteroides abscessus]
MRRDIRAQLDVDILEPSILEFQVAVSPLTGAEVSEELSLELNGRRVEAQEVAGEHGNRIHRLPAERGNLKVSYTATILGQ
ADEVPVEAADLSTYLRPSRYAEADKFFGFAAAEFGEHTDPAVLLEKVSSWVGARLTYSPGSSDPIDGAVDTLLSGAGVCR
DYAHLVVALLRAVKVPARLVAVYAPGCDPMDFHAVAEAVVDNRWRVVDATCLAPRQTMVRITTGRDAADTAFLDNHGGQI
VLNESIVAAVVDGELPEDHIDHLVSMR
>WP 018163139.1 transglutaminase-like domain-containing protein [Smaragdicoccus niigatensis]
MKRDVSANLDVQINESTTLELQIAVAEQANVELSETLVLELNGERVVPQEIIGSHGTRIHRLDAGPGNLLVSYSATVIGA
AAPVPASDYDLALYLRPSRYAESDKFFGFAATEFGSIEPHAELLAAVSSWVGSRIRYVPGSSDPIDGATDTLLSGAGVCR
DYAHLVVALLRAVKVPARVVSVYAPGCVPMDFHAVAEAFIDGVWRVVDATCLAPRSTLVRIATGRDAADTAFLDNHGGDI
AINNMWVSATVDGDLPYDDIAELTSIG
>WP 330976967.1 transglutaminase family protein [Mycobacterium sp. 050128]
MPAWRRRTATNDGSTSDVSRSVGAEMEVEVTEPAVLDFQIAVSRQPGIEVSESLTIKHNGKAVEPREIIGAHQTRIHLVP
ADKGTVTLSYEATVLGHADPDPVTDIDAITYLRPSRYAEADKFFGFAATEFQQYGTSVTLLEKVSSWVGTRLNYVPGSSD
PIDGAADTLLAGAGVCRDYAHLVIALLRAVHVPARLVAVYAPGCQPMDFHAVAEALIDGVWQVVDATCLAPRQSMVRIAT
GRDAADTAFLDNHGGAINLQNMTVTAVVDGELPKDSVEQLVSLG
>WP 064627283.1 transglutaminase-like domain-containing protein [Mycobacteroides immunogenum]
MRRDIRAQLDVDILEPSTLEFQVAVSPLTGAQVSEELSLELNGRRVEAQEVAGEHGNRIHRLPVERGNLKVAYTATILGQ
ADEVPVEDADLSTYLRPSRYAEADKFFGFAAAEFGEHTDPAVLLEKVSSWVGARLTYSPGSSDPIDGAVDTLLSGAGVCR
DYAHLVVALLRAVKVPARLVAVYAPGCDPMDFHAVAEAVVDNRWRVVDATCLAPRQTMVRITTGRDAADTAFLDNHGGQI
VLNESVVAAVVDGELPEDHIDHLVSMR
>WP 083178759.1 transglutaminase-like domain-containing protein [Mycobacterium scrofulaceum]
MPAGKRRSAEADGSTIDAGRSVGVEIEVEVTEPTVLDFQIAVSQQPGIEVDESLTIERNGTAVEPREIVGPHDSRIHVVA
ADKGTVTLSYSATVGGQADPTPVNDIDAITYLRPSRYAEADKFFGFAATEFEQYAKSAALLENVSSWVGTRLSYVPGSSD
PIDGATDTLLAGAGVCRDYAHLVIALLRAVNVPARLAAVYAPGCQPMDFHAVAEALIDGVWRVVDATCLAPRQSMLRIAT
GRDAADTAFLDNHGGAITMQNMSVTAVVDGELPKDSVERLVSLR
>WP 068082046.1 transglutaminase-like domain-containing protein [Mycobacterium sp. E1747]
MPAWRHRSATTESSGTTDTSRSVGVEIEVEVTEPAVLDFQVAVSRQPGIDVSESLRIKRDGKALEPREIIGPHQSRIHVV
AADKGTVTVSYSATVTGQAHPAPVTDIDAITYLRPSRYAEADKFFGFAATEFEEYATSATLLEKVSSWVGTRLSYVPGSS
DPIDGATDTLLAGAGVCRDYAHLVIALLRAVNVPARLVAVYAPGCHPMDFHAVAEALIDGVWRVVDATCLAPRQSMVRIA
TGRDAADTAFLDNHGGAITVQNMTVTAVVDGELPRDSVEQLVSLG
>WP 061557771.1 transglutaminase-like domain-containing protein [Mycobacterium simiae]
MPAWRRRGATHDGTAGAGRTVGAEIGVEVIEPTVLDFQIAVSRQPGIEVSESLTIKRNGKVVQPREVVGPHRTRIHVVPA
DKGTVTLSYAATVAGQADPAPVSDIDAITYLRPSRYAEADKFFGFAATEFRQYGTSVTLLEKVSSWVGTRLDYVPGTSDP
IDGAADTLLAGAGVCRDYAHLVIALLRAVHVPARLAAVYAPGCQPMDFHAVAEALIDGVWRVVDATCLAPRQSMVRIATG
RDAADTAFLDNHGGAITLQNMTVTAVVDGDLPRDSVEQLVSLQ
>WP 074251849.1 transglutaminase-like domain-containing protein [Mycobacteroides abscessus]
MKRDIRAQLDVDILEPSTLEFQVAVSPLTGAEVSEELSLELNGRRVEAQEVAGEHGNRIHRLPAERGNLKVSYTATILGQ
ANEVPVEAADLSTYLRPSRYAEADKFFGFAAAEFGEHTDPAVLLEKVSSWVGARLTYSPGSSDPIDGAVDTLLSGAGVCR
DYAHLVVALLRAVKVPARLVAVYAPGCDPMDFHAVAEAVVDNRWRVVDATCLAPRQTMVRITTGRDAADTAFLDNHGGQI
VLNESIVAAVVDGELPEDHIDHLVSMR
>MDY6869922.1 transglutaminase family protein [Actinomycetota bacterium]
MPRDTMSRTVGAGLEVEVTAHTTLEFQIALAAHPGADITEVLTFRHDGTSVEAQEMIGEHGTRIHKFAVAPGTVTASYEA
TIRGFAAPPEVRDIDLSTYLRPSRYAEADKFFGFAATEFGDFTDSEALLERVSSWVGARLDYVPGWSDPIDGAADTLLAG
AGVCRDYAHLVIAMLRAVNVPARLVSVYAPGCSPMDFHAVAEAYVEGQWRVVDATCLAPRQSMVRIATGRDAADTAFLDN
HDGSIMLQNMTVTAVVDGELPRDSVSDLVTLH
>WP 374023774.1 transglutaminase-like domain-containing protein [Mycobacterium sp. HNNTM2301]
MPAWRHRSATAESRTTEAGRSVGVEIEVEVTEPAMLDFQVAVSQQPGIEVKEALTIKRNGKALEPREVIGPHQSRIHVVA
ADEGTVTLSYSATVTGRADPAPVNDIDAITYLRPSRYAEADKFFGFAATEFEQYATSATLLEKVSSWVGTRLSYVPGSSD
PIDGATDTLLAGAGVCRDYAHLVIALLRAVNVPARLVAVYAPGCHPMDFHAVAEALIDGVWRVVDATCLAPRQSMVRIAT
GRDAADTAFLDNHGGAITVQNMTVTAVVDGELPRDSVEQLVSLG
>WP 007468204.1 transglutaminase-like domain-containing protein [Segniliparus rugosus]
MTVRTVSARLDVDVVEATFLEFQIAVAPHPGARVDESLSFVLDGKPVEAKEIVTEHGSRIHAFPAAPGKLLVAYDATVTG
RADPAPVADVDASVFLRPSRYAEADKFFGFASAEFGEYLDTEVLLEKVAAWVGSRLSYVPGSSDPIDGAVDTLLAGRGVC
RDYAHLVVAMLRALNVPARLVAVYAPGCDPMDFHAVAEALVGGAWRVVDATCLAPRSTLVRIATGRDAADTAFLDNHRGA
IVLNESVVTAVVEGGLPKDDLAELVSIT
>WP 370653036.1 MULTISPECIES: transglutaminase-like domain-containing protein [Mycobacterium]
MKLRRDRNRHRDRGKTVTKREVGASLQVRVTEPTTLEFQIAVAALPGLQVNESLKVTLDGTPVTVREVAGDHGSRIHTGE
FGVGDVRIDYEATVTGRAEPPPINEIDASTYLRPSRYAEADKFFGFAGTEFGQFTDSVTVLEKVSSWVGTRLKYVPGSSD
PIDGATDTLLAGAGVCRDYAHLVIALLRAVNIPARLVSVYAPGCDPMDFHAVAEALIDGQWRVVDATCLAPRQAMLRIAT
GRDAADTAFLDNHRGAIELSDMVVTAVTSDDLPRDSVEDLVTLG
>WP 043080399.1 transglutaminase-like domain-containing protein [Mycobacteroides immunogenum]
MRRDIRAQLDVDILEPSTLEFQVAVSPLTGAQVSEELSLELNGRRVEAQEVAGEHGNRIHRLPAERGNLKVSYTATILGQ
ADEVPVEAADLSTYLRPSRYAEADKFFGFAAAEFGEHTEPAVLLEKVSSWVGARLTYSPGSSDPIDGAVDTLLSGAGVCR
DYAHLVVALLRAVKVPARLVAVYAPGCDPMDFHAVAEAVVDDRWRVVDATCLAPRQTMVRITTGRDAADTAFLDNHGGQI
VLNESIVAAVVDGELPEDHIDHLVSMR
>BDB45062.1 putative transglutaminase-like protein [Mycobacterium kiyosense]
MTKREVGASLQVRVTEPTTLEFQIAVAALPGLQVNESLKVTLDGTPVTVREVAGDHGSRIHTGEFGVGDVRIDYEATVTG
RAEPPPINEIDASTYLRPSRYAEADKFFGFAGTEFGQFTDSVTVLEKVSSWVGTRLKYVPGSSDPIDGATDTLLAGAGVC
RDYAHLVIALLRAVNIPARLVSVYAPGCDPMDFHAVAEALIDGQWRVVDATCLAPRQAMLRIATGRDAADTAFLDNHRGA
IELSDMVVTAVTSDDLPRDSVEDLVTLG
>OBA58409.1 transglutaminase [Mycobacterium sp. 1100029.7]
MPAWRRHATATDTSTTGKLVRSVGAEIELEVTEPTVLDFQIAVSRKPGLEVSESLIVKRNGKAVEPREIIGPHQTRIHVL
PADTGNVTASYSATVVGQADPEPVTDIDAITYLRPSRYAEADKFFGFAATEFKQYGTSVTLLEKVSSWVGTRLDYVPGSS
DPIDGAADTLLAGAGVCRDYAHLVIALLRALNVPARLAAVYAPGCQPMDFHAVAEALVDGVWQVVDATCLAPRQSMLRIA
TGRDAADTAFLDNHGGAINLQSMTVTAVVDGELPRDSVEQLISLR
>WP 418037101.1 transglutaminase-like domain-containing protein [Mycobacteroides chelonae]
MKRDVRAQLDVDILAPSTLEFQIAVSPLPGAQVTETMSLELNGQPVEAQEVAGEHGNRIHRLYVGQGNLQVTYEATILGQ
ADEVPVEAADLLTYLRPSRYAEADKFYGFAATEFGEHTEPTVLLEKVSSWVGSRLTYSPGSSDPIDGAVDTLLAAAGVCR
DYAHLVVALLRAVKVPARLVAVYAPGCDPMDFHAVAEAVVDNRWRVVDATCLAPRQTMVRITTGRDAADTAFLDNHGGQI
VLNGTFVSAVVDGELPQDPVDQLISLR
>WP 343573135.1 transglutaminase family protein [Mycobacterium sp.]
MPSWQDDDGSGATATTLANREVGAQIDVEVAAPSRLEFQVAVARLPGLDIREELAITVNGKLLQPREIIGQHDTRIHSIE
VGEGVVSLSYQATVSGHAKPAPVRDIDVITYLRPSRYAEADKFFGFAATEFGHCSDSATLLENVAAWVGARLYYVPGSSD
PIDGAADTLLAGAGVCRDYAHLVVALLRAVNVPARLVAVYAPGCDPMDFHAVAEALVEGEWRVVDATCLAPRQSMVRIAT
GRDAADTAFLDNHAGSITLTGMTVTAYVDGELPFDSIDHLVSLA
>WP 065441841.1 transglutaminase-like domain-containing protein [Mycobacterium malmoense]
MPAWKRRRAEADGSTIDAGRSVGVEIEVEVTEPTVLDFQIAVSQQPGIEVDESLTIERNGKAVEPREIIGPHDSRIHVVA
ADKGTVTLSYSATVGGQADPTPASDIDAITYLRPSRYAEADKFFGFAATEFEQYAKSAALLEKVSSWVGTRLSYVPGSSD
PIDGATDTLLAGAGVCRDYAHLVIALLRAVNVPARLAAVYAPGCQPMDFHAVAEALIDGVWRVVDATCLAPRQSMLRIAT
GRDAADTAFLDNHGGAITMRNMTVTAVVEGELPKDSVEQLVSLR
>WP 020106841.1 transglutaminase-like domain-containing protein [Nocardia sp. 348MFTsu5.1]
MISLNASGAGLQKRDVSAHLDVEITEETDLEFQIAVAPHPDAEVTETLSFVLDGQPVEAKEVSGPEGNRIHLLHAGVGNL
QVAYEATILGNTAPATATDYDQSLYLRPSRYAEADKFFGWAAKQFDPSAKPAALLELVAAWVGNHLDYTPGASGPTDGAS
DTLLAGAGVCRDYAHLVVAALRALNVPARLVAVYAPGCDPMDFHAVAEAVVDGQWRVVDATCLAPRQTLVRISTGRDAAD
TAFLDNHGGAINLNNATVTAVVDGTLPSDDISDLISIT
>WP 343708999.1 transglutaminase family protein [Mycobacterium sp.]
MPSWQDDDGSGATATTLANREVGAQIDVEVAAPSRLEFQVAVARLPGLGIREELAITVNGKLLQPREIIGQHDTRIHSIE
VGEGVVSLSYQATVSGHAKPAPVRDIDVITYLRPSRYAEADKFFGFAATEFGHCSDSATLLENVAAWVGARLYYVPGSSD
PIDGAADTLLAGAGVCRDYAHLVVALLRAVNVPARLVAVYAPGCDPMDFHAVAEALVEGEWRVVDATCLAPRQSMVRIAT
GRDAADTAFLDNHAGSITLTGMTVTAYVDGELPFDSIDHLVSLA
>WP 090598150.1 transglutaminase-like domain-containing protein [Mycobacterium lentiflavum]
MPAWKRRTATNEGSTSGASRRVGVEIEVEVTEPAVLDFQIAVSRQPGIDVSESLTIKHNGKAVEPREIIGAHQTRIHVVP
ADKGTVTLSYDATVLGHADPDPVTDIDAITYLRPSRYAEADKFFGFAATEFQQYGTSVTLLEKVSSWVGTRLNYVPGSSD
PIDGAADTLLAGAGVCRDYAHLVIALLRAVHVPARLVAVYAPGCQPMDFHAVAEALIDGVWQVVDATCLAPRQSMVRIAT
GRDAADTAFLDNHGGAINLQNMSVTAVVDGELPKDSVEQLVSLG
>WP 059019460.1 transglutaminase-like domain-containing protein [Mycobacterium sp. M26]
MTTREFGADLEVAVIEPAILEFQITLAQQTGADVTETLEFQANGKTVHPEVIVGDVGSRIHRFAADKGTVTARYRATAVG
ASDPSPVTDFDLTNYLRPSRYAESDKFFGFAATEFGEYASSVTVLEKVSSWVGTRLDYVPGSSDPIDGAVDTLLAGRGVC
RDYAHLVVALLRAVKVPARLAAVYAPGCEPMDFHAVAEALVDGAWRVVDATCLAPRQSMMRIATGRDAADTAFLDNHGGA
ISLEHMEVTAVVDGDLPRDAVTDLVSLR
>HVQ97311.1 transglutaminase family protein [Mycobacterium sp.]
MNTRDLKRHVGAHTELEVTEPTTLEFQIAVAQLPGIDVSESLAITLNGKPVAVKEIIGQHLTRIHQLRADKGVVTLSYSA
TVAGQAEPPPVRDIDLITYLRPSRYAEADKFFGFAATEFGQYGTSVSLLEKVSSWVGTRLQYVPGSSDPIDGAADTLLAG
AGVCRDYAHLVIALLRALNVPARLAAVYAPGCDPMDFHAVAEAYVEGVWRVVDATCLAPRQSLVRIATGRDAADTAFLDN
HKGSMTLTSAFITAVVDGELPRDSVADLVSIR
>WP 052543321.1 transglutaminase-like domain-containing protein [Mycobacteroides abscessus]
MRRDIRAQLDVDILEPSTLEFQVAVSPLTGAEVSEELSLELNGRRVEAQEVAGEHGNRIHRLPAERGNLKVSYTATILGQ
ADEMPVEAADLSTSLPPSRYAEADKFFGFAAAEFGEHTDPAVLLEKVSSWVGARLTYSPGSSDPIDGAVDTLLSGAGVCR
DYAHLVVALLRAVKVPARLVAVYAPGCDPMDFHAVAEAVVDNRWRVVDATCLAPRQTMVRITTGRDAADTAFLDNHGGQI
VLNESIVAAVVDGELPEDHIDHLVSMR
>WP 073876955.1 transglutaminase-like domain-containing protein [Mycobacterium paraffinicum]
MPAWKHRSVKADSSATPAGRSVGVEIEVEVTEPAVLDFQIAVSQQPGIDVSESLSIKLNGKALEPREVIGPHQSRIHVVA
ADTGTVTVSYSATVTGQADPAPVKDIDAITYLRPSRYAEADKFFGFAATEFERYATSVALLEKVSSWVGTRLSYVPGSSD
PIDGATDTLLAGAGVCRDYAHLVIALLRAVNVPARLVAVYAPGCQPMDFHAVAEALIDGVWRVVDATCLAPRQSMVRIAT
GRDAADTAFLDNHGGAITMQNMTVTAVVDGELPRDSVELVSLG
>MCK5756660.1 transglutaminase family protein [Mycobacterium sp.]
MKRLVGAELEVEVTAPTTLEFQIAVAPHPGTQVWESLSFVLDGEPVSAVEISGVHGNRIHKLEVAGGHLRVDYGATIVGN
TAPAPVTEYDLSMYLRPSRYAEADKFYGFAATEFGQYVESATLLEKVSAWVGSRLNYVPGSSDPIDGAVDTLLAGAGVCR
DYAHLVVAMLRAVNVPARVVSVYAPGLYPMDFHAVGEAFVDGQWRVVDGTLLAPR
>WP 044509188.1 transglutaminase-like domain-containing protein [Mycobacterium simiae]
MPAWRRRGATHDGTAGAGRTVGAEIGVEVIEPTVLDFQIAVSRQSGIEVSESLTIKRNGKVVQPREVVGPHRTRIHVVPA
DKGTVTLSYAATVAGQADPAPVSDIDAITYLRPSRYAEADKFFGFAATEFRQYGTSVTLLEKVSSWVGTRLDYVPGTSDP
IDGAADTLLAGAGVCRDYAHLVIALLRAVHVPARLAAVYAPGCQPMDFHAVAEALIDGVWRVVDATCLAPRQSMVRIATG
RDAADTAFLDNHGGAITLQNMTVTAVVDGELPRDSVEQLVSLQ
>ETD32312.1 transglutaminase [Williamsia sp. D3]
MAPHPGAEVTESLSFVLDGKPVSAKEISGAHGSRIHMLHAGVGNLQVEYTATVLGSADPAPVSDHDLSMYLRPSRYAEAD
KFFGFAAKQFGDMTDPAELLEKVASWVGTHLDYVPGSSDPIDGAADTLLAGAGVCRDYAHLVVAILRAVNVPARLVAVYA
PGCDPMDFHAVAEAFVDDRWRVVDATCLAPRQTLVRISTGRDAADTAFLDNHRGAITLNKATVTAVVDGPFPNDDISEMV
SLS
>WP 065480680.1 transglutaminase-like domain-containing protein [Mycobacterium malmoense]
MPAWKRRRAEADGSTIDAGRSVGVEIEVEVTEPTVLDFQIAVSQQPGIEVDESLTIERNGKAVEPREIIGPHDSRIHVVA
ADKGTVTLSYSATVGGQADPTPANDIDAITYLRPSRYAEADKFFGFAATEFEQYAKSAALLEKVSSWVGTRLSYVPGSSD
PIDGATDTLLAGAGVCRDYAHLVIALLRAVNVPARLAAVYAPGCQPMDFHAVAEALIDGVWRVVDATCLAPRQSMLRIAT
GRDAADTAFLDNHGGAITMRNMTVTAVVEGELPKDSVEQPVSLR
>WP 133437811.1 transglutaminase-like domain-containing protein [Mycobacterium paragordonae]
MKREVGASLRVTVNEPTNLEFQIAVASLPGLQINESLTVNLDGKPISVREIPGEHGTRIHTADVGTGDLRVNYEATVVGR
ADPIAVRDLDVSTYLRPSRYAEADKFFGFAATEFGQNPNSVTLLEKVSSWVGTRLKYVPGSSDPIDGATDTLLAGAGVCR
DYAHLVVALLRAVNVPARLVAVYAPGCDPMDFHAVAEALIDGQWQVVDATCLAPRQTMLRIATGRDAADTAFLDNHGGSI
ELTESVITAVTTDPLPRDSVEDLVSLG
>WP 325613890.1 transglutaminase family protein [Mycobacterium sp.]
MKREVGARLGVTVTDPTVLEFQIAVASLDGLQVSESLSATLNGTPLSLREITGEHGARIHTAEVGVGDLQVRYDATVTGQ
AEPLAVRDIDASTYLRPSRYAEADKFFGFAATEFGQYTNSVTLLEKVSSWVGTRLNYVPGSSDPIDGATDTLLAGEGVCR
DYAHLVIALLRAVNVPARLVAVYAPGCDPMDFHAVAEALVDGQWRAVDATCLAPRQTMVRIATGRDAADTAFLDNHGGSI
ELTESVITAFTNAQLPRDSVEDLVSLG
>WP 065497713.1 transglutaminase-like domain-containing protein [Mycobacterium malmoense]
MPAWKRRRAEADGSTIDAGRSVGVEIEVEVTEPTVLDFQIAVSQQPGIEVDESLTIERNGKAVEPREIIGPHDSRIHVVA
ADKGTVTLSYSATVGGQADPTLASDIDAITYLRPSRYAEADKFFGFAATEFEQYAKSAALLEKVSSWVGTRLSYVPGSSD
PIDGATDTLLAGAGVCRDYAHLVIALLRAVNVPARLAAVYAPGCQPMDFHAVAEALIDGVWRVVDATCLAPRQSMLRIAT
GRDAADTAFLDNHGGAITMRNMTVTAVVEGELPKDSVEQLVSLR
>HEY2504118.1 transglutaminase family protein [Mycobacterium sp.]
MEVEVIESTTLEFQIAVARQPGIDVSESLAIKLNSKTIEPREIIGEHHTRIHKMKADKGILTLSDSTTVVGHTDPAPASD
IDMITYLRPSRYAEADKFFGFAATEFQQYGASMTLLENVSSWVGTRLNYVPGSSDPIDGAADTLLTGAGVCRDYAHLVIA
LLRTLSVPARLVAVYAPGCQSMDFHAVAEAFVDGAWRVVDATCLAPRQSMVRIATGRDAADTAFLDNHNGAVALTNATTT
AVVDGELPNDSIEQFVSLR
>WP 036468270.1 transglutaminase-like domain-containing protein [Mycobacterium genavense]
MEVEVTKPTVLDFQVAVSRQPGLDVSETLTIERNGKAIEPREIVGAHRSRIHVVAADAGTVTVSYSATVAGEADPEPVSD
IDAIEYLRPSRYAEADKFFGFAATEFQQYETSAALLEKVSSWVGTRLNYVPGSSDPIDGAADTLLAGAGVCRDYAHLVIA
LMRAVNVPARLAAVYAPGCQPMDFHAVAEVLIDGVWRVVDATCLAPRQSMVRIATGRDAADTAFLDNHGGAITLQNMTVS
AVVDGELSKDSVDQLVSLR
>BBX61390.1 putative transglutaminase-like protein [Mycobacterium saskatchewanense]
MARQPGVDLRESLAIRLNGKEIEPREILGEHGTRIHTLQADEGTVTLSYAATVVGEAEPAPVTDIDLITYLRPSRYAEAD
KFFGFAATEFREYGASRTLLEKVSSWVGTRLNYVPGSSDPIDGATDTLLAGSGVCRDYAHLVIAMLRALNVPARLVAVYA
PGCQPMDFHAVAEAFVDGSWRVVDATCLAPRQSMVRIATGRDAADTAFLDNHRGAITLKSMTVTAIVDGELPRDSIDQLV
SLR
>WP 013139740.1 transglutaminase-like domain-containing protein [Segniliparus rotundus]
MVTRIVSARLDVDVVDSTVLECQIAVAPHPGAQVEESLSFTLNGKNIQAKQILTEHGNRIHTFPAAPGKLLVSYDATIKG
NTAPAAVLESDASVFLRPSRYAESDKFCGFAAAEFGDSLDSEALLARVAAWVGARLRYVPGSSDAIDGAADTLLAGRGVC
RDYAHLVVAMLRALNVPARLVAVYAPGCDPMDFHAVAEALVNGVWRVVDATCLAPRSTLVRVATGRDAADTAFLDNHRGA
IVLNESVVTAVVEGELPGDDLTQLVSIT
>WP 310787183.1 transglutaminase family protein [Mycobacterium sp. Z3061]
MKREVGASLRVTVTDPTALEFQIAVASLPGLQINESLTVQLDGKPVSVREIPGEHGNRIHTADVGTGDLQVTYEATVTGR
ADPIAVRDLDVSTYLRPSRYAEADKFFGFAATEFGQYTNSVTLLEKVSSWVGTRLKYVPGSSDPIDGATDTLLAGAGVCR
DYAHLVVALLRAVNLPARLVAVYAPGCDPMDFHAVAEALIDGQWQVVDATCLAPRQTMLRIATGRDAADTAFLDNHGGSI
ELTESMITAVTTDPLPRDSVEELVSLG
>WP 306247900.1 MULTISPECIES: transglutaminase-like domain-containing protein [unclassified Mycobacterium]
MKREVGASLRVTVTDPTALEFQIAVAALPGLQINESLRVNLDGKPVSLREIPGEHGTRIHTADVGTGDLQVDYEATVVGR
ADPIAVRDLDVSTYLRPSRYAEADKFFGFAATEFGQYTNSVTLLEKVSSWVGTRLKYVPGSSDPIDGATDTLLAGAGVCR
DYAHLVVALLRAVNVPARLVAVYAPGCDPMDFHAVAEALIDGQWQVVDATCLAPRQTMLRIATGRDAADTAFLDNHGGAI
ELTESVITAVTTDPLPRDSVEELVALG
>WP 331886044.1 transglutaminase family protein [Williamsia sp.]
MHKRDISAHLDVEITDETDLEFQIAVAPHPGAQVTETLSFVLDGQPVNAKEISAAEGNRIHLLHAGVGKLTVEYQATVVG
NTAPAMVTEYDRSLYLRPSRYAEADKFFGWAAKQFDTSANPAELLESVAAWVGSHLDYTPGASGPTDGASDTLLAGAGVC
RDYAHLVVAVLRALNVPARLVAVYAPGCDPMDFHAVAEAVVDDQWRVVDATCLAPRQTLVRISTGRDAADTAFLDNHGGA
IILNSATVTAVVDGQLPSDDLADLVSIT
>WP 418014521.1 transglutaminase-like domain-containing protein [Mycobacterium sp. 23]
MKREVGASLRVAVTDPTALEFQIAVASLPGLQINESLTVQLDGKPVSVREIPGEHGTRIHTADVGTGDLQVTYEATVTGR
SDPIAVQDLDVSTYLRPSRYAEADKFFGFAATEFGQYTNSVTLLEKVSSWVGTRLKYVPGSSDPIDGATDTLLAGAGVCR
DYAHLVVALLRAVNVPARLVAVYAPGCDPMDFHAVAEALIDGQWQVVDATCLAPRQTMLRIATGRDAADTAFLDNHGGSI
ELTESVITAVTTDPLPRDSVEELVSLG
>WP 174814917.1 transglutaminase-like domain-containing protein [Mycobacterium paragordonae]
MKREVGASLRVTVNEPTNLEFQIAVASLPGLQINESLTVNLDGKPISVREIPGEHGTRIHTADVGTGDLRVNYEATVVGR
ADPIAVRDLDVSTYLRPSRYAEADKFFGFAATEFGQYPNSVTLLEKVSSWVGTRLKYVPGSSDPIDGATDTLLAGAGVCR
DYAHLVVALLRAVNVPARLVAVYAPGCDPMDFHAVAEALIDGQWQVVDATCLAPRQTMLRIATGRDAADTAFLDNHGGSI
ELTESVITAVTTDPLPRDSVEDLVSLG
>MDT5174019.1 hypothetical protein [Mycobacterium sp.]
MTKREVGANLRLNVTEPTQVEFQIAVASLPGLQVDESLTVTLDGKPVSVREISGQHGTRVHTAELGTGDLQIKYEATVTG
RAEPLPVNDIDVLTYLRPSRYAESDKFFGFAATEFGQYTNSLTLLEKVSSWVGTRLKYVPGSSDPIDGAADTVLAGAGVC
RDYAHLVVALLRAVKVPARLVAVYAPGCQPMDFHAVAEALVDGQWRVVDATCLAPRQTMLRIATGRDAADTAFLDNHGGA
IELTETMITAFTNDDLPLDSVEELVTLG
>WP 055581370.1 MULTISPECIES: transglutaminase-like domain-containing protein [Mycobacterium]
MKREVGASLRVTVTDPTALEFQIAVASLPGLQINESLTVQLDGKPVSVREIPGEHGTRIHTADVGTGDLQVTYEATVTGR
ADPIAVQDLDVSTYLRPSRYAEADKFFGFAATEFGQYTNSVTLLEKVSSWVGTRLKYVPGSSDPIDGATDTLLAGAGVCR
DYAHLVVALLRAVNVPARLVAVYAPGCDPMDFHAVAEALIDGQWQVVDATCLAPRQTMLRIATGRDAADTAFLDNHGGSI
ELTESVITAVTTDPLPRDSVEELVSLG
>WP 163791336.1 transglutaminase-like domain-containing protein [Mycobacterium stomatepiae]
MPAWRRRGATPDAGTTGPSRSVGAEIALEVTEPTVLDFQIAVSCQPGIDLDESLTIKHDGKVLQPREIIGPHETRIHVVA
ADPGIVTLSYSATVVGEAEPAPLTDIDAITYLRPSRYAEADKFFGFAATEFQQYGTSVTLLEKVSSWVGTRLGYVPGSSD
PIDGAADTLLAGAGVCRDYAHLVIALLRAVNVPARLAAVYAPGCHPMDFHAVAEALIDGVWRVVDATCLAPRQSMVRIAT
GRDAADTAFLDNHGGAITLQNMTVTAVVDGVLPKDSVEQLVSLR
>WP 065045336.1 transglutaminase-like domain-containing protein [Mycobacterium paragordonae]
MKREVGASLRVTVNEPTNLEFQIAVASLPGLQINESLTVDLDGKPISVREIPGEHGTRIHTADVGTGDLRVNYEATVVGR
ADPIAVRDLDVSTYLRPSRYAEADKFFGFAATEFGQYPNSVTLLEKVSSWVGTRLKYVPGSSDPIDGATDTLLAGAGVCR
DYAHLVVALLRAVNVPARLVAVYAPGCDPMDFHAVAEALIDGQWQVVDATCLAPRQTMLRIATGRDAADTAFLDNHGGSI
ELTESVITAVTTDPLPRDSVEDLVSLG
>MDT5139277.1 hypothetical protein [Mycobacterium sp.]
MTKREVGANLRLNVTEPTQVEFQIAVASLPGLQVDESLTVTLDGKPVSVREISGQHGTRVHTAELGSGDLQIKYEATVTG
RAEPLPVNDIDVLTYLRPSRYAESDKFFGFAATEFGQYTNSLTLLEKVSSWVGTRLKYVPGSSDPIDGAADTVLAGAGVC
RDYAHLVVALLRAVKVPARLVAVYAPGCQPMDFHAVAEALVDGQWRVVDATCLAPRQTMLRIATGRDAADTAFLDNHGGA
IELTETMITAFTNDDLPLDSVEELVTLG
>WP 180915420.1 transglutaminase-like domain-containing protein [Mycobacterium vicinigordonae]
MTKREVGSSLHVSVTEPTTLEFQITVAALPGLQVNESLTVTVDGSPVTVREIAGEHGTRIHTGEFGVGDVRINYEATVTG
RAEPPPVRDIDASTYLRPSRYAEADKFFGFAATEFGQYTDSVTVLEKVSSWVGTRLKYVPGSSDPIDGATDTLLAGAGVC
RDYAHLVIALLRAVNIPARLVSVYAPGCDPMDFHAVAEALIDGDWRVVDATCLAPRQAMLRIATGRDAADTAFLDNHRGA
IDLRDMMVTAVTSDDLPRDSVEDLVTLG
>PJE23990.1 MAG: transglutaminase [Mycobacterium sp.]
MKREVGASLRVTVNEPTNLEFQIAVASLPGLQIDESLTVDLDGKPISVREIPGEHGTRIHTADVGTGDLRVNYEATVVGR
ADPIAVRDLDVSTYLRPSRYAEADKFFGFAATEFGQYPNSVTLLEKVSSWVGTRLKYVPGSSDPIDGATDTLLAGAGVCR
DYAHLVVALLRAVNVPARLVAVYAPGCDPMDFHAVAEALIDGQWQVVDATCLAPRQTMLRIATGRDAADTAFLDNHGGSI
ELTESVITAVTTDPLPRDSVEDLVSLG
>GFG81517.1 putative transglutaminase-like protein [Mycobacterium paragordonae]
MLKREVGASLRVTVNEPTNLEFQIAVASLPGLQINESLTVNLDGKPISVREIPGEHGTRIHTADVGTGDLRVNYEATVVG
RADPIAVRDLDVSTYLRPSRYAEADKFFGFAATEFGQYPNSVTLLEKVSSWVGTRLKYVPGSSDPIDGATDTLLAGAGVC
RDYAHLVVALLRAVNVPARLVAVYAPGCDPMDFHAVAEALIDGQWQVVDATCLAPRQTMLRIATGRDAADTAFLDNHGGS
IELTESVITAVTTDPLPRDSVEDLVSLG
>HET7741915.1 transglutaminase family protein [Mycobacterium sp.]
LSFTLNGNPIEATEIIGEHGNRIHKFDAGEGSLIAEYSATVVGYADPAPVTDIEPSTYLRPSRYAEADKFFGFAATEFGQ
YSDSATLLEKVSAWVGRRLSYVPGSSDPIDGAADTLLSGKGVCRDYAHLVVALLRAVNVPARLVAVYAPGCHPMDFHAVA
EALVDGQWRVVDATCLAPRQSMVRIATGRDAADTAFLDNHNGSIILNAAHVTAYVDGDLPIDSIHDVVSIR
>AYE97789.1 transglutaminase [Mycobacterium paragordonae]
MKLRRDRHRDRNPRGDALLKREVGASLRVTVNEPTNLEFQIAVASLPGLQINESLTVNLDGKPISVREIPGEHGTRIHTA
DVGTGDLRVNYEATVVGRADPIAVRDLDVSTYLRPSRYAEADKFFGFAATEFGQYPNSVTLLEKVSSWVGTRLKYVPGSS
DPIDGATDTLLAGAGVCRDYAHLVVALLRAVNVPARLVAVYAPGCDPMDFHAVAEALIDGQWQVVDATCLAPRQTMLRIA
TGRDAADTAFLDNHGGSIELTESVITAVTTDPLPRDSVEDLVSLG
>EIV08685.1 transglutaminase-like enzyme, predicted cysteine protease [Mycobacteroides abscessus 4S-0206]
MDILEPSTLEFQVAVSPLTGAEVSEELSLELNGRRVEAQEVAGEHGNRIHRLPAERGNLKVSYTATILGQADEVPVEAAD
LSTYLRPSRYAEADKFFGFAAAEFGEHTDPAVLLEKVSSWVGARLTYSPGSSDPIDGAVDTLLSGAGVCRDYAHLVVALL
RAVKVPARLVAVYAPGCDPMDFHAVAEAVVDNRWRVVDATCLAPRQTMVRITTGRDAADTAFLDNHGGQIVLNESIVAAV
VDGELPEDHIDHLVSMR
>WP 243393734.1 transglutaminase-like domain-containing protein [Mycobacterium ahvazicum]
MEVEVTEPTVLDFQITVSRQPGLEVSESLTIKHNGKTVEPREIIGAHQTRIHVLPADKGTVTASYEATVVGHADLEPVTD
IDAITYLRPSRYAEADKFFGFAATEFQQYGTSVTLLEKVSSWVGTRLNYVPGSSDPIDGAADTLLAGAGVCRDYAHLVIA
LLRAVNVPARLVAVYAPGCQPMDFHAVAEALIDGVWQVVDATCLAPRQSMVRIATGRDAADTAFLDNHGGAINLQNMTVT
AVVDGELPKDSVEQLVSLG
>MCE5289087.1 transglutaminase family protein [Nocardiaceae bacterium]
MKRDVSANLDVQINESTTLELQIAVAVQEGVDVSEALLLELDGEKVVPQEIIGSHGTRIHRLETGPGNLKVSYSATVIGA
AAPVPASDYDLALYLRPSRYAESDKFFGFAATEFGSIEPHAELLAAVSSWVGSRIRYVPGSSDPIDGAADTLLSGAGVCR
DYAHLVVALLRAVNVPARLVSVYAPGCVPMDFHAVAEAFIDGVWRVVDATCLAPRSTLVRIATGRDAADAAFLDNHGGDI
AINSMWVSATVDGPLPYDDIAELTSIG
>WP 069434084.1 MULTISPECIES: transglutaminase-like domain-containing protein [Mycobacterium]
MKRQVGASLRVTVTDPTALEFQIAVAALPGLQIDESLTVNLDGKPVAVREIAGEHGTRIHTADVGVGDLQVTYEATVTGR
AEPIAVRDLDVSTYLRPSRYAEADKFFGFAATEFGQFTNSVTLLEKVSSWVGTRLKYVPGSSDPIDGATDTLLAGAGVCR
DYAHLVVALLRAVNVPARLVAVYAPGCDPMDFHAVAEALIDGQWQVVDATCLAPRQTMLRIATGRDAADTAFLDNHRGSI
ELTESVITAVTVDPLPRDSVEDLVALG
>WP 065135516.1 transglutaminase-like domain-containing protein [Mycobacterium gordonae]
MKRQVGATLRVTVTDPTALEFQIAVAALPGLQIDESLTVNLDGKPVAVREIAGEHGTRIHTADVGVGDLQVTYEATVTGR
AEPIAVRDLDVSTYLRPSRYAEADKFFGFAATEFGQFTNSVTLLEKVSSWVGTRLKYVPGSSDPIDGATDTLLAGAGVCR
DYAHLVVALLRAVNVPARLVAVYAPGCDPMDFHAVAEALIDGQWQVVDATCLAPRQTMLRIATGRDAADTAFLDNHRGSI
ELTESVITAVTVDPLPRDSVEDLVALG
>WP 256100852.1 transglutaminase-like domain-containing protein [Mycobacterium gordonae]
MKRQVGASLRVTVTDPTALEFQIAVAALPGLRIDESLTVNLDGKPVAVREIAGEHGTRIHTADVGVGDLQVSYEATVTGR
AEPIAVRDLDVSTYLRPSRYAEADKFFGFAATEFGQFTNSVTLLEKVSSWVGTRLKYVPGSSDPIDGATDTLLAGAGVCR
DYAHLVVALLRAVNVPARLVAVYAPGCDPMDFHAVAEALIDGQWQVVDATCLAPRQTMLRIATGRDAADTAFLDNHRGSI
ELTESVITAVTVDPLPRDSVEDLVALG
>WP 205878709.1 transglutaminase-like domain-containing protein [Mycobacterium gordonae]
MKREVGASLRVTVTDPTTLEFQIAVASLPGLQIDESLTVNLDGKPVPVREIAGEHGTRIHTADVGKGDLQVAYEATVTGR
ADPIAVRDLDVSTYLRPSRYAEADKFFGFAATEFGRYTNSKVTLLEKVSSWVGTRLNYVPGSSDPIDGATDTLLAGAGVC
RDYAHLVVALLRAVNVPARLVAVYAPGCDPMDFHAVAEALIDGKWQVVDATCLAPRQTMLRIATGRDAADTAFLDNHGGA
IELTESVITAVTTDPLPRDSVEDLVALG
>WP 308119352.1 transglutaminase family protein [Rhodococcus sp. BP-332]
MTRDVSAHLDVTVVDPTNLEFQIAVAQLPGTTVTESLSFRLDGEEITPTEIRAETGGRIHRFDCGRGQLVVDYRARVEGE
ADPAPVVERDLSVYLRPSRYSESDKFLGFAATEFGRYTSDADVLERVSAWVGRRLHYVPGSSDPIDGATDTLLAGSGVCR
DYTHLVVALLRAMTVPARLVAVYAPGCDPMDFHAVAEAYVDGVWRVVDATRLAPRQSLVRIATGRDASDTAFLDNHDGYI
VLNRMQVMATVDGMLPYDDVHELVSMR
>WP 204869465.1 MULTISPECIES: transglutaminase-like domain-containing protein [Nocardiaceae]
MTRDVSAHLDVTVVDPTNLEFQIAVAQLPGTTVTESLSFRLDGEEITPTEIRAETGGRIHRFDCGRGQLVVDYRARVEGE
ADPAPVVERDLSVYLRPSRYSESDKFLGFAATEFGRYTSDADVLERVSAWVGRRLHYVPGSSDPIDGATDTLLAGSGVCR
DYTHLVVALLRAMTVPARLVAVYAPGCDPMDFHAVAEAYVDGVWRVVDATRLAPRQSLVRIATGRDASDTAFLDNHDGYI
VLDRMQVMATVDGMLPYDDVHELVSMR
>WP 307096877.1 transglutaminase-like domain-containing protein [Rhodococcus sp. SORGH AS 0301]
MTRDVSAHLDVTVVDPTNLEFQIAVAQLPGTTVTESLSFRLDGEEITPTEIRAETGGRIHRFDCGRGQLVVDYRARVEGE
ADPAPVVERDLSVYLRPSRYSESDKFLGFAETEFGRYTSDADVLERVSAWVGRRLRYVPGSSDPIDGATDTLLAGSGVCR
DYTHLVVALLRAMTVPARLVAVYAPGCDPMDFHAVAEAYVDGVWRVVDATRLAPRQSLVRIATGRDASDTAFLDNHDGYI
VLDRMQVMATVDGMLPYDDVHELVSMR
>WP 056440802.1 MULTISPECIES: transglutaminase-like domain-containing protein [unclassified Rhodococcus (in: high G+C Gram-positive bacteria)]
MTRDVSAHLDVTVVDPTNLEFQIAVAQLPGTTVTESLSFRLDGEEITPTEIRAETGGRIHRFDCGRGQLVVDYRARVEGE
ADPAPVVERDLSVYLRPSRYSESDKFLGFAETEFGRYTSDADVLERVSAWVGRRLHYVPGSSDPIDGATDTLLAGSGVCR
DYTHLVVALLRAMTVPARLVAVYAPGCDPMDFHAVAEAYVDGVWRVVDATRLAPRQSLVRIATGRDASDTAFLDNHDGYI
VLDRMQVMATVDGMLPYDDVHELVSMR
>WP 199687593.1 transglutaminase-like domain-containing protein [Antrihabitans sp. YC2-6]
MQRHVSVYLDVDIRAETVLEFQITVAQQPGIDVTESLSFVLGGEPVTAQEIIGLHGTRIHKFAAGVGNLQVNYRATVDGR
AALDEPTELDRSVYLRPSRYAESDKFFGFAAKEFGEFSDSATILAKVSSWVRSRMFYVPGSSDPIDGASDTLLAGAGVCR
DYAHLVVAFLRAVNVPARVVAVYAPGCVPMDFHSVAEAYVDGVWRVVDATGLAPRQTLVRIATGRDSADTAFLDNHGGDI
WLNNVWVTAVVEGNLPDDDVTELVSIA
>WP 056074239.1 MULTISPECIES: transglutaminase-like domain-containing protein [unclassified Rhodococcus (in: high G+C Gram-positive bacteria)]
MTRDVSAFLDVQIVDPSNLEFQIAVAELPGTTVTESLSFRLDGRDITPTVIRTETGGRIHRFDCDRGTLIVDYRARIEGD
ADPVPVVERDLSTYLRPSRYSESDKFLGFAATEFGKYTSDADVLERVSAWVGRRLNYVPGSSDPIDGATDTLLAGSGVCR
DYTHLVVALLRAMTVPARLVAVYAPGCDPMDFHAVAEAYVDGAWRVVDATRLAPRQSLVRIATGRDAADTAFLDNHDGYI
LLNRMQVMATVDGNLPYDDVTELVSMR
>MBW8711578.1 transglutaminase family protein [Mycobacterium sp.]
MKRDVGAELELEITAPTTSEFQIAVAPHPNTEVSESLSFVLDGNPVWPNEISGVHGNRIHKLDVAVGKNLTVDYAATIVG
RTDPAPVTEYDLSMYLRPSRYAEADKFFGFAATEFGSYADSATLLAKVSSWVGTRLNYVPGSSDPIDGAVDTLLAGAGVC
RDFAHLVVAMLRAVNVPARVVSVYAPGLYPMDFHAVAEAFVDGHWQV
>WP 285186316.1 transglutaminase-like domain-containing protein [Rhodococcus sp. MEB041]
MTRDVSAHLDVTVVDPTNLEFQIAVAQLPGTTVTESLSFRLDGEEITPTEIRAETGGRIHRFDCGRGQLVVDYRARVEGE
ADPAPVVERDLSVYLRPSRYSESDKFLGFAATEFGRYTSDADVLERVSAWVGRRLHYVPGSSDPIDGATDTLLAGSGVCR
DYTHLVVALLRAMTVPARLVAVYAPGCDPMDFHAVAEAYVDGVWCVVDATRLAPRQSLVRIATGRDASDTAFLDNHDGYI
VLDRMQVMATVDGMLPYDDVHELVSMR
>WP 042573500.1 transglutaminase-like domain-containing protein [Rhodococcus sp. MEB064]
MTRDVSAFLDVQIVDPSNLEFQIAVAELPGTTVTESLSFRLDGRDITPTVIRTETGGRIHRFDCDRGTLIVDYRARIEGD
ADPVPVVERDLSTYLRPSRYSESDKFLGFAATEFGKYTSDADVLERVSAWVGRRLNYVPGSSDPIDGATDTLLAGSGVCR
DYTHLVVALLRAMTVPARLVAVYAPGCDPMDFHAVAEAYVDGAWRVVDATRLAPRQSLVRIATGRDAADTAFLDNHDGYI
LLNRMQVMATVDGKLPYDDVTELVSMR
>WP 379289626.1 MULTISPECIES: transglutaminase-like domain-containing protein [unclassified Nocardia]
MKRDVSAQLEVAITAPTTLEFQIAVARQTNLDLNESLMFELDGWAVAPWEILGPHGTRIHKFSVGPGTLRAHYTATVLGT
ALPEPSSDYDRALYLRPSRFAESDKLLGFAATEFGSGTPDAQLAVEVSQWVGRRIRYVAGSSDPIDGAVETLLSGAGVCR
DFAHLVVALLRAVKVPARVVSVYAPGCSPMDFHAVAEAYVDGAWRALDATGLAPRSTLVRIATGRDASDVAFLDNHGGEI
TVNSLQVTALVDGYLPFDDNVTPTSIW
>WP 199704327.1 MULTISPECIES: transglutaminase-like domain-containing protein [Antrihabitans]
MKRDVSAHLDVDIRAATTLEFQIAVAKLPGIEVTESLSFTHDGNPVEAAEIIGLHGTRIHKFEVGEGNLVASYHASVTGR
AEPDEATDYDLSVYLRPSRYAEADKFFGFAAKEFGQYRDSETLLAQISGWVRSRMFYVPGSSDPIDGAADTLLSGAGVCR
DYAHLVVAFLRAMNVPARVVAVYAPGCVPMDFHAVAEAYVDGVWRVVDATGLAPRSTLVRIATGRDSADTAFLDNHSGDI
WLNHVWVTAVVEGMLPIDDITELVSLG
>MBY6677419.1 transglutaminase family protein [Rhodococcus sp. BP-332]
MRLHILRRVRDLPLDRPATGQTWRRIESHRSAGLPDHTRSGRSSARDRWHHAVVTRDVSAHLDVTVVDPTNLEFQIAVAQ
LPGTTVTESLSFRLDGEEITPTEIRAETGGRIHRFDCGRGQLVVDYRARVEGEADPAPVVERDLSVYLRPSRYSESDKFL
GFAATEFGRYTSDADVLERVSAWVGRRLHYVPGSSDPIDGATDTLLAGSGVCRDYTHLVVALLRAMTVPARLVAVYAPGC
DPMDFHAVAEAYVDGVWRVVDATRLAPRQSLVRIATGRDASDTAFLDNHDGYIVLNRMQVMATVDGMLPYDDVHELVSMR
>WP 027505913.1 MULTISPECIES: transglutaminase-like domain-containing protein [unclassified Rhodococcus (in: high G+C Gram-positive bacteria)]
MTRDVSAHLDVTVVDPSNLEFQIAVAELPGTTVTESLSFRLDGEEITPTVIRAETGGRIHRFDCGRGQLVVDYRARVEGE
ADPAPVVERDLSVYLRPSRYSESDKFLGFAETEFGRYTSDADVLERVSAWVGRRLRYVPGSSDPIDGATDTLLAGSGVCR
DYTHLVVALLRAMTVPARLVAVYAPGCDPMDFHAVAEAYVDGVWRVVDATRLAPRQSLVRIATGRDASDTAFLDNHDGYI
VLDRMQVMATVDGMLPYDDVHELVSMR
>WP 378737837.1 transglutaminase-like domain-containing protein [Nocardia brasiliensis]
MKRDVSAQLEVAITAPTTLEFQIAVARQASLDLTESLVFELDGWAVTPWEIRGPHGTRIHKFSVGPGILRAHYSATVLGA
ATPEPASDYDRALYLRPSRFAESDKLLGFAATEFGSGTPDARLAARVTEWVGRRIRYVAGSSDPIDGAVETLLSGAGVCR
DFAHLVVALLRAVKVPARVVSVYAPGCAPMDFHAVAEAYIDGGWRALDATGLAPRCTLVRIATGRDASDVAFLDNHGGEI
TVKSLQVTATVDGYLPFDDNIAPISIC
>WP 395123902.1 transglutaminase-like domain-containing protein [Antrihabitans spumae]
MKRDVSAHLDVDIRAATTLEFQIAVAKLPGIEVTESLSFTHDGNPVEAAEIIGLHGTRIHKFEVGEGNLVASYHASVTGR
AEPDEATDYDLSVYLRPSRYAEADKFFGFAAKEFGQYRDSETLLAQISGWVRSRMFYVPGSSDPIDGAADTLLSGAGVCR
DYAHLVVAFLRAMNVPARVVAVYAPGCVPMDFHAVAEAYVDGVWRVVDATGLAPRSTLVRIATGRDSADTAFLDNHSGDI
WLNHVWVTVVVEGMLPIDDITELVSLG
>WP 280445547.1 transglutaminase-like domain-containing protein [Nocardia brasiliensis]
MKRDVSAHLEVAITAPTTLEFQIAAARHPNLELNESLVFELDGRSVTPWEIFGPHGTRIHKFSVGPGTLRAHYTATVLGT
ALPDSPSDYDLALYLRPSRFAESDKLLGFANTEFGSAAPSAQLAAEVSAWVGRRIRYVAGSSDPIDGAVETLLSGAGVCR
DFAHLVVALLRAVKVPARVVSVYAPGCMPMDFHAVAEAYVDGTWRAFDATGLAPRSTLVRIATGRDASDVAFLDNHGGEI
GMNSLQVNATVDGFLPFDDNLTPTSVW
>WP 280394045.1 transglutaminase-like domain-containing protein [Nocardia brasiliensis]
MQRDVSAHLEVAITAPTTLEFQIAAARHPNLELNESLVFELDGRSVTPWEIFGPHGTRIHKFSVGLGTLRAHYTATVLGT
ALPDSPSDYDLALYLRPSRFAESDKLLGFANTEFGSATPSAQLAAEVSAWVGRRIRYVAGSSDPIDGAVETLLSGAGVCR
DFAHLVVALLRAVKVPARVVSVYAPGCVPMDFHAVAEAYVDGIWRAFDATGLAPRSTLVRIATGRDASDVAFLDNHGGEI
GVNSLQVNATVDGFLPFDDNVTPTSVW
>WP 218474507.1 transglutaminase-like domain-containing protein [Nocardia iowensis]
MKREVSAQLEVAITAPTTLEFQIAVARQANQGLTESLVFELDGWAVTPWEIHGPHGTRIHKFSVGPGILRAHYSATVLGA
ATPEPASDYDRALYLRPSRFAESDKLLGFAATEFGSGTPDARLAARVAEWVGRRIRYVAGSSDPIDGAVETLLSGAGVCR
DFAHLVVALLRAVKVPARVVSVYAPGCAPMDFHAVAEGYVDGAWRALDATGLAPRGTLVRIATGRDASDIAFLDNHGGEI
TVRSLQVTATVDGFLPFDDNIAPISIC
>WP 042261490.1 transglutaminase-like domain-containing protein [Nocardia brasiliensis]
MQRDVSAHLEVAITAPTTLEFQIAAARHPNLELNESLVFELDGRSVTPWEIFGPHGTRIHKFSVGPGTLRAHYTATVLGT
ALPDSPSDYDLALYLRPSRFAESDKLLGFANTEFGSAAPSAQLAAEVSAWVGRRIRYVAGSSDPIDGAVETLLSGAGVCR
DFAHLVVALLRAVKVPARVVSVYAPGCMPMDFHAVAEAYVDGTWRAFDATGLAPRSTLVRIATGRDASDVAFLDNHGGEI
GVNSLQVNATVDGFLPFDDNLTPTSVW
>WP 397288889.1 transglutaminase family protein [Nocardia sp. NPDC052316]
MKRDVSAQLEVAITAPTTLEFQIAVARQPNLDLTESLVFELDGWAVTPWEILGPHGTRIHKFSVGPGTLRAHYRATVLGH
ASPEPTTDYDRALYLRPSRFAESDKLLGFAATEFGSGTPDAQLAVLVSQWVGRRIRYVAGSSDPIDGAVETLLSGAGVCR
DFAHLVVALLRAVKVPARVASVYAPGCAPMDFHAVAEAYVDGAWRALDATGLAPRSTLVRIATGRDASDIAFLDNHGGEM
TVRSLQVNAAVDCVLPFDDTVTPIAVC
>WP 338772535.1 transglutaminase family protein [Nocardia vulneris]
MQRDVSAHLEVAITAPTTLEFQIAAARHPNLELNESLVFELDGRSVTPWEIFGPHGTRIHKFSVGPGTLRAHYTATVLGT
ALPDSPSDYDLALYLRPSRFAESDKLLGFANTEFGSAAPSAQLAAEVSAWVGRRIRYVAGSSDPIDGAVETLLSGAGVCR
DFAHLVVALLRAVKVPARVVSVYAPGCVPMDFHAVAEAYVDGTWRAFDATGLAPRSTLVRIATGRDASDVAFLDNHGGEI
GVNSLQVNATVDGFLPFDDNVTPTSVW
>WP 405166918.1 transglutaminase-like domain-containing protein [Nocardia sp. NBC 01499]
MKRDVSAHLEVAITAPTTLEFQIAVARQTNLELNESLVFELDGWAITPWEILGPHGTRIHKFAVGPGNLRANYSATVLGT
ATPEPVSDYDRALYLRPSRFAESDKLLGFATTEFGSGTPDAQLAVQVSEWVGRRIRYVAGSSDPIDGAVETLLSGAGVCR
DFAHLVVALLRAVKVPARVVSVYAPGCSPMDFHAVAEAYIDGTWRALDATGLAPRSTLVRIATGRDASDVAFLDNHGGEI
IVNSMRITALVDGFLPFDDNITPTSVC
>WP 222629346.1 MULTISPECIES: transglutaminase-like domain-containing protein [unclassified Rhodococcus (in: high G+C Gram-positive bacteria)]
MTRDVSAHLDVTVVDPSNLEFQIAVAELRGTTVTESLSFRLDGEEITPTVIRAETGGRIHRFDCGRGQLVVDYRARVEGE
ADPAPVVERDLSVYLRPSRYSESDKFLGFAETEFGRYTSDADVLERVSAWVGRRLRYVPGSSDPIDGATDTLLAGSGVCR
DYTHLVVALLRAMTVPARLVAVYAPGCDPMDFHAVAEAYVDGVWRVVDATRLAPRQSLVRIATGRDASDTAFLDNHDGYI
VLDRMQVMATVDGMLPYDDVHELVSMR
>WP 378718703.1 MULTISPECIES: transglutaminase-like domain-containing protein [unclassified Nocardia]
MKRDVSAQLEVAITAPTTLEFQIAVARQPNLELNESLVFELDGWAITPWEILGPHGTRIHKFSVAPGTLRAHYRATVLGT
AIPDAGSDYDRALYLRPSRFAESDKLLGFAATEFPSGTPDAQLAVQVAQWVGRRIRYVAGSSDPIDGAVETLLSGAGVCR
DFAHLVVALLRAVKVPARVVSVYAPGCSPMDFHAVAEAYVDGAWRALDATGLAPRSTLVRIATGRDASDVAFLDNHGGEI
IVHSLQVTALVDGFLPFDDNVTLTSVC
>WP 195089346.1 transglutaminase-like domain-containing protein [Nocardia brasiliensis]
MQRDVSAHLEVAITAPTTLEFQIAAARHPNLELNESLVFELDGRSVTPWEIFGPHGTRIHKFSVGPGTLRAHYTATVLGT
ALPDSPSDYDLALYLRPSRFAESDKLLGFANTEFGSATPSAQLAAEVSAWVGRRIRYVAGSSDPIDGAVETLLSGAGVCR
DFAHLVVALLRAVKVPARVVSVYAPGCVPMDFHAVAEAYVDGIWRAFDATGLAPRSTLVRIATGRDASDVAFLDNHGGEI
GVNSLQVNATVDGFLPFDDNVTPTSVW
>WP 357390663.1 transglutaminase-like domain-containing protein [Nocardia sp. NPDC046473]
MKRDVSAHLEVAITAPTTLEFQIAVARQTNLDLNESLVFELDGWAIAPWEILGPHGTRIHKFSVGPGTLRAHYTATVLGT
ALPEPSSDYDRALYLRPSRFAESDKLLGFAATEFGSGTTDAQLAVEVSQWVGRRIRYVAGSSDPIDGAVETLLSGAGVCR
DFAHLVVALLRAVKVPARVVSVYAPGCSPMDFHAVAEAHVDGAWRALDATGLAPRSTLVRIATGRDASDVAFLDNHGGEI
IVNSLQVTALVEGYLPFDDNVTPTSIR
>WP 150403610.1 transglutaminase-like domain-containing protein [Nocardia colli]
MKRDVSAQLEVAITAPTTLEFQIAVARQPNLELNESLVFELDGWAITPWEILGPHGTRIHKFSVGPGTLRAHYRATVLGT
AIPDAGSDYDRALYLRPSRFAESDKLLGFAATEFPSGTPDAQLAVQVAQWVGRRIRYVAGSSDPIDGAVETLLSGAGVCR
DFAHLVVALLRAVKVPARVVSVYAPGCSPMDFHAVAEAYVDGAWRALDATGLAPRSTLVRIATGRDASDVAFLDNHGGEI
IVHSLQVTALVDGFLPFDDNVTLTSVC
>WP 397144447.1 transglutaminase family protein [Nocardia sp. NPDC051321]
MKRDVSAQVEVAITAPTTLEFQIAVARQTNLDLNESLVFELDGWAVTPWEILGPHGTRIHKFSVGPGTLRAHYRATVLGT
AIPEPSSDYDRALYLRPSRFAESDKLLGFAATEFGSGTPDAQLAVRVSQWVGRRIRYVAGSSDPIDGAVETLLSGAGVCR
DFAHLVVALLRAVKVPARVVSVYAPGCSPMDFHAVAEAYLDGVWRALDATGLAPRSTLVRIATGRDASDVAFLDNHGGEI
IVNSLQVSAVVDGYLPLDDTVTPTSVC
>WP 014982141.1 transglutaminase-like domain-containing protein [Nocardia brasiliensis]
MQRDVSAHLEVAVTAPTTLEFQIAAARHPNLELNESLVFELDGRSVTPWEIFGPHGTRIHKFAVGPGTLRVRYSATVLGT
ALPDSPSDYDLALYLRPSRFAESDKLLGFANTEFGSATPSAQLAAEVSAWVGRRIRYVAGSSDPIDGAVETLLSGAGVCR
DFAHLVVALLRAVKVPARVVSVYAPGCMPMDFHAVAEAYVDGAWRAFDATGLAPRSTLVRIATGRDASDVAFLDNHGGEI
GVNSLQINATVDGFLPFDDNVTPTSVW
>WP 280405962.1 transglutaminase-like domain-containing protein [Nocardia brasiliensis]
MQRDVSAHLEVAITAPTTLEFQIAAARHPNLELNESLVFELDGRSVTPWEIFGPHGTRIHKFSVGLGTLRAHYTATVLGT
ALPDSPSDYDLALYLRPSRFAESDKLLGFANTEFGSATPSAQLAAEVSAWVGRRIRYVAGSSDPIDGAVETLLSGAGVCR
DFAHLVVALLRAVKVPARVVSVYAPGCVPMDFHAVAEAYVDGIWRAFDATGLAQRSTLVRIATGRDASDVAFLDNHGGEI
GVNSLQVNATVDGFLPFDDNVTPTSVW
>WP 396976443.1 transglutaminase family protein [Nocardia sp. NPDC050175]
MKRDVSVHLEVAITAPTTLEFQIAVARQTNLDLNESLVFELDGWAIAPWEILGPHGTRIHKFSVGPGTLRAHYTATVLGT
ALPEPSSDYDRALYLRPSRFAESDKLLGFAATEFGSGTPDAQLAVEVSRWVGRRIRYVAGSSDPIDGAVETLLSGAGVCR
DFAHLVVALLRAVKVPARVVSVYAPGCSPMDFHAVAEAYIDGAWRALDATGLAPRSTLVRIATGRDASDVAFLDNHGGEI
IVNSLQITALVDGYLPFDDNVTPTSIC
>WP 364736770.1 transglutaminase-like domain-containing protein [Nocardia sp. NPDC051756]
MKRDVSAQLEVAITAPTTLEFQIAVARQPNLDLNESLVFELDGWAITPWEILGPHGTRIHKFSVGPGTLRAHYRATVLGA
ASPDSGSDYDRALYLRPSRFAESDKLLGFAATEFPSGTPDAQLAVQVAQWVGRRIRYVAGSSDPIDGAVETLLSGAGVCR
DFAHLVVALLRAVKVPARVVSVYAPGCSPMDFHAVAEAYVDGAWRALDATGLAPRSTLVRIATGRDASDVAFLDNHGGEI
IVHSLQVTALVDGFLPFDDNVTLTSVC
>WP 043663067.1 transglutaminase-like domain-containing protein [Nocardia vulneris]
MHRDVSAHLEVAITAPTTLEFQIAAARHPNLELNESLVFELDGRPVTPWEIFGPHGTRIHKFAVGPGTLRAHYTATVLGT
ALPDSPSDYDLALYLRPSRFAESDKLLGFANTEFGSATPSAQLAAEVSAWVGRRIRYVAGSSDPIDGAVETLLSGAGVCR
DFAHLVVALLRAVKVPARVVSVYAPGCVPMDFHAVAEAYVDGTWRAFDATGLAPRSTLVRIATGRDASDVAFLDNHGGEI
GVNSLQVNATVDGFLPFDDNVTPTSVW
>WP 029892221.1 transglutaminase-like domain-containing protein [Nocardia brasiliensis]
MQRDVSAHLEVAITAPTTLEFQIAAARHPNLELNESLVFELDGRSVTPWEIFGPHGTRIHKFSVGPGTLRAHYTATVLGT
ALPDSPSDYDLALYLRPSRFAESDKLLGFANTEFGSATPSTQLAAEVSAWVGRRIRYVAGSSDPIDGAVETLLSGAGVCR
DFAHLVVALLRAVKVPARVVSVYAPGCVPMDFHAVAEAYVDGIWRAFDATGLAPRSTLVRIATGRDASDVAFLDNHGGEI
GVNSLQVNATVDGFLPFDDNVTPTSVW
>WP 174567695.1 transglutaminase-like domain-containing protein [Nocardia altamirensis]
MKRDVSAQLEVAITAPTTVEFQIAVARQPNLELTESLVFDLDGWIVNPWEITGPHGTRIHKFSVGTGTLRANYSATVLGA
APPQAPSDYDLALYLRPSRFAESDKLLGFAATEFGSGPPDAELAARVSAWVGRRIRYVAGSSDPIDGAVETLLSGAGVCR
DFTHLVVALLRAVKVPARVVSVYAPGCSPMDFHAVAEAYVDGSWRALDATGLAPRSTLVRIATGRDASDVAFLDNHGGEI
IVNSLRVTAFVEGYLPFDDHVTPVSLG
>WP 396997722.1 transglutaminase family protein [Nocardia sp. NPDC051052]
MKRDVSAQVEVAITAPTTLEFQIAVARQTNLDLNESLVFELDGWAVTPWEILGPHGTRIHKFSVGPGTLRAHYRASVLGT
AIPEPSSDYDRALYLRPSRFAESDKLLGFAATEFGSGTPDAELAVQVSQWVGRRIRYVAGSSDPIDGAVETLLSGAGVCR
DFAHLVVALLRAVKIPARVVSVYAPGCSPMDFHAVAEAYIDGVWRALDATGLAPRSTLVRIATGRDASDVAFLDNHGGEI
IVNSLLVTALVDGYLPLDDTVTPTSVC
>SHU08708.1 Putative transglutaminase-like protein [Mycobacteroides abscessus subsp. abscessus]
MSPLTGAEVSEELSLELNGRRVEAQEVAGEHGNRIHRLPAERGNLKVSYTATILGQADEVPVEAADLSTYLRPSRYAEAD
KFFGFAAAEFGEHTDPAVLLEKVSSWVGARLTYSPGSSDPIDGAVDTLLSGAGVCRDYAHLVVALLRAVKVPARLVAVYA
PGCDPMDFHAVAEAVVDNRWRVVDATCLAPRQTMVRITTGRDAADTAFLDNHGGQIVLNESIVAAVVDGELPEDHIDHLV
SMR
>WP 393447669.1 transglutaminase-like domain-containing protein [Nocardia sp. NPDC049149]
MKRDVSAQLEVAITAPTTLEFQIAVARQSNLELTESLVFDLDGWTVTPWEITGPHGTRIHKFSVGTGTLRANYSATVLGA
APPQTPSDYDLALYLRPSRFAESDKLLGFAATEFGSGPPDAELAARVSAWVGRRLRYVAGSSDPIDGAVETLLSGAGVCR
DFTHLVVALLRAVKVPARVVSVYAPGCSPMDFHAVAEAYVDGSWRALDATGLAPRSTLVRIATGRDASDVAFLDNHGGEI
IVNSLRVTAFVEGYLPYDDHVTPVSLG
>GLE55738.1 putative transglutaminase-like protein [Mycobacteroides chelonae]
MSPLPGAEVTETMSLELNGQPVEAQEVAGEHGNRIHRLYVGQGNLQVTYEATILGQADEVPVEAADLSTYLRPSRYAEAD
KFYGFAATEFGEHTEPAVLLEKVSSWVGSRLTYSPGSSDPIDGAVDTLLAAAGVCRDYAHLVVALLRAVKVPARLVAVYA
PGCDPMDFHAVAEAVVDNRWRVVDATCLAPRQTMVRITTGRDAADTAFLDNHGGQIVLNGTYVSAVVDGELPQDHVDQLI
SLR
>EUA27780.1 transglutaminase-like superfamily protein [Mycobacterium intracellulare]
MGAEIEVEITAATTLEFQIAVAPHPRAEVFESLRFVLNGEQIRPLEVSGLHGNRIHKFDAEVGTLRVDYAATIVGHTDPA
PVTEYDQSMYLRPSRYAEADKFYGFAATEFGNDRDPTALLEHVSSWVGTRLNYVPGSSDPIDGAVDTLLAGEGVCRDYAH
LVVALLRAVSVPARLVSVYAPG
>WP 135235128.1 transglutaminase-like domain-containing protein [Nocardia sp. CS682]
MKRDVSAQLEVAITAPTTLEFQIAVARQPNLDLTESLVFELDGWAITPWEILGPHGTRIHKFSVGPGTLRAHYHATVLGH
ATPETTTDYDRALYLRPSRFAESDKLLGFAATEFGSGTPDAQLAVSVSQWVGRRIRYVAGSSDPIDGAVETLLSGAGVCR
DFAHLVVALLRAVKVPARVASVYAPGCAPMDFHAVAEAYLDGAWRALDATGLAPRSTLVRIATGRDASDIAFLDNHGGEM
KVRSLQIHATVDGLLPFDDNITPTAVC
>WP 147136208.1 transglutaminase-like domain-containing protein [Nocardia ninae]
MKRDVSAQLEVAITAPTTLEFQIAVARQPNLDLTESLVFELDGWAITPWEILGPHGTRIHKFSVGPGTLRAHYHATVLGH
ATPETTTDYDRALYLRPSRFAESDKLLGFAATEFGSGTPDAQLAVLVSQWVGRRIRYVAGSSDPIDGAVETLLSGAGVCR
DFAHLVVALLRAVKVPARVASVYAPGCAPMDFHAVAEAYIDGAWRALDATGLAPRSTLVRIATGRDASDIAFLDNHGGEM
KVRSLQIHATVDGLLPFDDNLTPTAVC
>WP 167461121.1 transglutaminase-like domain-containing protein [Nocardia brasiliensis]
MKRDVSAHLEVAITAPTTLEFQIAAARHPNLELNESLVFELDGWAITPWEILGPHGTRIHKFAVGPGTLRAHYTATVLGT
ALPDAPSDYDLALYLRPSRFAESDKLLGFANTEFGSGTPGTELAAEVSAWVGRRVRYVAGSSDPIDGAVETLLSGAGVCR
DFAHLVVALLRAVKVPARVVSVYAPGCVPMDFHAVAEAYVDGAWRAFDATGLAPRSTLVRIATGRDASDVAFLDNHGGEI
GVNSLRVNATVDGFLPFDDNRTPTSLW
>WP 387724356.1 transglutaminase-like domain-containing protein [Nocardia suismassiliense]
MKRDVSAQLEVAITAPTTLEFQIAVARQPNLDLTESLVFELDGWAITPWEILGPHGTRIHKFSVGLGIVRAHYRATVLGH
ATPETTTDYDRALYLRPSRFAESDKLLGFAATEFGSGTPDAQLAVLVSQWVGRRIRYVAGSSDPIDGAVETLLSGAGVCR
DFAHLVVALLRAVKVPARVASVYAPGCAPMDFHAVAEAYIDGAWRALDATGLAPRSTLVRIATGRDASDIAFLDNHGGEM
KVRSLQIHATVDGLLPFDDNLTPTAVC
>WP 107654511.1 transglutaminase-like domain-containing protein [Nocardia suismassiliense]
MKRDVSAQLEVAITAPTTLEFQIAVARQPNLDLTESLVFELDGWPITPWEILGPHGTRIHKFSVGPGTVRAHYRATVLGH
ATPETTTDYDRALYLRPSRFAESDKLLGFAATEFGSGTPDAQLAVLVSQWVGRRIRYVAGSSDPIDGAVETLLSGAGVCR
DFAHLVVALLRAVKVPARVASVYAPGCAPMDFHAVAEAYIDGAWRALDATGLAPRSTLVRIATGRDASDIAFLDNHGGEM
KVRSLQIHATVDGLLPFDDNLTPTAVC
>MDT7769777.1 hypothetical protein [Mycobacterium sp.]
MNGKLFEPREIIGAHQTRIHSLDVDEGTVSLSYWATVVGEAEPAPVRDIDLITYLRPSRYAEADKFFGFAATEFAQYTDP
ATLLEKVSSWVGTRLDYVAGSSDPIDGAADTVLAGAGVCRDYAHLVIALLRALNVPARLVAVYPPGCDPMDFHAVAEAFV
DGEWRVVDATCLAPRQSMVRIATGRDAADTAFLDNHKGSITLKSMTVTAIVDGELPVDSVDQLVSLR
>BBZ44256.1 putative transglutaminase-like protein [Mycobacterium parmense]
MARQSGLEVVESLAITRDGTEIEAREIIGKHGTRIHTLHADVGTVALSYWATVSGEADVEPVRDIDLITYLRPSRYAEAD
KFFGFAATEFGTCSTSVKLLEEVSSWVGTRLDYVPGSSDPIDGATDTLLAGAGVCRDYAHLVIALLRALSVPARLAAVYA
PGCQPMDFHAVAEAFVDGEWRVVDATCLSPRQSMLRIATGRDAADTAFLDNHKGAITLNSTTITAVVDGELPKDSVHQLV
SLR
>WP 194837886.1 transglutaminase-like domain-containing protein [Nocardia sp. XZ 19 369]
MKRDVSAQLEVAITAPTTLEFQIAVARQPNLDLTESLVFELDGWAITPWEILGPHGTRIHKFSVGPGIVRAHYRATVLGH
ATPETTTDYDRALYLRPSRFAESDKLLGFAATEFGSGTPDAQLAVLVSQWVGRRIRYVAGSSDPIDGAVETLLSGAGVCR
DFAHLVVALLRAVKVPARVASVYAPGCAPMDFHAVAEAYIDGAWRALDATGLAPRSTLVRIATGRDASDIAFLDNHGGEM
KVRSLQIHATVDGLLPFDDNLTPTAVC
>MDT5087121.1 hypothetical protein [Mycobacterium sp.]
MNSKLFEPREIIGAHQTRIHSLDVDEGTVSLSYWATVVGEAEPAPVRDIDLITYLRPSRYAEADKFFGFAATEFAQYTDP
ATLLEKVSSWVGTRLDYVAGSSDPIDGAADTVLAGAGVCRDYAHLVIALLRALNVPARLVAVYPPGCDPMDFHAVAEAFV
DGEWRVVDATCLAPRQSMVRIATGRDAADTAFLDNHKGSITLKSMTVTAIVDGELPVDSVDQLVSLR
>WP 387225651.1 transglutaminase-like domain-containing protein [Nocardia sp. NPDC006044]
MKRDVSAQLEVAITAPTTLEFQIAVARQWNLELNESLVFELDGWTVTPWEILGPHGTRIHKFSVGPGTLRAHYRATVLGA
ALPDAGSDYDRALYLRPSRFAESDKLLGFAATEFPSGTPDAQLAVQVAQWVGRRIRYVAGSSDPIDGAVETVLSGAGVCR
DFAHLVVALLRAVKVPARVVSVYAPGCSPMDFHAVAEAYVDGAWRALDATGLAPRATLVRIATGRDASDVAFLDNHGGEI
IVHSLQVTALVDGFLPFDDNVTLTSVC
>WP 280382582.1 transglutaminase-like domain-containing protein [Nocardia wallacei]
MKRDVSARLDVEVHAPTVLEFQIAVARLPGIDLTESVDFVLDGRSIPAREVYGPHGTRIHVFDSPAGNLRANYSATVLGC
AAPQPASDYDLAVYLRPSRFAESDKLLGFAATEFGCGVDDPDLPARISSWVGRRVSYVAGSSDPSDGAVETLLSGNGVCR
DYAHLVVALLRAVGVPARIASVYAPGCIPMDFHCVAEAYVRGTWQAFDPSLLAPRSSLVRIATGRDASDIAFLDNHGGAI
TVNDLSVSAFVDGPLPVDDITRPVSIS
>WP 109333799.1 MULTISPECIES: transglutaminase-like domain-containing protein [Rhodococcus]
MKRHVSATLDIEVTDATSLEFKIAVARNPASELSESLTFTLDGDRIDAREILAEHGTRVHLLEVAPGSLRVEYSASVAGK
GDPPPVTDYDISKYLRPSRYAEADKFFGFTGGEFDLSKPKAELVQDITNWVGSRLLYQGGSSRSTDSAVDTMLSGAGVCR
DFAHLTVALLRAVTIPARLVAVYAPGCNPMDFHAVVEAFVDEQWRVVDATQLAPRESLMRIATGRDAADTAFLDNHGGAI
TLENTVVTAVVDGEFPSDDYLTPTSLT
>WP 327095811.1 transglutaminase family protein [Nocardia vinacea]
MKRDVSAHLDIGIAAPTTLEFQLAVARLPGLEIDESLVFEQDGRTIRPQEIPGPHGTRIHKFATGTGNLRVHYTATVVGT
ATLEPASDYDIAVYLRPSRFAESDKMFGFAATEFDGDAAPAELAAEVTAWVRRRLRYVAGSSDPIDGAVETLLSGAGVCR
DFSHLVVALLRAVKVPARLAAVYAPGLYPMDFHAIAEAYIDGVWRAFDATGLAPRSSLVRIATGRDASDIAFMDNHGGEV
FVNSMWVSAIIDGFLPFDNGVDPVSIV
>WP 068025522.1 transglutaminase-like domain-containing protein [Nocardia mexicana]
MKRDVSAHLDVEVHAPTVLEFQIAVARLPGIELIESMDFVLDGRSIVPREVYGPHGTRIHVFDSPAGNLRAYYNATVLGS
AAPQPASDYDLAVYLRPSRFAESDKLLGFAATEFGCGVDDPDMPARISSWVARRVSYVAGSSDPSDGAVETLLTGSGVCR
DYAHLVVALLRAVGVPARIASVYAPGCIPMDFHCVAEAYVRGVWQAFDPSFLAPRPSLVRIATGRDASDIAFLDNHGGAI
TVNDLSVSAFVDGPLPVDDITRPVSIS
>WP 378583590.1 transglutaminase-like domain-containing protein [Rhodococcus jostii]
MKRHVSATLDIEVTDATSLEFKIAVARTPGSELSESLTFTLDGNRVEAREMVAEHGTRVHLLDSAPGSLRVEYSASVVGK
ADSPPVTDYDLSMYLRPSRYAEADKFFGFTGGEFNLSKPQPELLQDITSWVGSRLLYQAGSSRSTDSAVDTMLSGAGVCR
DFAHLTVALLRAVTIPARLVAVYAPGCDPMDFHAVVEAFVDDEWRVVDATRLAPRSALLRIATGRDAADTAFLDNHGGAI
TLENTVVTAVVDGEFPYDDYATPTSLT
>WP 051181668.1 transglutaminase-like domain-containing protein [Nocardia vinacea]
MKRDVSAHLDIGIAAPTTLEFQLAVARLPGLEIDESLVFEQDGRTIQPQEIPGPHGTRIHTFATGTGNLRVHYTATVVGT
AALEPASDYDIAVYLRPSRFAESDKMFGFAATEFDGNAAPAELAAEVTAWVRRRLRYVAGSSDPIDGAVETLLSGAGVCR
DFSHLVVALLRAVKVPARLAAVYAPGLYPMDFHAVAEAYIDGVWRAFDATGLAPRSSLVRIATGRDASDIAFMDNHGGEV
SVNSMWVSAIIDGFLPFDNGVDPVSIV
>MDT5264806.1 hypothetical protein [Mycobacterium sp.]
GQGSLLASYSATIIGEAEPAPATEIDMSTYLRPSRYAEADKFFGFAATEFGSYTDPATLLENVSSWVGTRLQYVPGSSDP
IDGAVDTLLAGRGVCRDYAHLVVALLRAVNVPARLVAVYAPGCEPMDFHAVAEAFVDGHWRVVDATLLAPRQTLVRISTG
RDAADTAFLDNHNGSITLNSAWVTAVVDGPLPNDSIDDLVSIR
>WP 280262815.1 transglutaminase-like domain-containing protein [Nocardia wallacei]
MKRDVSARLDVEVHAPTVLEFQISVARLPGIDLTESVDFVLDGRSIPAREVYGPHGTRIHVFDSPAGNLRANYNATVLGC
AAPQPASDYDLAVYLRPSRFAESDKLLGFAATEFGCGVDDPDLPARISSWVGRRVSYVAGSSDPSDGAVETLLSGSGVCR
DYAHLVVALLRAVGVPARIASVYAPGCIPMDFHCVAEAYVRGTWQAFDPSLLAPRSSLVRIATGRDASDIAFLDNHGGAI
TVNDLSVSAFVDGPLPVDDITRPVSIS
>WP 412002084.1 transglutaminase-like domain-containing protein [Nocardia sp. CWNU-33]
MKRDVSAQLEIAVSGPTTLEFQIAVARQPGIELTESLVFDLDGRRIAAQEILGPHGTRIHKFEVGTGALQVRYSATVFGT
AIAEPISDYDLAIYLRPSRFVESDKLLGFAAAEFPSGATPADLAAIVSSWVGRRVRYVAGSSDPIDGAVETLLAGAGVCR
DFTHLLVALLRALKVPARLVSVYAPGLFPMDFHAVAEAYIDGGWRVLDATHLAPRLSLIRIATGRDASDAAFLDNHGGEV
YVSNMQVSATIDGYLPFDNGTAPVTLW
>WP 406236764.1 transglutaminase-like domain-containing protein [Nocardia sp. NBC 01009]
MKRDVSAQLEIAVSGPTTLEFQIAVARQPGIELTESLVFDLDGRTIAAQEILGTHGTRIHKFEVGTGALQVRYSATVFGT
AIAEPISDYDLAVYLRPSRFVESDKLLGFAAAEFPSGATPADLAAIVSSWVGRRVRYVAGSSDPIDGAVETLLAGAGVCR
DFTHLLVALLRALKVPARLVSVYAPGLFPMDFHAVAEAYIDGGWRVLDATHLAPRLSLIRIATGRDASDAAFLDNHGGAV
YVSNMQVSATIDGYLPFDNGTDPVTLW
>WP 255974371.1 transglutaminase-like domain-containing protein [Rhodococcus tibetensis]
MKRHVSATLDIEVTDSTSLEFKIAVARNPASELSESLTFTLDGDRVEAREILAEHGTRVHLLDVAPGSLHVEYSASVAGK
GDPPPVTDYDISKYLRPSRYAEADKFFGFTGGEFNLSKPKAELVHDITSWVGSRLLYQGGSSRSTDSAVDTMLSGAGVCR
DFAHLTVALLRAVTIPARLVAVYAPGCDPMDFHAVVEAFVDEQWRVVDATQLAPREALMRIATGRDAADTAFLDNHGGAM
TLENTVVTAVVDGEFPSDDYLTPTSLT
>WP 364486122.1 transglutaminase-like domain-containing protein [Nocardia vinacea]
MKRDVSAHLDIGIAAPTTLEFQLAVARLPGLEIDESLVFEQDGRTIRPQEIPGPHGTRIHKFATGTGNLQVHYTATVVGT
ATLEPASDYDIAVYLRPSRFAESDKMFGFAATEFDGNAAPAELAAEVTAWVRRRLRYVAGSSDPIDGAVETLLSGAGVCR
DFSHLVVALLRAVKVPARLAAVYAPGLYPMDFHAVAEAYIDGVWRAFDATGLAPRSSLVRIATGRDASDIAFMDNHGGEV
FVNSMWVSAIIDGFLPFDNGVDPVSIV
>WP 378468379.1 transglutaminase-like domain-containing protein [Rhodococcus jostii]
MKRHVSATLDIEVTDATSLEFKIAVARTPGSELSESLTFTLDGNRVEAREMVAEHGTRVHLLDSAPGSLHVEYSASVLGK
ADSPPVTDYDLSKYLRPSRYAEADKFFGFTGGEFNLSKPHPELLQDITTWVGSRLLYQAGSSRSTDSAVDTMLSGAGVCR
DFAHLTVALLRAVTIPARLVAVYAPGCDPMDFHAVVEAFVDGEWRVVDATRLAPRSALLRIATGRDAADTAFLDNHGGAI
TLENTVVTAVVDGEFPYDDYATLTSLT
>MCW2686426.1 transglutaminase-like enzyme predicted cysteine protease [Mycobacterium sp.]
MPSWRRGKEREDAGTGTIGVMKRDVGAQLDVDITAPTTLEFQITVAPHPGTEVTESLSFVLDGKKIEPMEISGVHGNRIH
KFEAPVGNLKVDYSATIIGRTDPAPVTEYDLSMYLRPSRYAEADKFYGFAATEFGDYTDSATLLEKVSSWVGTRLNYVPG
SSDPIDGAVDTLLAGNGVCRDYAHLVVALLRAVNVPARLVAVYAPGLYP
>WP 357479148.1 transglutaminase-like domain-containing protein [Nocardia vinacea]
MKRDVSAHLDIGIAAPTTLEFQLAVARLPGLEIDESLVFEQDGRTIRPQEIPGPHGTRIHKFATGTGNLRVHYTATVVGT
ATLEPASDYDIAVYLRPSRFAESDKMFGFAATEFDGNAAPAELAAEVTAWVRRRLRYVAGSSDPIDGAVETLLSGAGVCR
DFSHLVVALLRAVKVPARLAAVYAPGLYPMDFHAVAEAYIDGVWRAFDATGLAPRSSLVRIATGRDASDIAFMDNHGGEA
FMNSMWVSAIIDGFLPFDNGVDPVSIV
>WP 328410024.1 transglutaminase family protein [Nocardia sp. NBC 00403]
MKRDVSAQLEIAVSGPTTLEFQIAVARQPGIELTESLVFDLDGRRIAAQEILGPHGTRIHKFEVGTGALQVRYSATVFGT
AIAEPISDYDLAVYLRPSRFVESDKLLGFAAAEFPSGATPADIAAIVSSWVGRRVRYVAGSSDPIDGAVETLLAGAGVCR
DFTHLLVALLRALKVPARLVSVYAPGLFPMDFHAVAEAYIDGGWRVLDATHLAPRLSLIRIATGRDASDAAFLDNHGGEV
YVSNMQVSATIDGYLPFDNGTAPVTLW
>WP 040740904.1 transglutaminase-like domain-containing protein [Nocardia tenerifensis]
MQRDVSARLEVAVTAPATLEFQIAVARQPGLEVAESLVFELDGRVVTAREILGPHGTRIHQFTVGPGHLRAYYRATVLGA
ALPEPPADYDRALYLRPSRFAESDKLLGFAAAEFGSGATDVQLAARVAEWVGRRIRYVAGSSDPIDGAVETLLSGTGVCR
DFAHLVVALLRALKVPARVVSVYAPGCAPMDFHAVAEAWVDGAWRVLDATGLAPRATLVRIATGRDASDVAFLDNHGGEI
VVHGVRVTASVDGPLPFDDNVRAVSVR
>WP 011595115.1 transglutaminase-like domain-containing protein [Rhodococcus jostii]
MKRHVSATLDIEVTDATSLEFKIAVARTPGSELSESLTFTLDGNRVEAREMVAEHGTRVHLLDSAPGSLRVEYSASVVGK
ADSPPVTDYDLSKYLRPSRYAEADKFFGFTGGEFNLSKPQPELLQDITSWVGSRLLYQAGSSRSTDSAVDTMLSGAGVCR
DFAHLTVALLRAVTIPARLVAVYAPGCDPMDFHAVVEAFVDDEWRVVDATRLAPRSALLRIATGRDAADTAFLDNHGGAI
TLENTVVTAVVDGEFPYDDYATPTSLT
>WP 009475021.1 transglutaminase-like domain-containing protein [Rhodococcus sp. JVH1]
MKRHVSATLDIEVTDATSLEFKIAVARTPGSELSESLTFTLDGSRVEAREMVAEHGTRVHLLDSAPGSLRVEYSASVVGK
ADSPPVTDYDLSKYLRPSRYAEADKFFGFTGGEFNLSKPQPELLQDITSWVGSRLLYQAGSSRSTDSAVDTMLSGAGVCR
DFAHLTVALLRAVTIPARLVAVYAPGCDPMDFHAVVEAFVDDEWRVVDATRLAPRSALLRIATGRDAADTAFLDNHGGAI
TLENTVVTAVVDGEFPYDDYATPTSLT
>WP 397055427.1 transglutaminase family protein [Nocardia sp. NPDC049526]
MKRDVSAHLDIGIAAPTTLEFQLAVARLPGLELDESLVFEQDGRTIRPQEIPGPHGTRIHKFATGTGNLRVHYSATVVGT
ATLEPASDYDIAVYLRPSRFAESDKMFGFAATEFDGNAAPAELAAEVTAWVRRRLRYVAGSSDPIDGAVETLLSGAGVCR
DFSHLVVALLRAVKVPARLAAVYAPGLYPMDFHSVAEAYIDGVWRAFDATGLAPRSSLVRIATGRDASDIAFMDNHGGEV
FVNSVWVNAIIDGYLPFDNGVDPVSIV
>WP 159923653.1 MULTISPECIES: transglutaminase-like domain-containing protein [unclassified Rhodococcus (in: high G+C Gram-positive bacteria)]
MKRHVSATLDIEVTDATSLEFKIAVARNPASELSESLTFTLDGDRIDAREILAEHGTRVHLLEVAPGSLHVEYSASVAGK
GDPPPVTDYDISKYLRPSRYAEADKFFGFTGGEFDLSKPKAELVQDITNWVGSRLLYQGGSSRSTDSAVDTMLSGAGVCR
DFAHLTVALLRAVTIPARLVAVYAPGCDPMDFHAVVEAFVDEQWRVVDPTQLAPRESLMRIATGRDAADTAFLDNHGGAI
TLENTVVTAVVDGEFPSDDYRTPTSLT
>WP 213576209.1 MULTISPECIES: transglutaminase-like domain-containing protein [Rhodococcus]
MKRHVSATLDIEVTDATSLEFKIAVARNPASELSESLTFTLDGDRIDAREILAEHGTRVHLLEVAPGSLHVEYSASVAGK
GDPPPVTDYDISKYLRPSRYAEADKFFGFTGGEFDLSKPRAELVQDITNWVGSRLLYQGGSSRSTDSAVDTMLSGAGVCR
DFAHLTVALLRAVTIPARLVAVYAPGCDPMDFHAVVEAFVDEQWRVVDPTQLAPRESLMRIATGRDAADTAFLDNHGGAI
TLENTVVTAVVDGEFPSDDYRTPTSLT
>WP 317765093.1 transglutaminase family protein [Rhodococcus oxybenzonivorans]
MKRHVSATLDIEVTDATSLEFKIAVARNPASELSESLTFTLDGDRIDAREILAEHGTRVHLLEVAPGSLHVEYSASVAGK
GDPPPVTDYDISKYLRPSRYAEADKFFGFTGGEFDLSKPKAELVQDITNWVGSRLLYQGGSSRSTDSAVDTMLSGAGVCR
DFAHLTVALLRAVTIPARLVAVYAPGCDPMDFHAVVEAFVDEQWRVVDPTQLAPRESLMRIATGRDAADTAFLDNHGGAI
TLENTVVTAVVDGKFPSDDYRTPTSLT
>WP 358275252.1 MULTISPECIES: transglutaminase-like domain-containing protein [unclassified Rhodococcus (in: high G+C Gram-positive bacteria)]
MKRHVSATLDIEVTDATSLEFKIAVARNPASELSESLTFTLGGDRIDAREILAEHGTRVHLLEVAPGSLHVEYSASVAGK
GDPPPITDYDISKYLRPSRYAEADKFFGFTGGEFDLSKPKAELVQDITNWVGSRLLYQGGSSRSTDSAVDTMLSGAGVCR
DFAHLTVALLRAVTIPARLVAVYAPGCDPMDFHAVVEAFVDEQWRVVDPTQLAPRESLMRIATGRDAADTAFLDNHGGAI
TLENTVVTAVVDGEFPSDDYRTPTSLT
>WP 378455957.1 MULTISPECIES: transglutaminase-like domain-containing protein [unclassified Rhodococcus (in: high G+C Gram-positive bacteria)]
MKRHVSATLDIEVTDATSLEFKIAVTRTPGSELSESLTFTLDGNRVEAREMLAEHGTRVHLLDTAPGSLHVEYSASVLGK
ADSPPVTDYDLSKYLRPSRYAEADKFFGFTGGEFNLSKPHPELLQDITTWVGSRLLYQAGSSRSTDSAVDTMLSGAGVCR
DFAHLTVALLRAVTIPARLVAVYAPGCDPMDFHAVVEAFVDGEWRVVDATRLAPRSALLRIATGRDAADTAFLDNHGGAI
TLESTVVTAVVDGEFPSDDYATPTSLT
>WP 164059878.1 MULTISPECIES: transglutaminase-like domain-containing protein [Rhodococcus]
MKRHVSATLDIEVTDATSLEFKIAVARTPGSELSESLTFTLDGNRVEAREMVAEHGTRVHLLDSAPGSLHVEYSASVLGK
ADSPPVTDYDLSKYLRPSRYAEADKFFGFTGGEFNLSKPHSELLQDITTWVGSRLLYQAGSSRSTDSAVDTMLSGAGVCR
DFAHLTVALLRAVTIPARLVAVYAPGCDPMDFHAVVEAFVDDEWRVVDATRLAPRSALLRIATGRDAADTAFLDNHGGAI
TLENTVVTAVVDGEFPYDDYATPTSLT
>WP 016882630.1 MULTISPECIES: transglutaminase-like domain-containing protein [unclassified Rhodococcus (in: high G+C Gram-positive bacteria)]
MKRHVSATLDIEVTDATSLEFKIAVARTPGSELSESLTFTLDGNRVEAREMLAEHGTRVHLLDSAPGSLRVEYSASVVGK
ADSPPVTDYDLSKYLRPSRYAEADKFFGFTGGEFNLSKPQPELQQDITSWVGSRLLYQAGSSRSTDSAVDTMLSGAGVCR
DFAHLTVALLRAVTIPARLVAVYAPGCDPMDFHAVVEAFVDDEWRVVDATRLAPRSALLRIATGRDAADTAFLDNHGGAI
TLENTVVTAVVDGEFPYDDYATPTSLT
>WP 283353738.1 transglutaminase-like domain-containing protein [Rhodococcus sp. IEGM 1305]
MKRHVSATLDIEVTDATSLEFKIAVARTPGSELSESLTFALDGNRVEAREMVAEHGTRVHLLDSAPGSLHVEYSASVLGK
ADSPPVTDYDLSKYLRPSRYAEADKFFGFTGGEFNLSKPHSELLQDITTWVGSRLLYQAGSSRSTDSAVDTMLSGAGVCR
DFAHLTVALLRAVTIPARLVAVYAPGCDPMDFHAVVEAFVDDEWRVVDATRLAPRSALLRIATGRDAADTAFLDNHGGAI
TLENTVVTAVVDGEFPYDDYATPTSLT
>WP 378683896.1 transglutaminase-like domain-containing protein [Nocardia sp. GCM10030253]
MKRDVSAQLDIAISGPTILEFQIAVARQSGIELTESLVIDLDGRTIVPQEILGPHGTRIHKFAVGTGALQVRYSATVLGT
AVPEPISDYDLAVYLRPSRFVESDKLLGFAGAEFSSGATHADLAATVSSWVGRRVRYVAGSSDPIDGAVETLLAGAGVCR
DFTHLLVALLRALKVPARLVSVYAPGLFPMDFHAVAEAYVDGTWRVLDATGLAPRSSLIRIATGRDASDAAFLDNHGGEV
YVNNMRVGATIDGYLPFDNGADQVSLW
>TQC41771.1 transglutaminase family protein [Rhodococcus sp. WS4]
MKRHVTATLDVEVTDATSLEFKIAVALTPGSELSESLTFTLDGNRVEAREMVAEHGTRVHLLDSPPGSLHVEYSASVVGK
ADSPPVTDYDLSKYLRPSRYAEADKFFGFTGGEFNLSKPHPELLQDITTWVGSRLLYQAGSSRSTDSAVDTMLSGAGVCR
DFAHLTVALLRAVTIPARLVAVYAPGCDPMDFHAVVEAFVDSEWRVVDATQLAPREALLRIATGRDAADTAFLDNHGGAI
TLENTVVTAVVDGEFPSDDYVTPTSLT
>WP 105415471.1 transglutaminase-like domain-containing protein [Rhodococcus opacus]
MKRHVSATLDIEVTDATSLEFKIAVARTPGSELSESLTFTLDGNRVEAREMVAEHGTRVHLLDSAPGSLHVEYSASVLGK
ADSPPVTDYDLSKYLRPSRYAEADKFFGFTGGEFNLSKPHPELLQDITTWVGSRLLYQAGSSRSTDSAVDTMLSGAGVCR
DFAHLTVALLRAVTIPARLVAVYAPGCDPMDFHAVVEAFVDDEWRVVDATRLAPRSALLRIATGRDAADTAFLDNHGGAI
TLENTVVTAVVDGEFPYDDYATPISLT
>WP 280780432.1 transglutaminase-like domain-containing protein [Rhodococcus opacus]
MKRHVSATLDIEVTDATSLEFKIAVARTPGSELSESLTFTLDGNRVEAREMVAEHGTRVHLLDSAPGSLHVEYSASVLGK
ADSPPVTDYDLSKYLRPSRYAEADKFFGFTGGEFNLSKPHPELLQDITTWVGSRLLYQAGSSRSTDSAVDTMLSGAGVCR
DFAHLTVALLRAVTIPARLVAVYAPGCDPMDFHAVVEAFVDDEWRVVDATRLAPRSALLRIATGRDAADTAFLDNHGGAI
TLENTVVTAVVDGEFPYDDYATPTSLT
>WP 412018179.1 transglutaminase-like domain-containing protein [Nocardia sp. KC 131]
MKRDVSVELDIAISGPTTLEFQIAVARQSGPELNESLVFELDGRTIVPQEILGPHGTRIHKFAAGTGGLQVRYSASVFGA
AVPEPVSGYDLAVYLRPSRFAESDKLLGFAATEFPSGATHANSAAAVSAWVGRRLRYVAGSSDPIDGAVDTLLSGAGVCR
DFTHLQVALLRALKVPARLVSVYAPGLFPMDFHAIAEAYVDGVWRAFDATGLAPRSSLVRIATGRDASDVAFLDNHGGEV
YVNNMRVGAVVDGHLPLDNGADPVSLW
>WP 073358885.1 transglutaminase-like domain-containing protein [Rhodococcus jostii]
MKRHVTATLDVEVTDATSLEFKIAVARTPGSELSESLTFSLDGHRVEAREMVAEHGTRVHLLDSPPGSLHVEYSASVVGK
ADSPPVTDYDLSKYLRPSRYAEADKFFGFTGGEFNLSKPHPELLQDITTWVGSRLLYQAGSSRSTDSAVDTMLSGAGVCR
DFAHLTVALLRAVTIPARLVAVYAPGCDPMDFHAVVEAFVDSEWRVVDATQLAPREALLRIATGRDAADTAFLDNHGGAI
TLENTVVTAVVDGEFPSDDYVTPTSLT
>MDT2006026.1 transglutaminase family protein [Rhodococcus opacus]
MKRHVTATLDVEVTDATSLEFKIAVARTPGSELSESLTFTLDGHRVDAREMVAEHGTRVHLLDSPPGSLHVEYSASVVGK
ADSPPVTDYDLSKYLRPSRYAEADKFFGFTGGEFNLSKPHPELLQDITTWVGSRLLYQAGSSRSTDSAVDTMLSGAGVCR
DFAHLTVALLRAVTIPARLVAVYAPGCDPMDFHAVVEAFVDSEWRVVDATQLAPREALLRIATGRDAADTAFLDNHGGAI
TLENTVVTAVVDGEFPSDDYVTPTSLT
>WP 244516468.1 transglutaminase-like domain-containing protein [Rhodococcoides kroppenstedtii]
MKRTVSAALEVTVTDPTSLEFQIAAARVPGLVIDEQLTFELDGRALAPVEITAEHGSRIHGFDCDRGHLSVRYRATVDGH
AEPPDVVDRDLSVYLRPSRYAESDTLTGFAAREFGHLRSDGEVLAAVTTWVARRLRYVPGSSDPIDGASDTLLAGAGVCR
DYTHLVVALLRARQIPARLVAVYAPGCDPMDFHAVAEACVDGVWRVVDATRLAPRQSLVRIATGRDAADTAFLDNHDGYL
TLDRLDVLAVVDGDLPVDDVTREVSIS
>WP 072680894.1 transglutaminase-like domain-containing protein [Rhodococcoides corynebacterioides]
MPERVVSAHLDLEVTDPTTLELQIAVAPLPGADVVDTLSITVDGEPAEVTEFAGSHGTRVHRLPVESGKVLVRYDATVTG
LADPAPTTELERATYLRPSRYAEADKFFGFAATEFGSIEDDADVVTAVANWVGARLSYVPGSSDPIDGAADTLLAGAGVC
RDYAHLVVAMLRALNVPARLVAVYAPGCDPMDFHAVVEAMVGDRWLVVDSTALAPRQTLVRIATGRDAADTAFLTNHRGA
MTLNSSEVTAVVTDGLPVDDGTEAVVLR
>WP 144288101.1 transglutaminase-like domain-containing protein [Rhodococcus sp. WB9]
MKRHVSATLDIEVTDATSLEFKIAVARTPGSELSESLTFTLDGNRVEAREMVAEHGTRVHLLDSEPGSLHVEYSASVAGK
ADSPPVTDYDLSKYLRPSRYAEADKFFGFTGGEFNLSKPHPELLQDITSWVGSRLLYQAGSSRSTDSAVDTMLSGAGVCR
DFAHLTVALLRAVTIPARLVAVYAPGCDPMDFHAVVEAFVDHEWRVVDATRLAPRSALLRIATGRDAADTAFLDNHGGAI
TLENTVVTAVVDGEFPSDDYATPTSLT
>WP 160100484.1 transglutaminase-like domain-containing protein [Rhodococcus sp. T7]
MKRHVTATLDIEVTDATSLEFKIAVARTPGSELSESLTFTLDGNPVEAREMVAEHGTRVHLLDSPRGSLHVEYAASVVGK
ADPPPVTDYDLSKYLRPSRYAEADKFFGFTGGEFNLSKPHPELLQDITTWVGSRLLYQAGSSRSTDSAVDTMLSGAGVCR
DFAHLTVALLRAVTIPARLAAVYAPGCDPMDFHAVVEAFVDSEWRVVDATRLAPRSALLRIATGRDAADTAFLDNHGGAI
TLENTVVTAVVDGEFPSDDYATPTSLT
>WP 167322525.1 transglutaminase-like domain-containing protein [Rhodococcoides kroppenstedtii]
MTERVVSARLDLEVTDPTTLELQIAVAPLPGADVVDTLSITVDGEPAEATEFAGSHGTRVHRLPVESGKVLVQYDATVTG
LADPAPTTELERAIYLRPSRYAEADKFFGFAATEFGSIEDDADVVTAVADWVGARLSYVPGSSDPIDGAADTLLAGAGVC
RDYAHLVVAMLRALNVPARLVAVYAPGCDPMDFHAVVEAMVGDRWLVVDSTALAPRQTLVRIATGRDAADTAFLTNYRGA
MTLNSSEVTAVVTEGLPVDDGREAVVLR
>WP 235606358.1 MULTISPECIES: transglutaminase-like domain-containing protein [Nocardiaceae]
MKRTVSAALEVTVTDPTSLEFQIAAARVPGLVIDEQLTFELDGRALAPVEITAEHGSRIHGFDCDRGHLSVRYRATVDGH
AEPPDVVDRDLSVYLRPSRYAESDTLTGFAAREFGHLRSDGEVLAAVTTWVARRLRYVPGSSDPIDGASDTLLAGAGVCR
DYTHLVVALLRARQIPARLVAVYAPGCDPMDFHAVAEACIDGVWRVVDATRLAPRQSLVRIATGRDAADTAFLDNHDGYL
TLDRLDVLAVVDGDLPVDDVTREVSIS
>WP 120660453.1 MULTISPECIES: transglutaminase-like domain-containing protein [Rhodococcus]
MKRHVSATLDIEVTDATSLEFKIAVARTPGSELSESLMFTLDGHRVEAREMVAEHGTRVHLLDSEPGSLHVEYSASVAGK
ADSPPVTDYDLSKYLRPSRYAEADKFFGFTGGEFNLSKPHPELLQDITSWVGSRLLYQAGSSRSTDSAVDTMLSGAGVCR
DFAHLTVALLRAVTIPARLVAVYAPGCDPMDFHAVVEAFVDHEWRVVDATRLAPRSALLRIATGRDAADTAFLDNHGGAI
TLENTVVTAVVDGEFPSDDYATPTSLT
>WP 068363415.1 transglutaminase-like domain-containing protein [Rhodococcoides kroppenstedtii]
MTERVVSARLDLEVTDPTTLELQIAVAPLPGADVVDTLSITVDGEPAEVTEFAGSHGTRVHRLPVKSGKVLVQYDATVTG
LADPAPTTELERAIYLRPSRYAEADKFFGFAATEFGSIEDDADVVTAVADWVGARLSYVPGSSDPIDGAADTLLAGAGVC
RDYAHLVVAMLRALNVPARLVAVYAPGCDPMDFHAVVEAMVGDRWLVVDSTALAPRQTLVRIATGRDAADTAFLTNYRGA
MTLNSSEVTAVVTEGLPVDDGREAVVLR
>MBT1190628.1 transglutaminase family protein [Rhodococcoides kroppenstedtii]
MKRTVSAALEVTVTDPTSLEFQIAAARVPGLVIDEQLTFELDGRALAPVEITAEHGSRIHGFDCDRGHLSVRYRATVDGH
AEPPDVVDRDLSVYLRPSRYAESDTLTGFAAREFGHLRSDGEVLAAVTTWVARRLRYVPGSSDPIDGASDTLLAGAGVCR
DYTHLVVALLRARQIPARLVGVYAPGCDPMDFHAVAEACIDGVWRVVDATRLAPRQSLVRIATGRDAADTAFLDNHDGYL
TLDRLDVLAVVDGDLPVDDVTREVSIS
>WP 271212677.1 transglutaminase-like domain-containing protein [Rhodococcus wratislaviensis]
MKRHVSATLDIEVTDATSLEFKIAVARTPGSELSESLTFTLDGHRVEAREMVAEHGTRVHLLDSEPGSLHVEYSASVAGK
ADSPPVTDYDLSKYLRPSRYAEADKFFGFTGGEFNLSKPHPELLQDITSWVGSRLLYQAGSSRSTDSAVDTMLSGAGVCR
DFAHLTVALLRAVTIPARLAAVYAPGCDPMDFHAVVEAFVDDEWRVVDATRLAPRSALLRIATGRDAADTAFLDNHGGAI
TLENTVVTAVVDGEFPSDDYATPTSLT
>WP 222675087.1 transglutaminase-like domain-containing protein [Rhodococcoides kroppenstedtii]
MTERVVSARLDLEVTDPTTLELQIAVAPLPGADVVDTLSITVDGEPAEVTEFAGSHGTRVHRLPVESGKVLVQYDATVTG
LADPAPTTELERAIYLRPSRYAEADKFFGFAATEFGSIEDDADVVTAVADWVGARLSYVPGSSDPIDGAADTLLAGAGVC
RDYAHLVVAMLRALNVPARLVAVYAPGCDPMDFHAVVEAMVGDRWLVVDSTALAPRQTLVRIATGRDAADTAFLTNYRGA
MTLKSSEVTAVVTEGLPVDDGREAVVLR
>WP 317756094.1 transglutaminase-like domain-containing protein [Rhodococcoides kroppenstedtii]
MASVNRTVSAALEVTVTDPTSLEFQIAAARVPGLVIDEQLTFELDGRALAPVEITAEHGSRIHGFDCDRGHLSVRYRATV
DGHAEPPDVVDRDLSVYLRPSRYAESDTLTGFAAREFGHLRSDAEVLAAVTTWVARRLRYVPGSSDPIDGASDTLLAGAG
VCRDYTHLVVALLRARQIPARLVAVYAPGCDPMDFHAVAEACVDGVWRVVDATRLAPRQSLVRIATGRDAADTAFLDNHD
GYLTLDRLDVLAVVDGDLPVDDVTREVSIS
>WP 061041953.1 MULTISPECIES: transglutaminase-like domain-containing protein [unclassified Rhodococcus (in: high G+C Gram-positive bacteria)]
MKRHVSATLDIEVTDATSLEFKIAVARTPGSELSESLTFTLDGNRVEAREMVAEHGTRVHLLDSEPGSLHVEYSASVAGK
ADSPPVTDYDLSKYLRPSRYAEADKFFGFTGGEFNLSKPHPELLQDITTWVGSRLLYQAGSSRSTDSAVDTMLSGAGVCR
DFAHLTVALLRAVTIPARLVAVYAPGCDPMDFHAVVEAFVDHEWRVVDATRLAPRSALLRIATGRDAADTAFLDNHGGAI
TLENTVVTAVVDGEFPSDDYATPTSLT
>WP 377381808.1 transglutaminase-like domain-containing protein [Rhodococcoides kroppenstedtii]
MTERVVSARLDLEVTDPTTLELQIAVAPLPGADVVDTLSITVDGEPAEVTEFAGSHGTRVHRLPVESGKVLVQYDATVTG
LADPAPTTELERAIYLRPSRYAEADKFFGFAATEFGSIEDDADVVTAVADWVGARLSYVPGSSDPIDGAADTLLAGAGVC
RDYAHLVVAMLRALNVPARLVAVYAPGCDPMDFHAVVEAMVGDRWLVVDSTALAPRQTLVRIATGRDAADTAFLTNYRGA
MTLNSSEVTAVVTEGLPVDDGREAVVLR
>WP 054247131.1 transglutaminase-like domain-containing protein [Rhodococcus opacus]
MKRHVSATLDIEVTDATSLEFKIAVARTPGSELSESLMFTLDGHRVEAREMVAEHGTRVHLLDSEPGSLHVEYSASVAGK
ADSPPVTDYDLSKYLRPSRYAEADKFFGFTGGEFNLSKPHPELLQDITTWVGSRLLYQAGSSRSTDSAVDTMLSGAGVCR
DFAHLTVALLRAVTIPARLVAVYAPGCDPMDFHAVVEAFVDHEWRVVDATRLAPRSALLRIATGRDAADTAFLDNHGGAI
TLENTVVTAVVDGEFPSDDYATPTSLT
>HYJ56225.1 transglutaminase family protein [Mycobacterium sp.]
MKRDVGAELDVDITAPTTLEFQIAVAPQPGARVTESLTFVLNGKEIPLADIQEISGDHGNRIHTFDVKEGNLKVSYSATV
VGQTEPAPLRDIDLSTYLRPSRYAEADKFFGFAATEFGEFADSSTLLEKVSSWVGTRLSYVPGSSDPIDGAADTLLAGTG
VCRDYAHLVIALLRAVNVPARLVSVYAPGCQPMDFHAVAEAFVDGQWRV
>WP 377373951.1 transglutaminase-like domain-containing protein [Rhodococcoides kroppenstedtii]
MTERVVSARLDLEVTDPTTLELQIAVAPLPGADVVDTLSITVDGEPAEVTEFAGSHGTRVHRLPVESGKVLVKYDATVTG
LADPAPTTELERAIYLRPSRYAEADKFFGFAATEFGSIEDDADVVTAVADWVGARLSYVPGSSDPIDGAADTLLAGAGVC
RDYAHLVVAMLRALNVPARLVAVYAPGCDPMDFHAVVEAMVGDRWLVVDSTALAPRQTLVRIATGRDAADTAFLTNYRGA
MTLNSSEVTAVVTEGLPVDDGREAVVLR
>WP 007297210.1 MULTISPECIES: transglutaminase-like domain-containing protein [Rhodococcus]
MKRHVSATLDIEVTDATSLEFKIAVARTPGSELSESLTFTLDGHRVDAREMLAEHGTRVHLLDSEPGSLHVEYSASVAGK
ADSPPVTDYDLSKYLRPSRYAEADKFFGFTGGEFNLSKPHPELLQDITSWVGSRLLYQAGSSRSTDSAVDTMLSGAGVCR
DFAHLTVALLRAVTIPARLVAVYAPGCDPMDFHAVVEAFVDHEWRVVDATRLAPRSALLRIATGRDAADTAFLDNHGGAI
TLENTVVTAVVDGEFPSDDYATPTSLT
>WP 315771637.1 transglutaminase-like domain-containing protein [Rhodococcoides kroppenstedtii]
MTERVVSARLDLEVTDPTTLELQIAVAPLPGADVVDTLSITVDGEPAEVTEFAGSHGTRVHRLPVESGEVLVLYDATVTG
LADPAPTTELERAIYLRPSRYAEADKFFGFAATEFGSIEDDADVVTAVADWVGARLSYVPGSSDPIDGAADTLLAGAGVC
RDYAHLVVAMLRALNVPARLVAVYAPGCDPMDFHAVVEAMVGGRWLVVDSTALAPRQTLVRIATGRDAADTAFLTNYRGA
MTLNSSEVTAVATEGLPVDDGREAVVLR
>WP 068103483.1 MULTISPECIES: transglutaminase-like domain-containing protein [Nocardiaceae]
MTERVVSSRLDLEVTDPTTLELQIAVAPLPGADVVDTLSITVDGEPAEVTEFAGSHGTRVHRLPVESGKVLVQYDATVTG
LADPAPTTELERAIYLRPSRYAEADKFFGFAATEFGSIEDDADVVTAVADWVGARLSYVPGSSDPIDGAADTLLAGAGVC
RDYAHLVVAMLRALNVPARLVAVYAPGCDPMDFHAVVEAMVGDRWLVVDSTALAPRQTLVRIATGRDAADTAFLTNYRGA
MTLNSSEVTAVVTEGLPVDDGTEAVVLR
>WP 025433208.1 MULTISPECIES: transglutaminase-like domain-containing protein [Rhodococcus]
MKRHVSATLDIEVTDATSLEFKIAVARTPGSELSESLTFTLDGHRVEAREMVAEHGTRVHLLDSEPGSLHVEYSASVAGK
ADSPPVTDYDLSKYLRPSRYAEADKFFGFTGGEFNLSKPHPELLQDITTWVGSRLLYQAGSSRSTDSAVDTMLSGAGVCR
DFAHLTVALLRAVTIPARLVAVYAPGCDPMDFHAVVEAFVDHEWRVVDATRLAPRSALLRIATGRDAADTAFLDNHGGAI
TLENTVVTAVVDGEFPSDDYATPTSLT
>MEN0134384.1 transglutaminase family protein [Rhodococcus sp. (in: high G+C Gram-positive bacteria)]
MKRHVTATLDIEVTDATSLEFKIAVARTPGSELSESLSFTLDGNPVEAREMVAEHGTRVHLLDSRRGSLHVEYSASVLGK
ADSPPVTDYDLSKYLRPSRYAEADKFFGFTGGEFNLSKPHPELLQDITTWVGSRLLYQAGSSRSTDSAVDTMLSGAGVCR
DFAHLTVALLRAVTIPARLAAVYAPGCDPMDFHAVVEAFVDGEWRVVDATRLAPRSALLRIATGRDAADTAFLDNHGGAI
TLENTVVTAVVDGEFPSDDYSTPTSLT
>EHI40336.1 transglutaminase [Rhodococcus opacus PD630]
MMKRHVSATLDIEVTDATSLEFKIAVARTPGSELSESLTFTLDGHRVEAREMVAEHGTRVHLLDSEPGSLHVEYSASVAG
KADSPPVTDYDLSKYLRPSRYAEADKFFGFTGGEFNLSKPHPELLQDITTWVGSRLLYQAGSSRSTDSAVDTMLSGAGVC
RDFAHLTVALLRAVTIPARLVAVYAPGCDPMDFHAVVEAFVDHEWRVVDATRLAPRSALLRIATGRDAADTAFLDNHGGA
ITLENTVVTAVVDGEFPSDDYATPTSLT
>WP 124391111.1 transglutaminase-like domain-containing protein [Rhodococcus wratislaviensis]
MKRHVTATLDIEVTDATSLEFKIAVARTPGSELSESLTFTLDGNPVEAREIVAEHGTRVHLLDSPRGSLHVEYSASVVGK
ADSPPVTDYDLSKYLRPSRYAEADKFFGFTGGEFNLSKPHPELLQDITTWVGSRLLYQAGSSRSTDSAVDTMLSGAGVCR
DFAHLTVALLRAVTIPARLAAVYAPGCDPMDFHAVVEAFVDSQWRVVDATRLAPRSALLRIATGRDAADTAFLDNHGGAI
TLENTVVTAVVDGEFPSDDYATPTSLT
>WP 005264072.1 transglutaminase-like domain-containing protein [Rhodococcus opacus]
MKRHVSATLDIEVTDATSLEFKIAVARTPGSELSESLTFTLDGHRVEAREMVAEHGTRVHLLDSEPGSLHVEYSASVAGK
ADSPPVTDYDLSKYLRPSRYAEADKFFGFTGGEFNLSKPHPELLQDITSWVGSRLLYQAGSSRSTDSAVDTMLSGAGVCR
DFAHLTVALLRAVTIPARLAAVYAPGCDPMDFHAVVEAFVDHEWRVVDATRLAPRSALLRIATGRDAADTAFLDNHGGAI
TLENTVVTAVVDGEFPSDDYATPTSLT
>WP 268789602.1 transglutaminase-like domain-containing protein [Rhodococcus sp. JS3073]
MKRHVSATLDIAVTDATSLEFKIAVARTPGSELSESLTFTLDGNRVEAREMVAEHGTRVHLLDSKSGSLHVEYSASVAGK
ADSPPVTDYDLSKYLRPSRYAEADKFFGFTGGEFNLSKPHPELLQDITTWVGSRLLYQAGSSRSTDSAVDTMLSGAGVCR
DFAHLTVALLRAVTIPARLVAVYAPGCDPMDFHAVVEAFVDDEWRVVDATRLAPRSALLRIATGRDAADTAFLDNHGGAI
TLENTVVTAVVDGEFPSDDYATPTSLT
>WP 068364062.1 transglutaminase-like domain-containing protein [Rhodococcoides kroppenstedtii]
MASVKRTVSAALEVTVTDPTSLEFQIAAARVPGLVIDEQLTFELDGRALAPVEITAEHGSRIHGFDCDRGHLSVRYRATV
DGHAEPPDVVDRDLSVYLRPSRYAESDTLTGFAAREFGHLRSDGEVLAAVTTWVARRLRYVPGSSDPIDGASDTLLAGAG
VCRDYTHLVVALLRARQIPARLVAVYAPGCDPMDFHAVAEACVDGVWRVVDATRLAPRQSLVRIATGRDAADTAFLDNHD
GYLTLDRLDVLAVVDGDLPVDDVTREVSIS
>WP 317755507.1 transglutaminase-like domain-containing protein [Rhodococcoides kroppenstedtii]
MTERVVSARLDLEVTDPTTLELQIAVAPLPGADVVDTLSITVDGEPAEVTEFAGSHGTRVHRLPVESGKVLVQYDATVTG
LADPAPTTELERAIYLRPSRYAEADKFFGFAATEFGSIEDDADVVTAVANWVGARLSYVPGSSDPIDGAADTLLAGAGVC
RDYAHLVVAMLRALNVPARLVAVYAPGCDPMDFHAVVEAMVGDRWLVVDSTALAPRQTLVRIATGRDAADTAFLTNYRGA
MTLNSSEVTAVATEGLPVDDGREAVVLR
>WP 247250812.1 transglutaminase-like domain-containing protein [Rhodococcus opacus]
MKRHVSATLDIEVTDATSLEFKIAVARTPGSELSESLTFTLDGNRVEAREMLAEHGTRVHLLDSEPGSLHVEYSASVAGK
ADSPPVTDYDLSKYLRPSRYAEADKFFGFTGGEFNLSKPHPELLQDITSWVGSRLLYQAGSSRSTDSAVDTMLSGAGVCR
DFAHLTVALLRAVTIPARLAAVYAPGCDPMDFHAVVEAFVDDEWRVVDATRLAPRSALLRIATGRDAADTAFLDNHGGSI
TLENTVVTAVVDGEFPSDDYATPTSLT
>WP 206009770.1 transglutaminase-like domain-containing protein [Rhodococcus pseudokoreensis]
MKRHVTATLDIEVTDATSLEFKIAVARTPGSELSESLKFTLDGNPVEAREMLAEHGTRVHLLDSPRGSLHVEYAASVVGK
SDSPPVTDYDLSKYLRPSRYAEADKFFGFTGGEFNLSKPHPELLQDITTWVGSRLLYQAGSSRSTDSAVDTMLSGAGVCR
DFAHLTVALLRAVTIPARLAAVYAPGCDPMDFHAVVEAFVDSEWRVVDATRLAPRSALLRIATGRDAADTAFLDNHGGAI
TLENTVVTAVVDGEFPSDDYATPTSLT
>WP 167322750.1 transglutaminase-like domain-containing protein [Rhodococcoides kroppenstedtii]
MASVKRTVSAALEVTVTDPTSLEFQIAAARVPGLVIDEQLTFELDGRALAPVEITAEHGSRIHGFDCDRGHLSVRYRATV
DGHAEPPDVVDRDLSVYLRPSRYAESDTLTGFAAREFGHLQSDGEVLAAVTTWVARRLRYVPGSSDPIDGASDTLLAGAG
VCRDYTHLVVALLRARQIPARLVAVYAPGCDPMDFHAVAEACIDGVWRVVDATRLAPRQSLVRIATGRDAADTAFLDNHD
GYLTLDRLDVLAVVDGDLPVDDVTREVSIS
>WP 037230969.1 transglutaminase-like domain-containing protein [Rhodococcus wratislaviensis]
MKRHVSATLDIAVTDATSLEFKIAVARTPGSELSESLTFTLDGDRVEAREMVAEHGTRVHLLDSKPGSLHVEYSASVAGK
ADSPPVTDYDLSKYLRPSRYAEADKFFGFTGGEFNLSKPHPELLQDITTWVGSRLLYQAGSSRSTDSAVDTMLSGAGVCR
DFAHLTVALLRAVTIPARLVAVYAPGCDPMDFHAVVEAFVDDEWRVVDATRLAPRSALLRIATGRDAADTAFLDNHGGAI
TLENTVVTAVVDGEFPSDDYATPTSLT
>WP 005573890.1 transglutaminase-like domain-containing protein [Rhodococcus opacus]
MKRHVSATLDIEVTDATSLEFKIAVARTPGSELSESLTFTLDGHRVEAREMVAEHGTRVHLLDSEPGSLHVEYSASVAGK
ADSPPVTDYDLSKYLRPSRYAEADKFFGFTGGEFNLSKPHPELLQDITTWVGSRLLYQAGSSRSTDSAVDTILSGAGVCR
DFAHLTVALLRAVTIPARLVAVYAPGCDPMDFHAVVEAFVDHEWRVVDATRLAPRSALLRIATGRDAADTAFLDNHGGAI
TLENTVVTAVVDGEFPSDDYATPTSLT
>WP 068104363.1 transglutaminase-like domain-containing protein [Rhodococcoides kroppenstedtii]
MASVKRTVSAALEVTVTDPTSLEFQIAAARVPGLVIDEQLTFELDGRALAPVEITAEHGSRIHGFDCDRGHLSVRYRATV
DGHAEPPDVVDRDLSVYLRPSRYAESDTLTGFAAREFGHLRSDGEVLAAVTTWVARRLRYVPGSSDPIDGASDTLLAGAG
VCRDYTHLVVALLRARQIPARLVAVYAPGCDPMDFHAVAEACIDGVWRVVDATRLAPRQSLVRIATGRDAADTAFLDNHD
GYLTLDRLDVLAVVDGDLPVDDVTREVSIS
>WP 112302521.1 MULTISPECIES: transglutaminase-like domain-containing protein [Rhodococcus]
MKRHVSATLDIAVTDATSLEFKIAVARTPGSELSESLTFTLDGNRVEAREMVAEHGTRVHLLDSEPGSLHVEYSASVAGK
ADSPPVTDYDLSKYLRPSRYAEADKFFGFTGGEFNLSKPHPELLQDITTWVGSRLLYQAGSSRSTDSAVDTMLSGAGVCR
DFAHLTVALLRAVTIPARLVAVYAPGCDPMDFHAVVEAFVDDEWRVVDATRLAPRSALLRIATGRDAADTAFLDNHGGAI
TLENTVVTAVVDGEFPSDDYATPTSLT
>WP 185727800.1 MULTISPECIES: transglutaminase-like domain-containing protein [unclassified Rhodococcus (in: high G+C Gram-positive bacteria)]
MKRHVTATLDIEVTDTTSLEFKIAVARTPGAELSESLTFTHDGDRVEAREILAENGTRVHLLNSPPGSLHVEYSASVVGK
ADSPPVTDYDLSKYLRPSRYAEADKFFGFTGGEFNLSKPHPELLQDITTWVGSRLLYQPGSSRSTDSAVDTMLSGAGVCR
DFAHLTVALLRAVTIPARLVAVYAPGCDPMDFHAVVEAFVEDEWRVVDATRLAPREALLRIATGRDAADTAFLDNHGGAI
TLENTVVTAVVDGEFPSDDYVTPTSLT
>WP 250851082.1 transglutaminase-like domain-containing protein [Rhodococcoides kroppenstedtii]
MASVKRTVSAALEVTVTDPTSLEFQIAAARVPGLVIDEQLTFELDGRALAPVEITAEHGSRIHGFDCDRGHLSVRYRATV
DGHAEPPDVVDRDLSVYLRPSRYAESDTLTGFAAREFGHLRSDGEVLAAVTTWVARRLRYVPGSSDPIDGASDTLLAGAG
VCRDYTHLVVALLRARQIPARLVGVYAPGCDPMDFHAVAEACIDGVWRVVDATRLAPRQSLVRIATGRDAADTAFLDNHD
GYLTLDRLDVLAVVDGDLPVDDVTREVSIS
>WP 219459397.1 transglutaminase-like domain-containing protein [Rhodococcus sp. USK10]
MKRHVTATLDIEVTDATSLEFKIAVARTPGSELSESLKFTLDGSPVEAREIVAEHGTRVHLLDSPRGSLHVEYAASVVGK
ADSPPVTDYDLSKYLRPSRYAEADKFFGFTGGEFNLSKPHPELLQDITTWVGSRLLYQARSSRSTDSAVDTMLSGAGVCR
DFAHLTVALLRAVTIPARLAAVYAPGCDPMDFHAVVEAFVDSQWRVVDATRLAPRSALLRIATGRDAADTAFLDNHGGAI
TLENTVVTAVVDGEFPSDDYATPTSLT
>WP 068144814.1 transglutaminase-like domain-containing protein [Rhodococcoides corynebacterioides]
MASVKRTVSAALEVTVTDPTSLEFQIAAARVPGLVIDEQLTFELDGRALAPVEITAEHGSRIHGFDCDRGRLSVRYRATV
DGHAEPPDVVDRDLSVYLRPSRYAESDTLTGFAAREFGHLESDGEVLAAVTAWVARRLRYVPGSSDPIDGASDTLLAGAG
VCRDYTHLVVALLRARQIPARLVAVYAPGCDPMDFHAVAEACVDGVWRVVDATRLAPRQSLVRIATGRDAADTAFLDNHD
GYLTLDRLDVLAVVEGDLPVDDVTREVSIS
>NIL80832.1 hypothetical protein [Rhodococcoides kroppenstedtii]
MTLSDDIVTYDNFDSQGSVERPSTSARTDSIAPVTNPGTMASVKRTVSAALEVTVTDPTSLEFQIAAARVPGLVIDEQLT
FELDGRALAPVEITAEHGSRIHGFDCDRGHLSVRYRATVDGHAEPPDVVDRDLSVYLRPSRYAESDTLTGFAAREFGHLQ
SDGEVLAAVTTWVARRLRYVPGSSDPIDGASDTLLAGAGVCRDYTHLVVALLRARQIPARLVAVYAPGCDPMDFHAVAEA
CIDGVWRVVDATRLAPRQSLVRIATGRDAADTAFLDNHDGYLTLDRLDVLAVVDGDLPVDDVTREVSIS
>WP 397238989.1 transglutaminase family protein [Nocardia sp. NPDC052566]
MKRDLSAQLDIAVTGPTTLEFQIAAARQPGLDVRESLTFALDGRAITPQEIIGPHGSRIHKFACGTGNLQVSYGATVFGN
AMRELVSDYDLAVYLRPSRFAESDKLLGYVMTEFPTGASHAELAAQVSSWVGRRLRYVTGSSDPTDGAVETLLSGTGVCR
DFAHLVVALLRAVKVPARLASVYAPGCVPMDFHTVVEAYVEGTWRAFDATRLAPRSTMVRIATGRDASDVAFLDNHGGDI
IVNSMWVNAIVEGPLPFDDHHSPLSVW
>WP 210460624.1 transglutaminase-like domain-containing protein [Rhodococcus opacus]
MKRHVSATLDIEVTDATSLEFKIAVARTPGSELSESLTFTLDGHRVEAREMVAEHGTRVHLLNSEPGSLHVEYSASVAGK
ADSPPVTDYDLSKYLRPSRYAEADKFFGFTGGEFNLSKPHPELLQDITTWVGSRLLYQAGSSRSTDSAVDTMLSGAGVCR
DFAHLTVALLRAVTIPARLVAVYAPGCDPMDFHAVVEAFVDHEWRVVDATRLAPRSALLRIATGRDAADTAFLDNHGGAI
TLENTVVTAVVDGEFPSDDYATPTSLT
>WP 222686050.1 transglutaminase-like domain-containing protein [Rhodococcoides corynebacterioides]
MTERVVSAHLDLDVTAPTTLELQIAVAPLPGADVVDTLSVTVDGEPAEVTEFSGSHGTRVHRLPVESGKVLVQYDATVTG
RTVPAPTTELERAIYLRPSRYAEADKFFGFAATEFGRIQDDADVVSAVGDWVGARLSYVPGSSDPIDGAADTLLAGAGVC
RDYAHLVVAMLRALNVPARLVAVYAPGCDPMDFHAVVEAMVGDRWLVVDSTALAPRQSLVRIATGRDAADTAFLTHYRGA
MTLNSSEVTAVVTGGLPVDDGKEPVVLL
>AMY21075.1 hypothetical protein A3Q40 03724 [Rhodococcus sp. PBTS 1]
MTLPDDIVTYDNFDSQGSVDRPSTSARTDSIAPVTNPGTMASVKRTVSAALEVTVTDPTSLEFQIAAARVPGLVIDEQLT
FELDGRALAPVEITAEHGSRIHGFDCDRGHLSVRYRATVDGHAEPPDVVDRDLSVYLRPSRYAESDTLTGFAAREFGHLR
SDGEVLAAVTTWVARRLRYVPGSSDPIDGASDTLLAGAGVCRDYTHLVVALLRARQIPARLVAVYAPGCDPMDFHAVAEA
CIDGVWRVVDATRLAPRQSLVRIATGRDAADTAFLDNHDGYLTLDRLDVLAVVDGDLPVDDVTREVSIS
>WP 087559149.1 transglutaminase-like domain-containing protein [Rhodococcus sp. NCIMB 12038]
MKRHVTATLDIEVTDATSLEFKIAVARTPGSGLSESLAFTLDGNPVEAREMVAEHGTRVHLLDSPRGSLHVEYSASVVGK
ADPPPVTDYDLSKYLRPSRYAEADKFFGFTGGEFNLSKPHPELLQDITTWVGSRLLYQAGSSRSTDSAVDTMLSGAGVCR
DFAHLTVALLRAVTIPARLAAVYAPGCDPMDFHAVVEAFVDSEWRVVDATRLAPRSALLRIATGRDAADTAFLDNHGGAI
TLENTVVTAVVDGEFPSDDYSTPTSLT
>WP 197494476.1 MULTISPECIES: transglutaminase-like domain-containing protein [Gordonia]
MSSSPLTLPRDVSATMSISVTAPTELEMQIAVAKMPGIELDEKLVVAVNGDEITPEEIIDPHGGRIHRLNVESGVVAVNY
TASVTAPADPVAVAPTDRSMYLRPSRYAECDKFFGFAAGQFDASLPAGELLDQVTAFVEDRLDYIPGASDPIDGAVDTLL
AGAGVCRDYAHLVVALLRALNIPARLVAVYAPGCDPMDFHAVAEALIEGQWVVVDATKLSPRQSLVRIATGRDAADTAFL
DNHNGSISLDNYQVMATVRGELPIDSGKERISIR
>WP 214502882.1 transglutaminase-like domain-containing protein [Rhodococcoides kroppenstedtii]
MTERVVSSRLDLEVTDPTTLELQIAVAPLPGADVVDTLSITVDGEPAEVTEFAGSHGTRVHRLPVESGKVLVQYDATVTG
LADPAPTTELERAIYLRPSRYAEADKFFGFAATEFGSIEDDADVVTAVADWLGARLSYVPGSSDPIDGAADTLLAGAGVC
RDYAHLVVAMLRALNVPARLVAVYAPGCDPMDFHAVVEAMVGSRWLVVDSTALAPRQTLVRIATGRDAADTAFLTNYRGA
MTLNSSEVTAVATEGLPVDDGREAVVLR
>WP 379067976.1 transglutaminase-like domain-containing protein [Nocardia sp. NPDC057440]
MKRDVSAQLDIAVSGPTTLEFQIAVARQPGIELTESLVFDLDGRTMAAREILGPHGTRIHKFDVGTGALQVRYSATVLGT
AMAEPMSDYDLAVYLRPSCFVESDKLLGFVAAEFPSGATPADLAALVSSWVARRVRYVAGSSDPIDGAVETLLAGAGVCR
DFTHLLVALLRALKVPARLVSVYAPGLFPMDFHAVAEAYIDGGWRVLDATHLAPRMSLIRIATGRDAADAAFLDNHGGEV
YVSNMQVSATIDGYLPFDNGTDPVTLW
>WP 012689275.1 transglutaminase-like domain-containing protein [Rhodococcus opacus]
MKRHVTATLDIEVTDATSLEFKIAVARTPGSELSESLMFTLDGNPVEAREMVAEHGTRVHLLDSPRGSLHVEYSASVLGK
ADSPPVTDYDLSKYLRPSRYAEADKFFGFTGGEFNLSKPHPELLQDITTWVGSRLLYQAGSSRSTDSAVDTMLSGAGVCR
DFAHLTVALLRAVTIPARLAAVYAPGCDPMDFHAVVEAFVDDEWRVVDATRLAPRSALLRIATGRDAADTAFLDNHGGAI
TLENTVVTAVVDGEFPSDDYSTPTSLT
>WP 225058145.1 transglutaminase-like domain-containing protein [Nocardia sp. alder85J]
MKRDVSTSLDIEVQAPTTLEFQITVARQEGLEVIEDLSFELDGRSIVPWEICGPHGTRIHRFDCGSGNLRARYEASVLGT
AFAVPASDYDLSVYLRPSRYAESDKFLGFAATEFGYVTSADLPLAVSNWVGSRIRYVAGSSDPIDGAAETLLSGAGVCRD
FAHLVVALLRALNVPARLVAVYAPQCVPMDFHAVAEVYHEGVWRVVDATGLAPRLTMVRIATGRDASDVAFLDNHGGDII
LTSMSVMASADGPPALESSADWISIW
>WP 162321158.1 transglutaminase-like domain-containing protein [Nesterenkonia haasae]
MLMMPRDVSSTLEVEVTARTELEFQIAVAQLPGLTIDESLHMVLGDQRLTPDEIPAGCGGRIHRLQVGPGRLTVQYRARI
EGQAEPLKAQEYDRSRFLRPSRYAECDKFYGFVAGQFDLSRSIEQKIMDVSDFVAARLSYVPGSSDPIDGATDTLLAGAG
VCRDYAHLVVALLRAMHIPARLVAVYAPGCDPMDFHAVAEAIVDGEWVAVDPTWLAPRQSLVRIATGRDAADTAFLDNHD
GGIILESAVVTATVDGDLPIDQNADLIPIR
>WP 222684341.1 transglutaminase-like domain-containing protein [Rhodococcoides corynebacterioides]
MKRIVSADLDVTVSDPSTLEFQIAAARMPGLVIDERLTVELDGRALAPAEITAEHGSRIHTFDCDRGRLVVRYRATVDGH
AEPPDVVDRDLSVYLRPSRYAESDTLTGFAATEFGHLDSDAEVLAAVTGWVARRLKYVPGSSDPIDGASDTLLAGAGVCR
DYTHLVVALLRARQIPARLVAVYAPGCDPMDFHAVAEACVDGVWRVVDATRLAPRGSLVRIATGRDAADTAFLDNHDGYL
TLDRLQVGAIVDGDLPVDDITREVSIS
>WP 197501272.1 MULTISPECIES: transglutaminase-like domain-containing protein [Gordonia]
MSSSPLTLPRDVSATMSISVTAPTELEMQIAVARMPGLELDEKLVVAVNGDEITPEEIIDPHGGRIHRLNVESGVVAVNY
TAAVTAPADPVAVAPTDRSMYLRPSRYAECDKFFGFAAGQFDASLPAGELLDHVTAFVEDRLDYIPGASDPIDGAVDTLL
AGAGVCRDYAHLVVALLRALNIPARLVAVYAPGCDPMDFHAVAEALIEGQWVVVDATKLSPRQSLVRIATGRDAADTAFL
DNHNGSISLDNYQVMATVRGELPIDDGKERISIR
>WP 325693099.1 transglutaminase family protein, partial [Mycobacterium sp.]
MPSWRHHKDGGHGVATSTASREVGAQIDVEVTAPTTLEFQVAVAHQPGLEVRESLAITFNGKPLQPLEIIGPHDTRIHSV
DVGEGAVSLSYSATVSGEAQPAPVREIDLVTYLRPSRYAESDKFFGFAATEFGRYADSATVLERVSSWVGTRLDYVPGSS
DPIDGAADTLLAGAGVCRDYAHLVIAMLRALYVPARLAAVYAPGCEPMDFHAVAEAFVEGEWRVVDATCLAPRQSMVRIA
T
>WP 378432329.1 transglutaminase-like domain-containing protein [Rhodococcus sp. NPDC057014]
MKRHVTATLDIEVTDPTSLEFKIAVARTPGSELSESLTFTLDGNPVEAREMVAEHGTRVHLLDSPRGSLHVEYSASVVGK
ADSPPVTDYDLSKYLRPSRYAEADKFFGFTGGEFNLSKPHPELLQDITTWVGSRLLYQAGSSRSTDSAVDTMLSGAGVCR
DFAHLTVALLRAVTIPARLAAVYAPGCDPMDFHAVVEAFVDSEWRVVDATRLAPRSALLRIATGRDAADTAFLDNHGGAI
TLENTVVTAVVDGEFPSDDYATPTSLT
>WP 072947678.1 transglutaminase-like domain-containing protein [Rhodococcus koreensis]
MKRHVTATLDIEVTDPTSLEFKIAVARTPGSELSESLTFTLDGNPVEAREMVAEHGTRVHLLDSPRGSLHVEYSASVLGK
ADSPPVTDYDLSKYLRPSRYAEADKFFGFTGGEFNLSKPHPELLQDITTWVGSRLLYQAGSSRSTDSAVDTMLSGAGVCR
DFAHLTVALLRAVTIPARLAAVYAPGCDPMDFHAVVEAFVDSEWRVVDATRLAPRSALLRIATGRDAADTAFLDNHGGAI
TLENTVVTAVVDGEFPSDDYATPTSLT
>MDT5051037.1 hypothetical protein [Mycobacterium sp.]
YAEADKFYGFAATEFGTYGDSATLLENVSSWVGTRLNYVPGSSDPIDGAVDTLLAGAGVCRDYAHLVVALLRAVKVPARL
VSVYAPGLYPMDFHAVAEAFVEGQWRVVDATLLAPRQTLVRIATGRDASDTAFLDNHKGQIELNQLVVTAIVDGDLPADS
IDQLVSIR
>WP 218270330.1 transglutaminase-like domain-containing protein [Rhodococcus opacus]
MKRHVTATLDIEVTDATSLEFKIAVARTPGSELSESLTFTLDGNPVEAREMVAEHGTRVHLLDSPRGSLHVEYVASVVGK
ADSPPVTDYDLSKYLRPSRYAEADKFFGFTGGEFNLSKPHPELLQDITTWVGSRLLYQAGSSRSTDSAVDTMLSGAGVCR
DFAHLTVALLRAVTIPARLAAVYAPGCDPMDFHAVVEAFVDSEWRVVDATRLAPRSALLRIATGRDAADTAFLDNHGGAI
TLENTVVTAVVDGEFPFDDYATPTSLT
>WP 378461615.1 transglutaminase-like domain-containing protein [Rhodococcus sp. NPDC056960]
MKRHVTATLDIDVTDATSLEFKIAVARTPGAELSESLTFTHDGDRVEAREILAENGTRVHLLSSPPGSLHVEYLASVAGK
ADSPPVTDYDLSKYLRPSRYAEADKFFGFTGGEFNLSKPHPELLQDITTWVGSRLLYQPGSSRSTDSAVDTMLSGAGVCR
DFAHLTVALLRAVTIPARLVAVYAPGCDPMDFHAVVEAFVDDEWRVVDATRLAPREALLRIATGRDAADTAFLDNHGGAI
TLTNTVVTAVVDGEFPSDDYVTPTSLT
>WP 330252596.1 transglutaminase family protein [Nocardia sp. NBC 00565]
MQRDVSAHLDIGIAAPTTLEFQVAAARQPGLELNESLVFELDGRTIWPQEISGPHGSRIHKFDSGTGNLQVHYRATVLGT
AHPEPVSDYDLALYLRPSRFAESDKLFGFAAAEFDSAAAPAELAAAVTAWARRRIRYIAGSSDPTDGAVETLLSGAGVCR
DYTHLIVALLRALKVPARMVAVYAPGLFPMDFHAVAEAYVDGMWRAFDATGLAPRSSLVRIATGRDASDAAFMDNHGGEV
FVNNIWVNAIIEGFLPFDNGVDPVSIV
>WP 330431409.1 transglutaminase-like domain-containing protein [Gordonia sesuvii]
MTTPPREVAASLEVNVTAATELEMQITVAKLPGLTVDETLSVTVDGDPIEPEEIVGEHGSRIHRLQVDSGLVVVDYSASV
TTPADPIEVEVTDHSIYLRPSRYAEADKFFGYAAGQFDINLPPSELLQQVTSFVESRLSYIPGASDPIDGAADTLLAGAG
VCRDYAHLVVALLRALNIPARLVAVYAPGCDPMDFHAVAEALIDGRWVVVDATGLAPRQTMVRISTGRDAADTAFLDNHR
GTINLNSYKVTAIVQGDLPTDTGEDRIAIG
>WP 344991069.1 transglutaminase family protein [Tsukamurella soli]
MLGPRKVSAEVEVAVLEESVLEFQISLARMRGVEIDESLLFTIDGEPVEPLEVVGEHGGRVHRFTAPAGQVRATYRATVD
GVPTPAPLDEFHRSLYLRPSRYAEADMFYGFAGKQFGHLGDPNRMLMEIVAFVANRLDYIPGSSDPIDGAADTLLAAAGV
CRDYAHLVIALLRAVKIPARLAAVYAPGCDPMDFHAVAEALIGDTWHVVDATGLAPRQSMLRISTGRDSSDTAFLDNHGG
AIRLDSMEVTAIVDGDLPIDQPRDSVVLG
>WP 378703350.1 transglutaminase-like domain-containing protein [Rhodococcus sp. NPDC057529]
MKRHATATLDIEVTDPTSLEFKIAVARTPGSELSESLTFTLDGKPVEAREMVAEHGTRVHLLDSPRGSLHVEYSASVVGK
ADSPPVTDYDLSKYLRPSRYAEADKFFGFTGGEFNLSKPHPELLQDITTWVGSRLLYQAGSSRSTDSAVDTMLSGAGVCR
DFAHLTVALLRAVTIPARLAAVYAPGCDPMDFHAVVEAFVDSEWRVVDATRLAPRSALLRIATGRDAADTAFLDNHGGAI
TLENTVVTAVVDGEFPSDDYATPTSLT
>WP 276140323.1 transglutaminase-like domain-containing protein [Rhodococcus sp. T2V]
MKRHVTATLDIEVTDPTSLEFKIAVARTPGSELSESLTFTLDGSPVEAREMVAEHGTRVHLLDSPRGALHVEYSASVTGK
ADSPPVTDYDLSKYLRPSRYAEADKFFGFTGGEFNLSKPHPELLQDITTWVGSRLLYQAGSSRSTDSAVDTMLSGAGVCR
DFAHLTVALLRAVTIPARLAAVYAPGCNPMDFHAVVEAFVDSEWRVVDATRLAPRSALLRIATGRDAADTAFLDNHGGAI
TLENTVVTAVVDGEFPSDDYATPTSLT
>WP 138253525.1 transglutaminase-like domain-containing protein [Nesterenkonia salmonea]
MTMMPRDVSSTLEVEVTAKTELEFQIAVAQLPGLSVDESLHMVLDDQILTPEEISSGCGGRIHRLHVGPGRLTVQYRARV
EGQAEPLLAQEYDRSRFLRPSRYAECDKFYGFVAGQFDLSRSIEQKISDVSEFVAARLSYVPGSSDPIDGATDTLLAGAG
VCRDYAHLVVALLRAMHIPARLVAVYAPGCDPMDFHAVAEAIVDGQWVAVDSTWLAPRQSLVRIATGRDAADTAFLDNHD
GGIILESALVTATIDGELPTDHGVDLIPMR
>WP 095862386.1 MULTISPECIES: transglutaminase-like domain-containing protein [Rhodococcus]
MKRHVTATLDIEVTDPTSLEFKIAVARTPGSDLSESLTFTLDGNPVEAREMVAEHGTRVHLLDSPRGSLHVEYSASVLGK
ADSPPVTDYDLSKYLRPSRYAEADKFFGFTGGEFNLSKPHPELLQDITTWVGSRLLYQAGSSRSTDSAVDTMLSGAGVCR
DFAHLTVALLRAVTIPARLAAVYAPGCDPMDFHAVVEAFVDSEWRVVDATRLAPRSALLRIATGRDAADTAFLDNHGGAI
TLENTVVTAVVDGEFPSDDYATPTSLT
>MDT5076458.1 hypothetical protein [Mycobacterium sp.]
TDYDLSMYLRPSRYAEADKFYGFAATEFGQYADSSTLLEHVAAWVGGRLNYVPGSSDPIDGAVDTLLAGAGVCRDFAHLV
VAMLRAVNVPARLVAAYAPGLSPMDFHAVAEAFVDSQWRVVDATLLAPRQSLVRIATGRDASDTAFLANHKGAIVLNSMN
VMAIVDGDLPFDSIDRLVSIR
>WP 286319409.1 transglutaminase-like domain-containing protein [Gordonia sp. ABSL11-1]
MTTPPRDVAASLEVYVSAATELELQIAVAKLPGLTLTEDLTVSVDGEPVELEEIVADHGSRIHRFQVDSGLVAIDYTASV
ETPADPIPVSETDRSIYLRPSRYAEADKFFGFVAGQFDMDLSPAALLEQVTAYVESRLSYIPGASDPIDGAADTLLAGAG
VCRDYAHLVVALLRALNIPARLVAVYAPGCDPMDFHAVAEAIIDDQWVAVDATRLAPRQSLVRIATGRDAADTAFLDNHR
GTINLNYYKVTATVRGDLPTDTGGERISIG
>BBX77156.1 hypothetical protein MFLOJ 09430 [Mycobacterium florentinum]
MEISGVHGNRIHKFDAGVGTLKVDYAATVIGQTDPTPVTEYDQSMYLRPSRYAEADKFYGFAATEFGNDHDSATLLEHVS
SWVGTRLNYVPGSSDPIDGAVETLLSGKGVCRDFAHLVVALLRAVQVPARLVSVYAPGLAPMDFHAVAEAFVEGQWRAWW
PHGPDLTAELPDLLSVLSVRLGPIGRVIYNMNEWATPPAKFTTAGRTVRLDGYRRQPINTVQVTGLNRDRIVLLVVSPDA
DPDQAHAIMMSAAGPSNVSTTESLLMVKQETDHQKVSS
>WP 005209372.1 MULTISPECIES: transglutaminase-like domain-containing protein [Gordonia]
MSSSPLTLPRDVSATMSISVTAPTELEMQIAVARMPGLELDEKLVVAVNGDEITPEEIIDPHGGRIHRLNVESGVVAVNY
TAAVTAPADPVAVAPTDRSMYLRPSRYAECDKFFGFAAGQFDASLPAGELLDQVTAFVEDRLDYIPGASDPIDGAVDTLL
AGAGVCRDYAHLVVALLRALNIPARLVAVYAPGCDPMDFHAVAEALIEGQWVVVDATKLSPRQSLVRIATGRDAADTAFL
DNHNGSISLDNYQVMATVRGELPIDDGKERISIR
>WP 231084043.1 transglutaminase-like domain-containing protein [Nocardia huaxiensis]
MKRDVSATLDITVHADTVLEFQIAVAHQPGIDLTESMDFILDSRGLQPREVLGAHGTRIHQVSSPAGSLRVCYRATALGS
ATAEPVSDHDLSMYLRPSRFAESDKLLGFAATEFGCGIGDLGMPARISAWVGSRICYLAGSSDPIDGAVETLLSGAGVCR
DFTHLVVALSRAVGVPARVAAVYAPGCMPMDFHSVAEAFVDGAWRAFDPTCLAPRAALLRIATGRDASDIAFLANHGGDI
SMNGLSVHATIDGPLPMDDIGRSIAIR
>WP 218718493.1 transglutaminase-like domain-containing protein [Nocardia sp. MH4]
MKRDVSASMEITVHADAVLQWQIAVARQPGLDLIESMTCVLDGEYVTPREVIGPHHSRLHVLDAQAGTLRLDYQATVFGT
AIPAPATDYEIALYRRPSRYAESDKLLGYAAAEFGYGIVDPEMAARVAAWVGRRISYVPGSSAPIDGAVETLLSGTGVCR
DFSHLVVALLRAVGVPARVAAVYAPGCVPMDFHAVAEAYVDGAWRALDPTCLAPRSSLVRIATGRDASDIAFLDNHGGDI
TLNTLTVNAFVDGPLPYDDFTQPIGIE
>WP 280361507.1 transglutaminase-like domain-containing protein [Nocardia wallacei]
MKRDVSARLDVEVHAPTAVEFQIAVARQPGVELSETLEFTLNGEHIDAREVHGPHGTRIHVFDSPTGTLRARYRASAWGS
AHPEPVSDYDRAVYLRPSRFAESDRLLAYAATEFGYGAGDPDVPRRVAEWVGRRVRYVAGSSSPSDGAVQTLLSGRGVCR
DYAHLVVALLRAIGVPARVASVYAPGCVPMDFHCVAEAYVDGAWWAHDPSYLAPRAGLVRIATGRDASDVAFLDNHGGAI
TVTELSVNAVVDGPLPLDDHARPVAIA
>WP 316575562.1 MULTISPECIES: transglutaminase family protein [Nocardia]
MKRDVSASMEITVHADAVLQWQIAVARQPGLDLIESMTCVLDGEYVTPREVIGPHHSRLHVLDAQAGTLRLDYQATVFGT
AIPAPATDYEIALYRRPSRYAESDKLLGYAAAEFGYGIVDPDMAARVAAWVGRRISYVPGSSAPIDGAVETLLSGTGVCR
DFSHLVVALLRAVGVPARVAAVYAPGCVPMDFHAVAEAYVDGAWRALDPTCLAPRSSLVRIATGRDASDIAFLDNHGGDI
TLNTLTVNAFVDGPLPYDDFTQPIGIE
>WP 160904140.1 transglutaminase-like domain-containing protein [Gordonia mangrovi]
MTTATRDVSANLEVNVTAATELEFQITVAKLPGLTLTEELSMTVDGEPIQPEEIVGEHGSRIHRIQVESGLVVVDYSASV
TTPAEPIAVEVTDHSIYLRPSRYAEADKFFGFAAGQFDINLPPGELLQQVAAYVEDRLSYIPGASDPIDGAADTLLANAG
VCRDYAHLVVALLRALNIPARLVAVYAPGCDPMDFHAVAEALIDGQWVAVDATGLAPRQSLVRIATGRDAADTAFLDNHR
GTINLNSYKVTAVVAGDLPTDTGEARIGIG
>WP 266060374.1 transglutaminase-like domain-containing protein [Gordonia aquimaris]
MTTATRDVSANLEVYVTAATELEFQITVAKLPGLDLTEELSMTIDGDAVEPEEIVGEHGSRIHRIQVESGLVVVDYSASV
TSPADPIAVEVTDHSIYLRPSRYAEADKFFGFAAGQFDINLPPSELLQQVAEYVENRLSYIPGASDPIDGAADTLLANAG
VCRDYAHLVVALLRALNIPARLVAVYAPGCDPMDFHAVAEALVDGRWVVVDATGLAPRQSMVRIATGRDAADTAFLDNHR
GTINLNSYKVTAVVAGDLPTDTGEARIGIG
>WP 187588804.1 transglutaminase-like domain-containing protein [Gordonia sp. OPL2]
MTTPPRDVAASLEVYVSAATELEMQIAVAKLPGLTVTEDLTVTVDGDPVELEEIVADHGSRIHRFQVDSGLVAIDYTASV
ETPADPIPVSETDRSIYLRPSRYAEADKFFGFVAGQFDMDLSPGELLEQVTAYVESRLSYIPGASDPIDGAADTLLAGAG
VCRDYAHLVVALLRALNIPARLVAVYAPGCDPMDFHAVAEAIINDEWVVVDATRLAPRQSLVRIATGRDAADTAFLDNHR
GTINLNYYKVTATVRGDLPTDTGKERISIG
>WP 181582923.1 transglutaminase-like domain-containing protein [Nocardia huaxiensis]
MKRDVSATLDITVHADTVLEFQIAVAHQPGIDLTESMDFILDSRGLQPREVLGAHGTRIHQVSSPAGSLRVCYRATALGS
ATAEPVSGHDLSMYLRPSRFAESDKLLGFAATEFGCGIGDLGMPARISAWVGSRICYLAGSSDPIDGAVETLLSGAGVCR
DFTHLVVALSRAVGVPARVAAVYAPGCMPMDFHSVAEAFVDGAWRAFDPTCLAPRAALLRIATGRDASDIAFLANHGGDI
SMNGLSVHATIDGPLPMDDIGRSIAIR
>WP 174416446.1 transglutaminase-like domain-containing protein [Nocardia concava]
MKRDVSATLDITVHADTVLEFQIAVAHQPGIDLTESMDFILDGGGLQPREVRGAHGTRIHQVSSPAGSLRVCYRATALGS
ATAEPVSDYDLSMYQRPSRFAESDKLLGFAATEFGCGIGDLGMPARISTWVGSRICYLAGSSDPIDGAVETLLSGAGVCR
DFTHLVVALARAVGVPARVAAVYAPGCMPMDFHSVAEAYVDGGWQAFDPTCLAPRAALLRIATGRDASDIAFLANHGGDI
SMNSLSVHATIDGPLPMDDLGRSIAIR
>WP 235723973.1 MULTISPECIES: transglutaminase-like domain-containing protein [Gordonia]
MTTATRDVSANLEVYVTAATELEFQITVAKLPGLDLTEELSMTIDGDAVEPEEIVGEHGSRIHRIQVESGLVVVDYSASV
TAPADPIAVEVTDHSIYLRPSRYAEADKFFGFAAGQFDINLPPSELLQQVAEYVENRLSYIPGASDPIDGAADTLLANAG
VCRDYAHLVVALLRALNIPARLVAVYAPGCDPMDFHAVAEALVDGRWVVVDATGLAPRQSMVRIATGRDAADTAFLDNHR
GTINLNSYKVTAVVAGDLPTDTGEARIGIG
>WP 216913643.1 transglutaminase-like domain-containing protein [Nocardia noduli]
MKRDVSAHLEVAISAPTTLEFQIAVAGQPGIEVSESLVFELDGVAVTPVEIAGPHGTRIHRFAAGPGTLRADYRATILGT
APPQQPSDYDRALYLRPSRYAESDRLHAFAASEFDDTATESERATAIAAWVAKRLRYASGSSDHTDGAVETLLSGAGVCR
DFTHLTVALLRAVKVPARLVAVYAPGLFPMDFHAVAEACVDGVWHVLDATGLAPRTTFVRIATGRDASDAAFLDNHGGEI
YVSNMWVNAFVEGYLPIDDHVTPVTLQ
>KNA92819.1 transglutaminase [Gordonia jacobaea]
MSISVTAPTELEMQIAVAKMPGIELDEKLVVAVNGDEITPEEIIDPHGGRIHRLNVESGVVAVNYTASVTAPADPVAVAP
TDRSMYLRPSRYAECDKFFGFAAGQFDASLPAGELLDQVTAFVEDRLDYIPGASDPIDGAVDTLLAGAGVCRDYAHLVVA
LLRALNIPARLVAVYAPGCDPMDFHAVAEALIEGQWVVVDATKLSPRQSLVRIATGRDAADTAFLDNHNGSISLDNYQVM
ATVRGELPIDSGKERISIR
>WP 267627303.1 transglutaminase-like domain-containing protein [Gordonia sp. SL306]
MTTSPRDVAASLEVYVSAATELEMQIAVARLPGLTMTESLTVTIDGNPVQPEEIVGEHGSRIHRLQIESGLVAIEYSASV
TTPADPIPVGVTDRSIYLRPSRYAECDKFFGFAAGQFDTSLPPGELLIQVTEFVQNRLNYIPGASDPIDGAADTLLAGAG
VCRDYAHLVVALLRALNIPARLVAVYAPGCDPMDFHAVAEAIIDDEWVVVDATRLAPRQSLVRISTGRDAADTAFLDNHR
GTINLNYYKVTATVRGDLPVDTGEQRIRIG
>MCH9768283.1 transglutaminase family protein [Actinomycetes bacterium]
MKRHVGAELGIAITAPTTLEFQIAVAPHPNAEVSESLSFLFNGNPVQALEISGTHGDRIHKIDVPVGALEVDYTATIIGQ
ADPAPVTEYDLSMYLRPSRYAEADKFYGFAATEFGSYLDSTTLLEKVSRWVGARLNYVPGSSDPIDGAVDTLLSGAGVCR
DFAHLVVAMLRAVNVPARVVSVYAPGLYPMD
>WP 280271693.1 transglutaminase-like domain-containing protein [Nocardia wallacei]
MKRDVSARLDVEVHAPTAVEFQIAVARQPGVELSETLEFTLDGEHIDAREVHGPHGTRIHVFDSPTGTLRARYHASVWGS
AHPEPVSDYDRAVYLRPSRFAESDRMLAYAATEFGYGAGDPDVPRRVAEWVGRRVRYVAGSSSPSDGAVQTLLSGRGVCR
DYAHLVVALLRAIGVPARVASVYAPGCVPMDFHCVAEAYVDGAWWAHDPSYLAPRAGLVRIATGRDASDVAFLDNHGGAI
TVTELSVNAVVDGPLPLDDHARPVAIA
>WP 198654094.1 MULTISPECIES: transglutaminase-like domain-containing protein [Nocardia]
MKRDVSAHLEVAISAPTTLEFQIAVAGQPGIEVSESLVFELDGVAVTPAEIAGPHGTRIHRFAAGPGTLRADYRATILGT
APPQHLSDYDRALYLRPSRYAESDRLHAFAASEFDATATESERATAIAAWVAKRLRYASGSSDHTDGAVETLLSGAGVCR
DFTHLTVALLRAVKVPARLVAVYAPGLFPMDFHAVAEACVDGVWHVLDATGLAPRTTFVRIATGRDASDAAFLDNHGGEI
YVSNMWVNAFVEGYLPLDDHVTPVTLQ
>WP 330503340.1 transglutaminase-like domain-containing protein [Gordonia prachuapensis]
MTTPPREVASSLEVNVTAATELEMQITVAKLPGLTVDETLSVTIDGDAVEPEEIVGEHGSRIHRLQVDSGLVVVDYSASV
TTPADPIEVEVTDHSIYLRPSRYAEADKFFGYAAGQFDINLPPSELLQQVTSFVESHLSYIPGASDPIDGAADTLLAGAG
VCRDYAHLVVALLRALNIPARLVAVYAPGCDPMDFHAVAEALIDGRWVVVDATGLAPRQTMVRISTGRDAADTAFLDNHR
GTINLNSYKVTAIVQGDLPTDTGEDRIAIG
>WP 379167470.1 transglutaminase-like domain-containing protein [Nocardia tengchongensis]
MKREVSTALDITVQADSVLEFQVAVAHQSGVDLIESTEFILDGRPLWPREITGPHGTRIHVVNCPEGRLEARYRATALGS
ATPEPASGYDLAMYLRPSRFAESDKLLGFAATEFGCGIDDPTVPERISAWVRRRICYLPGSSDPVDGAVETLLSGAGVCR
DFTHLVVALLRAVGVPARVAAVYAPGCTPMDFHSVAEAYVSGRWLAFDPTCLAPRSSLLRIATGRDASDIAFLANHGGDI
TLTGMTVNATVEGTLPIDDLRQPTAIR
>OBA43184.1 transglutaminase [Gordonia sp. 852002-51296 SCH5728562-b]
MSISVTAPTELEMQIAVARMPGLELDEKLVVAVNGDEITPEEIIDPHGGRIHRLNVESGVVAVNYTAAVTAPADPVAVAP
TDRSMYLRPSRYAECDKFFGFAAGQFDASLPAGELLDHVTAFVEDRLDYIPGASDPIDGAVDTLLAGAGVCRDYAHLVVA
LLRALNIPARLVAVYAPGCDPMDFHAVAEALIEGQWVVVDATKLSPRQSLVRIATGRDAADTAFLDNHNGSISLDNYQVM
ATVRGELPIDDGKERISIR
>GAA3717790.1 transglutaminase family protein [Gordonia hankookensis]
MTYRGAMTTSPRDVAASLEVYVSAATELEMQIAVARLPGLTMTESLTVTIDGNPVQPEEIVGEHGSRIHRLQIESGLVAI
EYSASVTTPADPIPVGLTDRSIYLRPSRYAECDKFFGFAAGQFDTSLPPGELLIQVTEFVQSRLNYIPGASDPIDGAADT
LLAGAGVCRDYAHLVVALLRALNIPARLVAVYAPGCDPMDFHAVAEAIIDDEWVAVDATRLAPRQSLVRISTGRDAADTA
FLDNHRGTINLNYYKVTATVRGDLPVDTGEQRIRIG
>WP 190266604.1 transglutaminase-like domain-containing protein [Gordonia hankookensis]
MTTSPRDVAASLEVYVSAATELEMQIAVARLPGLTMTESLTVTIDGNPVQPEEIVGEHGSRIHRLQIESGLVAIEYSASV
TTPADPIPVGLTDRSIYLRPSRYAECDKFFGFAAGQFDTSLPPGELLIQVTEFVQSRLNYIPGASDPIDGAADTLLAGAG
VCRDYAHLVVALLRALNIPARLVAVYAPGCDPMDFHAVAEAIIDDEWVAVDATRLAPRQSLVRISTGRDAADTAFLDNHR
GTINLNYYKVTATVRGDLPVDTGEQRIRIG
>MCP2162023.1 Transglutaminase-like superfamily protein [Williamsia serinedens]
MSDVTTPPREVSAMLDLTVEAATELELQIAVAKLPGLEVEESLSITVDGSHVTPTEIVAECGTRIHRFSVDSGTVLVHYS
ASVTSPADPVPVEVGDSSVYLRPSRYAEADKFFGYVSGEFDLDDDPADLLQQVTRFVARRLSYLPGSSDPIDGAADTLLA
GAGVCRDYAHLVVALLRALNIPARLVAVYAPGCDPMDFHAVAEAIIDDRWVVVDATGLAPRQSLVRIATGRDAADTAFLD
NHRGTITMNGQQVIATVSGDLPIDDGKQQISIG
>WP 174320806.1 transglutaminase-like domain-containing protein [Gordonia aichiensis]
MSTSPLTLPRDVSAAMTISVSAPTELEMQIAVARMPGLELDEKLVVAVNGDEITPEEIIDPHGGRIHRMKVESGVVAVNY
SAAVTAPANPVAVESTDRSMYLRPSRYAECDKFFGFAAGQFDASLPAGELLDQVTAFVEDRLDYIPGASDPIDGAVDTLL
AGAGVCRDYAHLVVALLRALNIPARLVAVYAPGCDPMDFHAVAEALIEGEWVVVDATRLSPRQSLVRIATGRDAADTAFL
DNHGGSISLDNYQVLATVRGDLPIDDGKERISIR
>GAC47921.1 hypothetical protein GOACH 04 03180 [Gordonia aichiensis NBRC 108223]
MTLPRDVSAAMTISVSAPTELEMQIAVARMPGLELDEKLVVAVNGDEITPEEIIDPHGGRIHRMKVESGVVAVNYSAAVT
APANPVAVESTDRSMYLRPSRYAECDKFFGFAAGQFDASLPAGELLDQVTAFVEDRLDYIPGASDPIDGAVDTLLAGAGV
CRDYAHLVVALLRALNIPARLVAVYAPGCDPMDFHAVAEALIEGEWVVVDATRLSPRQSLVRIATGRDAADTAFLDNHGG
SISLDNYQVLATVRGDLPIDDGKERISIR
>WP 119901476.1 transglutaminase-like domain-containing protein [Nesterenkonia natronophila]
MKTPPRDVTSTLEVEVTAATELEFQIAVAKLPGLTVDESFQFVLDDQTITPEEIPAGCGGRIHRMHVGPGRLIAQYRAHV
EGQAEPLTAQDYDRSRYLRPSRYAECDKFYGFVAGQFNLSRSIEEKIADVTEFVASRLSYVPGSSDPIDGATDTLLAGAG
VCRDYAHLVVALLRAMHIPARLVAVYAPGCDPMDFHAVAEAIVDGRWMAVDPTWLAPRQSLLRIATGRDAADTAFLDNHD
GGIILESAVVTATVDGDLPTDKGSDLIPVR
>WP 161060533.1 transglutaminase-like domain-containing protein [Gordonia sp. SID5947]
MTTSPRDVAASLEVYVSAATELEMQIAVARLPGLTMTESLTVTIDGDPVEPEEIVGEHGSRIHRLQIESGLLSVEYSASV
TTPADPIPVGITDRSIYLRPSRYAECDKFFGFVAGQFDLSLPPRELLTQVTSFVQNRLSYIPGASDPIDGAADTLLAGAG
VCRDYAHLVVALLRALNIPARLVAVYAPGCDPMDFHAVAEAIIDDEWVVVDATRLAPRQSLVRISTGRDAADTAFLDNHR
GTINLNYYKVTATVRGDLPVDTGEQRIRIG
